# Supplementary material for: Long first exons and epigenetic marks distinguish conserved pachytene piRNA clusters from other mammalian genes
Source: Nat Commun. 2021 Jan 4;12:73. doi: 10.1038/s41467-020-20345-3 (PMC7782496; doi:10.1038/s41467-020-20345-3)
Supplement: Supplementary file 5 — Supplementary Data 1 [file 41467_2020_20345_MOESM5_ESM.xlsx]

## Sheet: Caption
Supplementary Data 1. The expression level (RPKM) of protein-coding genes and piRNA clusters from all RIP-seq data used in this project.

## Sheet: RIP-seq
gene symbol	gene type	mean of THOC1 / mean of IgG	p-value	FDR		THOC1.rep1	THOC1.rep2	THOC1.rep3	THOC1.rep4	THOC1.rep5	mean of THOC1	standard deviation of THOC1		IgG.mouse.rep1	IgG.mouse.rep2	IgG.mouse.rep3	IgG.rabbit.rep1	mean of IgG	standard deviation of IgG		THOC2.rep1	THOC2.rep2	THOC2.rep3	mean of THOC2	standard deviation of THOC2	mean of THOC2 / mean of IgG
Smg1	protein-coding genes	32.1354	3.49797e-10	7.45347e-06		121.173	121.744	118.524	114.869	116.46	118.554	2.95805		18.8561	17.4285	12.9673	18.5237	16.9439	2.72032		100.513	105.243	93.5085	99.7548	5.90387	27.0823
Ryr3	protein-coding genes	6.77364	1.91302e-09	2.03813e-05		7.10603	6.85259	6.74431	6.84468	7.27818	6.96516	0.220107		2.02339	1.74372	1.61139	1.86889	1.81185	0.175906		5.27778	5.39215	5.38957	5.35317	0.0652995	5.40279
7-qD1-19431.1	long-first-exon pachytene piRNA genes	24.8628	3.42514e-09	2.43276e-05		129.12	131.998	127.92	122.051	120.747	126.367	4.79352		14.1945	15.8797	15.4727	23.3019	17.2122	4.1228		109.906	109.471	79.1372	99.5047	17.6401	19.6191
Herc1	protein-coding genes	18.5192	6.77441e-09	2.88698e-05		40.8504	42.039	40.7638	37.6687	40.7511	40.4146	1.62817		10.3344	9.6707	7.55235	9.88136	9.3597	1.23631		32.9852	33.9063	33.6353	33.5089	0.473374	15.4312
Iqcf1	protein-coding genes	4.92703	6.31231e-09	2.88698e-05		8.32909	10.1725	10.1903	8.27807	9.9282	9.37962	0.987895		40.8252	41.3643	38.8119	40.6035	40.4012	1.10667		9.2959	8.40087	12.5358	10.0775	2.17546	5.25832
10-qB4-6488.1	long-first-exon pachytene piRNA genes	19.1255	1.14423e-08	3.48303e-05		118.885	123.702	121.834	115.456	108.869	117.749	5.86362		12.664	13.6249	12.4352	20.6069	14.8328	3.88379		98.3315	102.651	70.9309	90.6378	17.2028	16.5936
Thada	protein-coding genes	24.315	1.03532e-08	3.48303e-05		52.3206	52.8048	56.2097	50.7457	56.4928	53.7147	2.52632		10.6429	9.11788	6.18809	9.0761	8.75625	1.86083		44.1555	47.9476	47.3113	46.4715	2.03076	18.7637
Snrpf	protein-coding genes	4.27199	1.4913e-08	3.97208e-05		5.08626	4.32158	4.82436	3.76055	3.95722	4.38999	0.561612		16.2026	16.536	16.748	16.2265	16.4283	0.261707		4.43358	3.93356	4.73674	4.36796	0.405591	4.25452
Csmd1	protein-coding genes	2.68296	2.71614e-08	4.66404e-05		1.84666	1.84244	1.83055	1.77432	1.76025	1.81084	0.0405054		1.18491	1.20249	1.14928	1.21227	1.18724	0.0277195		0.760833	0.72987	0.658862	0.716522	0.0522796	1.58504
Cacna1e	protein-coding genes	19.2089	3.08288e-08	4.66404e-05		1.81742	1.77271	1.73849	1.71185	1.76243	1.76058	0.0395101		1.18388	1.16199	1.17725	1.1195	1.16065	0.0289293		0.646196	0.67731	0.569179	0.630895	0.0556657	16.6633
Mpp4	protein-coding genes	3.77826	2.44792e-08	4.66404e-05		3.14335	2.98595	3.13598	2.93067	3.00985	3.04116	0.0944327		1.64857	1.51144	1.495	1.57188	1.55672	0.0695826		1.9281	1.89251	1.82699	1.88253	0.051288	2.69501
Brwd1	protein-coding genes	20.3935	2.94576e-08	4.66404e-05		42.0263	44.3533	40.4636	40.3424	39.0297	41.2431	2.03745		9.3362	9.68198	7.01405	9.04953	8.77044	1.19914		36.8026	37.2075	32.9247	35.6449	2.36447	17.6232
Lama2	protein-coding genes	2.73503	2.53117e-08	4.66404e-05		6.5433	6.44777	6.55109	6.3044	6.96453	6.56222	0.245919		2.46316	2.25315	1.92973	2.17632	2.20559	0.220271		4.81397	4.9643	4.97611	4.91813	0.0903954	1.67022
Nf1	protein-coding genes	6.19716	2.38731e-08	4.66404e-05		68.4356	72.0095	66.3556	67.2346	67.6676	68.3406	2.18439		16.2374	16.0867	11.5944	16.7566	15.1688	2.40013		60.1783	61.8384	54.7465	58.9211	3.70934	4.84985
Vps13a	protein-coding genes	19.9734	3.2833e-08	4.66404e-05		69.9394	79.0684	74.7515	70.3678	72.3697	73.2994	3.74627		17.348	17.5571	13.3124	19.8575	17.0188	2.71991		64.8528	66.4757	60.5748	63.9678	3.04838	17.4649
2010111I01Rik	protein-coding genes	7.48015	3.51996e-08	4.6877e-05		8.44958	8.32143	8.66466	8.22236	8.1346	8.35853	0.207406		2.93755	2.44825	2.4204	2.43891	2.56128	0.251115		6.20955	6.97068	6.51218	6.56414	0.383216	6.04592
H2afy	protein-coding genes	3.65114	3.81712e-08	4.78443e-05		2.88136	2.96223	3.06936	3.06997	3.40741	3.07807	0.20045		6.06036	6.15378	6.10883	6.32872	6.16292	0.116929		2.22258	2.20736	2.55454	2.32816	0.196198	2.97974
Ttc37	protein-coding genes	7.153	4.9242e-08	5.52236e-05		4.87277	5.22984	5.07743	5.00108	4.73659	4.98354	0.189104		2.2317	2.23427	1.92558	2.24403	2.15889	0.155634		3.35522	3.81045	3.5166	3.56076	0.230805	5.60767
Tg	protein-coding genes	5.17771	4.81466e-08	5.52236e-05		8.6998	8.08081	8.69798	8.40171	8.94381	8.56482	0.331834		2.55021	2.30394	1.77645	2.40525	2.25896	0.337176		5.90691	6.86797	6.72045	6.49844	0.517566	3.94654
Zfp317	protein-coding genes	9.47861	7.55463e-08	8.0487e-05		12.5718	13.813	13.054	12.4484	12.3776	12.853	0.598076		5.16771	5.02814	4.13612	4.64829	4.74507	0.461497		11.8229	11.5246	10.2298	11.1924	0.846902	8.34243
4921509C19Rik	protein-coding genes	25.6795	8.42973e-08	8.16457e-05		74.8751	72.4426	65.6913	68.8204	67.3633	69.8385	3.75869		11.0683	7.53454	10.3001	11.4116	10.0786	1.75857		72.5401	66.546	54.8169	64.6343	9.01492	23.7929
2410089E03Rik	protein-coding genes	22.3756	8.12476e-08	8.16457e-05		64.3341	65.6545	61.6011	56.8506	61.5834	62.0047	3.37832		13.869	13.7095	10.9468	15.2891	13.4536	1.81578		55.4436	52.3603	49.7814	52.5284	2.83484	19.0102
14-qA3-3095.1	long-first-exon pachytene piRNA genes	21.568	8.86586e-08	8.21364e-05		187.637	200.751	184.898	189.055	166.818	185.832	12.2334		21.0759	22.3751	20.3554	36.5023	25.0772	7.66246		173.724	180.58	119.526	157.943	33.4465	18.3485
Eml5	protein-coding genes	4.28224	1.21406e-07	8.55803e-05		8.65355	9.15065	8.40084	8.04411	8.59939	8.56971	0.403167		2.21941	2.11082	2.1169	2.49029	2.23435	0.177748		6.92715	6.72071	7.04337	6.89708	0.163419	3.00506
Nbea	protein-coding genes	18.7855	1.02018e-07	8.55803e-05		18.1932	18.6572	18.7601	16.5622	19.2621	18.287	1.03627		4.42074	3.81277	3.29146	4.48169	4.00167	0.561581		15.2552	14.3387	14.9263	14.8401	0.464295	15.7567
Ice1	protein-coding genes	12.3509	1.06494e-07	8.55803e-05		9.34031	9.63737	10.2841	8.88991	9.60929	9.5522	0.507375		3.15574	3.06235	2.53994	3.20911	2.99179	0.307276		7.07458	7.17084	6.69355	6.97966	0.252407	10.1436
Vps13b	protein-coding genes	7.86385	1.53086e-07	8.55803e-05		49.9262	48.4358	49.394	42.4763	47.5609	47.5586	2.98218		8.72427	8.6071	6.49635	10.3623	8.54752	1.58489		42.8206	38.1605	38.207	39.7294	2.67719	6.66915
Anapc1	protein-coding genes	8.0719	1.42662e-07	8.55803e-05		19.5852	19.3906	20.6483	17.7011	18.7051	19.2061	1.09244		6.30096	5.45455	4.77423	5.86876	5.59962	0.649776		16.9258	16.109	15.5202	16.185	0.705875	6.10404
Zc3h11a	protein-coding genes	9.21412	1.42335e-07	8.55803e-05		46.1542	48.7397	47.5341	47.8117	41.6317	46.3743	2.80834		12.4003	11.5379	8.98636	12.6383	11.3907	1.67116		41.8104	43.8257	35.0103	40.2155	4.61906	8.44011
Oprl1	protein-coding genes	10.0939	1.30368e-07	8.55803e-05		10.6707	10.4657	10.7546	9.99111	10.6878	10.514	0.311614		3.75415	2.82517	3.20816	3.14831	3.23395	0.385447		8.568	8.83787	8.29	8.56529	0.273945	7.44116
Alms1	protein-coding genes	17.1313	9.98597e-08	8.55803e-05		45.5582	50.8585	44.2657	45.2245	48.6463	46.9106	2.75073		10.5598	11.9174	10.2988	14.2266	11.7507	1.79667		40.4899	40.8439	36.3559	39.2299	2.49524	14.3849
Btbd9	protein-coding genes	8.31066	1.35494e-07	8.55803e-05		15.8147	15.4324	14.5667	15.1202	14.1736	15.0215	0.658317		6.24559	6.85203	5.48329	5.93276	6.12842	0.574983		12.7007	14.3723	13.9444	13.6725	0.868345	6.90412
Cacna1b	protein-coding genes	8.11744	1.16101e-07	8.55803e-05		4.16354	4.07469	3.84218	3.81465	3.73786	3.92658	0.182588		1.6084	1.64267	1.30808	1.50561	1.51619	0.15047		2.70227	2.55874	2.11067	2.45723	0.308588	6.50725
Ints2	protein-coding genes	10.1725	1.37355e-07	8.55803e-05		9.93826	10.331	10.9713	9.99904	9.4508	10.1381	0.561954		3.51794	3.25506	2.65546	3.55795	3.2466	0.416366		8.85895	8.81779	7.66113	8.44596	0.679991	9.31595
Nfx1	protein-coding genes	12.2478	1.56637e-07	8.55803e-05		13.6541	12.5598	14.3683	13.1324	12.7401	13.2909	0.734118		4.79508	4.14657	3.7914	4.96797	4.42525	0.550983		12.0173	12.2235	12.0306	12.0905	0.115402	10.4166
Ahnak	protein-coding genes	8.12543	1.37256e-07	8.55803e-05		15.2651	15.79	15.6584	15.209	16.6037	15.7052	0.560488		4.53581	4.12556	3.24889	4.72078	4.15776	0.65498		10.9471	12.185	10.8128	11.315	0.756457	6.70524
Gm17175	protein-coding genes	6.87881	1.29107e-07	8.55803e-05		8.74936	8.12245	8.82605	7.51432	8.24061	8.29056	0.531637		1.85152	2.20121	1.38927	1.59179	1.75845	0.350605		6.92865	6.27955	5.52673	6.24498	0.701599	5.36424
Med12l	protein-coding genes	17.7355	1.52349e-07	8.55803e-05		10.7857	11.2466	11.4898	10.3287	12.0103	11.1722	0.646084		3.22062	3.33918	2.61756	3.8329	3.25257	0.499514		8.814	8.40314	9.05598	8.75771	0.33004	15.4298
Cenpu	protein-coding genes	4.30161	1.44976e-07	8.55803e-05		3.97363	4.12189	3.85987	4.22771	4.81678	4.19998	0.372229		9.01787	9.03875	8.64933	9.11763	8.95589	0.208843		3.8182	3.54326	4.33382	3.89843	0.40134	4.05216
Macc1	protein-coding genes	2.78215	1.65922e-07	8.83867e-05		1.79178	1.93998	1.86894	1.93493	1.8754	1.8822	0.060242		1.1103	1.18577	1.12966	1.17472	1.15011	0.035962		0.763455	0.754681	0.870491	0.796209	0.0644795	1.73386
Pofut1	protein-coding genes	7.76427	1.92876e-07	8.93437e-05		4.51445	4.33897	4.76735	4.50567	4.39134	4.50356	0.165372		2.42219	2.57429	2.46144	2.35919	2.45428	0.0904167		2.98642	3.43885	3.21855	3.21461	0.226241	6.41574
pi-Nsd1.1	prepachytene piRNA genes	3.62746	1.73485e-07	8.93437e-05		36.0204	36.8915	32.8248	31.836	33.872	34.2889	2.12754		9.61375	9.73442	7.27533	10.6432	9.31668	1.43638		30.1259	28.6267	27.2999	28.6842	1.41388	3.06595
Aptx	protein-coding genes	12.523	1.79639e-07	8.93437e-05		4.94676	4.96267	5.42846	4.6913	5.31632	5.0691	0.299702		8.78986	8.69715	8.31769	8.48908	8.57344	0.21187		4.33359	4.29631	5.02098	4.55029	0.408053	10.8237
Ubr2	protein-coding genes	5.00805	1.88025e-07	8.93437e-05		10.8013	10.6445	10.1103	9.9935	9.78393	10.2667	0.436078		3.96582	3.05094	2.99469	3.48341	3.37371	0.451097		8.26261	8.44319	8.22379	8.30986	0.117084	4.57994
Ascc3	protein-coding genes	5.0472	1.89645e-07	8.93437e-05		28.501	28.5218	26.3062	26.2789	24.3478	26.7911	1.75971		6.79302	6.2534	4.83176	7.75067	6.40721	1.21921		25.4354	23.629	19.9958	23.0201	2.77045	3.86513
Sf3a2	protein-coding genes	14.4842	1.86997e-07	8.93437e-05		5.44015	3.9529	4.24507	3.7139	3.95618	4.26164	0.685165		12.2889	11.8262	11.9743	12.844	12.2333	0.450502		3.91562	2.85908	3.56679	3.44716	0.538333	12.1837
Nbas	protein-coding genes	16.5055	2.12843e-07	9.64951e-05		44.91	43.9742	47.0763	41.36	49.03	45.2701	2.93671		12.2474	11.2821	8.70766	12.7654	11.2506	1.80331		36.5389	38.1862	40.9729	38.566	2.24127	14.114
Myt1	protein-coding genes	10.9145	2.2026e-07	9.77773e-05		17.3138	15.2577	15.7571	15.8989	14.527	15.7509	1.0254		3.68564	2.79103	2.41251	2.89969	2.94722	0.534738		14.3683	14.2088	11.9603	13.5125	1.34658	9.45599
4932438A13Rik	protein-coding genes	10.2809	2.30612e-07	9.85073e-05		56.8444	58.0752	56.6253	51.0942	53.1168	55.1512	2.92351		13.8441	14.0541	11.5367	14.2309	13.4164	1.2631		49.5062	45.9398	44.2065	46.5508	2.70217	8.99837
Rev3l	protein-coding genes	24.8116	2.33422e-07	9.85073e-05		69.1601	70.6625	59.9271	63.5192	63.087	65.2712	4.48858		13.8838	14.8594	11.3594	18.9731	14.7689	3.1671		63.0708	57.6474	49.7614	56.8265	6.69256	21.0114
Ubr1	protein-coding genes	15.9034	2.35774e-07	9.85073e-05		20.289	20.602	19.622	19.6007	17.9575	19.6142	1.02176		5.97357	5.46152	3.65461	5.31851	5.10205	1.0051		17.7772	17.6647	15.6861	17.0427	1.17617	13.8769
2-qE1-35981.1	long-first-exon pachytene piRNA genes	32.9059	2.67028e-07	0.00010942		102.453	117.871	115.598	108.015	115.08	111.803	6.39791		11.1067	11.8748	11.4669	16.2982	12.6867	2.42806		81.0895	96.5897	74.741	84.1401	11.2393	24.8362
Gm14147	protein-coding genes	7.08545	2.97517e-07	0.000119613		9.16064	9.36122	8.12326	9.69018	9.11705	9.09047	0.586106		2.97639	2.29941	2.38234	3.14928	2.70186	0.424111		8.49606	8.4371	7.78922	8.24079	0.392184	6.48882
Slc4a10	protein-coding genes	2.94764	3.83469e-07	0.000125047		2.01598	2.08789	2.0921	2.07005	1.92861	2.03893	0.0687205		1.20683	1.15005	1.18721	1.14113	1.17131	0.03097		0.985366	1.36617	0.941584	1.09771	0.233524	2.03469
Dmxl2	protein-coding genes	8.00904	4.17026e-07	0.000125047		43.6832	46.0111	42.6035	40.6669	39.7416	42.5413	2.48491		7.48764	6.93314	5.38085	7.12557	6.7318	0.929508		38.4552	36.4199	31.7559	35.5437	3.43453	6.92912
9-qC-31469.1	long-first-exon pachytene piRNA genes	24.1382	3.26939e-07	0.000125047		158.973	167.695	175.039	154.604	151.395	161.541	9.71758		15.6936	16.6458	16.0743	23.5585	17.9931	3.73088		129.46	137.487	98.7387	121.895	20.4518	20.4215
Dnah7b	protein-coding genes	7.16909	4.26937e-07	0.000125047		75.0121	79.6958	79.4573	70.7316	82.4495	77.4693	4.61374		14.7066	13.9629	10.9312	14.735	13.5839	1.80424		63.4359	63.928	66.7786	64.7142	1.8047	6.24658
Mdn1	protein-coding genes	5.54915	4.36022e-07	0.000125047		87.047	90.3435	87.8123	76.4064	85.3291	85.3877	5.33524		14.0572	12.4298	9.26283	13.271	12.2552	2.10268		67.6401	67.3061	69.4925	68.1462	1.1778	5.44152
5-qF-4633.1	long-first-exon pachytene piRNA genes	4.41639	3.93032e-07	0.000125047		70.6509	67.2603	69.4225	61.7606	62.1988	66.2586	4.09329		9.92283	9.79986	9.51885	13.0661	10.5769	1.66805		52.8416	54.1453	40.9545	49.3138	7.26865	3.1687
Neb	protein-coding genes	8.96156	4.23649e-07	0.000125047		1.76946	1.73867	1.62442	1.68806	1.74992	1.71411	0.0584639		1.11016	1.09536	1.14009	1.05552	1.10028	0.0351658		0.720701	0.555655	0.612125	0.629494	0.0838826	7.257
Cfap54	protein-coding genes	4.09492	4.05897e-07	0.000125047		57.1809	54.3654	55.0773	48.085	52.6177	53.4653	3.42347		10.5276	9.9406	7.23751	10.0284	9.43353	1.48666		48.5686	42.0968	42.807	44.4908	3.54929	3.19821
Cacna1d	protein-coding genes	27.8429	3.93904e-07	0.000125047		8.16932	7.95784	7.06383	8.14645	7.59189	7.78587	0.465187		2.40489	2.33605	1.90923	2.32243	2.24315	0.225521		6.71974	6.96662	6.27958	6.65531	0.348022	22.286
Ercc6	protein-coding genes	5.11811	3.75895e-07	0.000125047		5.9874	6.29482	5.61783	5.59906	5.73838	5.8475	0.294128		2.86644	2.71129	2.45945	2.61246	2.66241	0.170983		4.50897	4.54442	4.23018	4.42786	0.172108	3.72573
Dnah7c	protein-coding genes	6.93308	4.34179e-07	0.000125047		105.019	111.374	111.743	96.5124	115.358	108.001	7.42269		19.8761	19.2756	15.2647	23.8554	19.5679	3.51571		89.5342	89.1472	94.9717	91.2177	3.25681	5.62708
Senp7	protein-coding genes	2.62191	3.74369e-07	0.000125047		3.74228	3.65089	3.32323	3.61087	3.41199	3.54785	0.174144		1.73098	1.64567	1.6093	1.85829	1.71106	0.110608		2.7376	2.49811	2.42015	2.55195	0.165433	1.57414
Rbak	protein-coding genes	11.0175	3.90351e-07	0.000125047		3.88457	3.76594	4.36115	4.05534	3.93544	4.00049	0.226808		1.68724	1.40582	1.49974	1.65432	1.56178	0.132258		2.52509	2.93617	2.30209	2.58778	0.321655	9.65528
Fancd2	protein-coding genes	11.462	3.21696e-07	0.000125047		19.245	19.6795	17.7131	18.3372	16.8738	18.3697	1.13486		7.0237	6.50057	5.23278	6.05915	6.20405	0.758092		16.4057	16.7809	14.738	15.9749	1.08746	9.51171
Chd2	protein-coding genes	22.566	4.46011e-07	0.000125047		11.2034	11.589	9.91434	10.7678	10.1512	10.7252	0.700645		3.68065	3.9104	2.88522	3.69514	3.54285	0.450833		9.41019	9.42251	8.05331	8.962	0.786976	18.9394
Folr1	protein-coding genes	21.9029	4.45097e-07	0.000125047		1.45631	1.52186	1.57349	1.42286	1.49856	1.49462	0.0582967		2.12829	2.20684	2.23789	2.25022	2.20581	0.0548081		0.515019	0.417819	0.858285	0.597041	0.231405	18.2939
Polq	protein-coding genes	8.08167	3.77716e-07	0.000125047		13.148	14.1269	12.5971	11.7997	12.7775	12.8898	0.849071		4.37731	4.0565	3.17588	4.29154	3.97531	0.549935		10.5988	10.1919	9.95295	10.2479	0.326544	6.8664
Dock7	protein-coding genes	5.84765	4.06652e-07	0.000125047		10.3927	10.3194	11.0801	10.8429	11.2025	10.7675	0.398086		4.34856	3.83992	3.2069	3.89083	3.82155	0.46928		8.78303	9.3945	9.36491	9.18081	0.344808	4.6353
Hmcn2	protein-coding genes	27.9824	3.89743e-07	0.000125047		5.63547	4.85167	5.43627	5.00912	5.44889	5.27628	0.33018		2.13027	1.80347	1.57915	1.83573	1.83715	0.22629		3.43474	3.66145	3.61027	3.56882	0.118903	23.4339
Ppp2r3a	protein-coding genes	5.2289	3.9946e-07	0.000125047		5.43651	5.90298	5.3119	5.11808	5.62856	5.47961	0.300881		2.33461	1.90651	2.21632	2.46636	2.23095	0.239191		4.24985	4.0406	4.17971	4.15672	0.106503	4.16136
Serinc5	protein-coding genes	2.365	4.33823e-07	0.000125047		8.82305	9.32322	8.77796	8.73231	7.81314	8.69394	0.547038		3.3609	3.03303	2.48558	3.29569	3.0438	0.398215		7.29242	7.673	5.63821	6.86788	1.08179	1.51406
Akap11	protein-coding genes	25.2089	3.71666e-07	0.000125047		24.2235	28.3436	25.4113	24.5314	24.7956	25.4611	1.66959		7.10625	7.43129	5.88608	9.06172	7.37134	1.30859		22.332	22.158	18.386	20.9587	2.22969	18.8579
Riiad1	protein-coding genes	34.3575	3.61729e-07	0.000125047		11.1755	14.9124	11.9842	10.8401	13.963	12.575	1.78239		31.2707	34.4186	31.4587	32.1507	32.3247	1.44632		10.7496	10.9713	15.2143	12.3117	2.51614	25.9772
Fan1	protein-coding genes	11.5128	4.82084e-07	0.000129276		2.6973	2.68459	2.79421	2.58519	2.57684	2.66763	0.0897631		1.63318	1.5346	1.59288	1.5773	1.58449	0.0407509		1.60554	1.70417	1.5211	1.61027	0.0916266	9.82356
Ap4e1	protein-coding genes	3.52402	4.88091e-07	0.000129276		7.02802	7.99379	7.78529	7.76968	7.37568	7.59049	0.385753		2.62178	2.58102	2.27889	2.55232	2.5085	0.155705		5.69628	6.38081	6.1428	6.0733	0.347517	2.50806
Trp53bp1	protein-coding genes	3.73849	4.80608e-07	0.000129276		29.8544	27.8585	27.2411	26.0074	24.8034	27.153	1.91286		7.59056	6.67103	5.36773	7.63531	6.81616	1.06297		24.8269	23.7071	20.9774	23.1705	1.98006	2.94979
Pcnt	protein-coding genes	13.6468	4.91428e-07	0.000129276		25.7662	25.578	23.0531	23.1398	25.9081	24.689	1.45886		9.35493	9.60669	6.9852	9.34641	8.82331	1.23134		20.4223	21.3365	21.0003	20.9197	0.462399	11.7163
Tmsb15b2	protein-coding genes	7.43312	4.88093e-07	0.000129276		4.22054	3.55269	4.12141	3.91193	3.71907	3.90513	0.276197		8.38871	8.46935	7.77752	8.30068	8.23406	0.31206		2.57285	3.13851	2.89956	2.87031	0.283962	6.12033
Strc	protein-coding genes	2.9611	5.15934e-07	0.000132672		2.17791	2.28996	2.22469	2.05054	2.14182	2.17698	0.0898121		1.32006	1.17415	1.26336	1.16986	1.23186	0.0729077		0.897819	0.933537	0.862214	0.897857	0.0356615	1.76889
Asxl2	protein-coding genes	9.42079	5.16792e-07	0.000132672		17.382	18.671	15.9262	16.5759	16.5253	17.0161	1.06008		5.19391	5.07436	4.61498	6.71625	5.39987	0.912375		15.5133	14.8081	12.1677	14.163	1.76362	7.9289
F830016B08Rik	protein-coding genes	6.74107	5.50133e-07	0.000137909		6.50847	7.74641	6.97533	7.02574	6.83005	7.0172	0.454809		1.18064	1.25482	1.16516	1.57064	1.29282	0.189307		6.43157	5.21773	4.45568	5.36833	0.996516	5.35466
17-qA3.3-27363.1	long-first-exon pachytene piRNA genes	27.3629	5.44256e-07	0.000137909		140.624	137.313	149.916	127.251	127.385	136.498	9.56928		14.9101	14.9753	14.4479	22.814	16.7868	4.02497		104.522	110.724	82.4061	99.2174	14.8856	19.9439
Sptbn5	protein-coding genes	3.29553	5.62969e-07	0.000139485		2.59235	2.47709	2.69392	2.57524	2.7447	2.61666	0.105059		1.51904	1.42414	1.29099	1.35676	1.39773	0.0974448		1.275	1.4355	1.46925	1.39325	0.103789	2.18075
Trio	protein-coding genes	7.27356	5.73156e-07	0.000140377		9.67095	8.78801	8.64372	8.09959	8.98742	8.83794	0.570444		3.5224	3.25659	2.67911	3.1917	3.16245	0.352562		7.40922	7.0384	6.8448	7.09747	0.28681	5.98677
Kidins220	protein-coding genes	9.95625	6.1513e-07	0.000148945		15.6291	14.5572	14.9072	14.6371	15.1172	14.9696	0.430479		5.5193	4.86215	4.17668	5.35986	4.9795	0.603973		13.1696	13.4002	13.0251	13.1983	0.18919	8.85196
Tdrd12	protein-coding genes	13.2455	6.37512e-07	0.00015263		35.7455	39.0983	35.5143	38.3958	35.3071	36.8122	1.79037		14.9765	13.201	10.8577	14.554	13.3973	1.85472		38.1106	40.1354	37.7154	38.6538	1.29823	13.8906
Flna	protein-coding genes	10.1528	6.71947e-07	0.000159087		24.2025	22.3846	23.5418	22.2115	20.6913	22.6063	1.35049		7.85033	6.85961	4.78115	5.80368	6.32369	1.3251		18.3628	19.7877	16.3576	18.1694	1.72321	8.24453
Nlrp1b	protein-coding genes	6.28104	6.88504e-07	0.000159464		2.97648	2.76009	2.78923	2.82253	3.07961	2.88559	0.136855		1.23139	1.11445	1.22502	1.16745	1.18458	0.0548846		1.61916	1.39612	1.47837	1.49788	0.112793	8.32692
Psma8	protein-coding genes	3.68342	6.85109e-07	0.000159464		12.3752	15.2426	13.9643	15.0848	14.3862	14.2106	1.14994		35.3227	33.0149	33.1482	35.7281	34.3035	1.42167		17.275	18.9281	21.2921	19.1651	2.01901	2.36792
Abca6	protein-coding genes	3.63744	7.02338e-07	0.000160918		2.9604	3.04538	2.88813	3.34734	3.00638	3.04953	0.176468		1.37023	1.5148	1.26402	1.28771	1.35919	0.11329		1.62523	1.95005	1.972	1.84909	0.194182	2.55917
Mycbp2	protein-coding genes	20.2891	7.60279e-07	0.000167178		83.8363	85.4571	87.534	73.7659	88.4856	83.8158	5.90184		15.1575	13.7761	10.0197	15.2419	13.5488	2.4468		68.7924	67.8519	72.7726	69.8056	2.61215	18.4077
Greb1l	protein-coding genes	24.6071	7.61043e-07	0.000167178		3.61049	3.44018	3.49474	3.54664	3.09451	3.43731	0.201719		1.36129	1.41501	1.19819	1.4143	1.3472	0.102473		2.43262	2.39025	1.92935	2.25074	0.279137	20.5424
Nipbl	protein-coding genes	10.6465	7.52096e-07	0.000167178		144.147	150.96	126.956	132.942	135.128	138.027	9.50717		46.9686	48.8466	39.4233	53.4855	47.181	5.85229		136.586	126.346	112.472	125.135	12.1026	9.33201
Mlh3	protein-coding genes	4.02487	7.56253e-07	0.000167178		17.0598	19.918	17.4208	17.6678	17.1913	17.8515	1.17817		6.92856	7.50565	5.66185	6.75974	6.71395	0.770683		16.2423	16.4917	13.8381	15.524	1.46538	2.94859
Tet2	protein-coding genes	3.56027	7.82259e-07	0.000170086		2.73896	2.82191	2.99672	2.64952	2.71348	2.78412	0.133953		1.34919	1.24906	1.40033	1.32795	1.33164	0.0628736		1.55964	1.6441	1.29886	1.50087	0.179968	2.35293
Dnah7a	protein-coding genes	26.45	7.96547e-07	0.000171443		94.4214	96.9279	97.9918	82.5227	90.0202	92.3768	6.30631		16.3777	16.5084	12.6895	18.8078	16.0958	2.53032		80.6341	74.9299	73.3247	76.2962	3.84148	21.895
Tep1	protein-coding genes	6.26929	8.21742e-07	0.000172621		9.80354	8.90172	9.97021	8.87118	9.97591	9.50451	0.568546		3.37761	3.15613	2.81913	3.3323	3.17129	0.253468		7.16264	6.59855	7.46049	7.07389	0.437769	5.18327
Zfyve16	protein-coding genes	14.0739	8.26327e-07	0.000172621		21.6271	26.0512	22.6648	24.2905	23.5302	23.6328	1.67717		5.25047	5.43186	3.89662	5.47176	5.01268	0.750244		19.5512	22.986	19.6112	20.7161	1.96599	12.4075
Yeats2	protein-coding genes	8.38036	8.23145e-07	0.000172621		8.6476	7.68843	7.91999	7.53415	7.13837	7.78571	0.559616		2.90053	2.38087	2.04571	2.82933	2.53911	0.401387		6.66566	6.35497	5.77068	6.26377	0.454407	6.44124
D430042O09Rik	protein-coding genes	10.5355	8.52268e-07	0.000176312		22.8337	20.2562	19.8631	20.4966	19.5016	20.5902	1.31028		8.92953	8.01859	6.42408	8.13039	7.87565	1.04929		18.7222	18.5582	15.8693	17.7166	1.60188	9.13319
Ankrd16	protein-coding genes	5.86992	8.63253e-07	0.000176867		6.5079	6.80299	6.78482	6.6707	5.69119	6.49152	0.462585		2.40832	1.75006	2.14045	2.2139	2.12818	0.276255		5.1236	5.90615	4.88471	5.30482	0.53429	4.94009
12-qE-23911.1	long-first-exon pachytene piRNA genes	31.1369	8.90305e-07	0.000180672		167.52	195.004	166.62	186.986	172.557	177.737	12.6343		16.198	18.4711	19.8066	27.159	20.4087	4.74037		144.045	169.754	114.981	142.927	27.4036	25.0727
Fbxl4	protein-coding genes	3.87114	9.26458e-07	0.000186236		3.07319	3.31679	3.52646	3.16913	3.1259	3.24229	0.182891		1.52377	1.41165	1.31606	1.5063	1.43945	0.0958781		1.99199	2.43248	2.14329	2.18925	0.223813	2.91023
N4bp2	protein-coding genes	10.9082	9.41258e-07	0.000187442		21.9578	22.2473	21.2138	20.0696	18.3876	20.7752	1.5777		6.4108	6.48145	4.91628	7.30956	6.27952	0.996229		19.6504	18.191	14.0916	17.311	2.88199	9.1728
Zcchc4	protein-coding genes	3.20403	9.58894e-07	0.000189186		2.39007	2.41878	2.60792	2.41676	2.37543	2.44179	0.094649		1.57741	1.55119	1.62017	1.44583	1.54865	0.0742061		1.51235	1.70009	1.53705	1.58316	0.102012	2.40472
Golgb1	protein-coding genes	28.9256	9.96365e-07	0.000194776		53.9184	55.8557	51.016	50.0272	57.2769	53.6188	3.08826		9.30109	8.12257	7.29738	8.91241	8.40836	0.888254		47.4728	47.0204	43.9576	46.1503	1.91233	24.9703
Zzef1	protein-coding genes	16.2942	1.01859e-06	0.00019731		24.0921	24.0396	24.794	20.9831	24.0416	23.5901	1.49196		4.83216	4.24107	3.58903	4.14468	4.20174	0.509132		18.4684	18.4557	18.8638	18.596	0.232037	12.9849
Parva	protein-coding genes	12.2812	1.06554e-06	0.000197721		1.08965	1.09086	1.12459	1.09784	1.09761	1.10011	0.0141922		1.33915	1.33122	1.30054	1.33378	1.32617	0.0174043		0.114789	0.132981	0.134779	0.127516	0.0110588	13.0815
Fer1l4	protein-coding genes	2.06418	1.06711e-06	0.000197721		3.90077	3.51985	3.60692	3.33116	3.52743	3.57723	0.207294		1.82029	1.84015	1.60351	1.54326	1.7018	0.15053		2.18457	2.40421	2.15616	2.24831	0.135756	1.10823
Smoc1	protein-coding genes	3.97836	1.05617e-06	0.000197721		2.97664	2.69561	3.13862	2.89164	2.97623	2.93575	0.161307		4.36087	4.51272	4.3436	4.61694	4.45853	0.130098		1.90138	1.87927	2.08622	1.95562	0.113639	2.82332
P2rx3	protein-coding genes	3.48266	1.06233e-06	0.000197721		36.9061	34.3271	32.7286	36.4114	30.7543	34.2255	2.56242		13.6119	10.3832	9.2002	10.8284	11.0059	1.86825		34.0788	38.9686	36.516	36.5211	2.4449	2.61537
2310035C23Rik	protein-coding genes	6.96322	1.06073e-06	0.000197721		9.90834	9.95102	9.85424	10.4092	8.65485	9.75552	0.653845		3.86389	3.38175	2.72432	3.88356	3.46338	0.54462		8.69735	9.48868	7.58599	8.59067	0.95582	6.20908
Nup210l	protein-coding genes	14.0167	1.07724e-06	0.000197839		44.5222	41.5171	41.3369	39.093	37.2124	40.7363	2.75779		17.3009	16.7116	12.957	16.5718	15.8853	1.97762		38.8386	36.5644	33.6782	36.3604	2.58624	12.5471
Cfap46	protein-coding genes	12.3981	1.08632e-06	0.000197839		53.7824	51.2882	45.9036	46.5363	50.7568	49.6535	3.3435		16.5956	14.2593	10.5252	17.4103	14.6976	3.08557		44.7615	43.1055	43.8955	43.9208	0.828291	10.995
Unc80	protein-coding genes	3.30293	1.10786e-06	0.000200053		2.82018	2.62368	2.61343	2.62977	2.5372	2.64485	0.104871		1.44213	1.50953	1.33349	1.57613	1.46532	0.103521		1.83167	1.51612	1.24759	1.53179	0.292355	2.29429
Ppip5k1	protein-coding genes	10.3112	1.14077e-06	0.000204266		20.9145	19.4656	19.3747	17.6537	17.4107	18.9638	1.44519		6.47408	6.45048	4.72234	6.78452	6.10785	0.936134		16.5817	15.9191	14.4884	15.6631	1.06988	8.60636
Akap6	protein-coding genes	3.60146	1.155e-06	0.000205089		3.29544	3.1021	3.06482	3.05443	2.99759	3.10288	0.113976		1.36558	1.2345	1.1981	1.50448	1.32567	0.139227		1.84709	1.96858	1.63189	1.81585	0.170505	2.47172
Ash1l	protein-coding genes	10.9576	1.21951e-06	0.000214023		57.6854	61.448	51.4767	53.6643	58.5564	56.5662	3.98025		8.66686	8.10251	7.66511	10.9225	8.83924	1.4481		50.7303	48.9219	44.548	48.0667	3.17863	9.2948
Adamts20	protein-coding genes	6.37147	1.25572e-06	0.000214023		1.93178	2.00232	1.90357	1.92881	1.81209	1.91571	0.0685837		1.36922	1.26786	1.29166	1.32752	1.31407	0.0441953		0.959043	1.10725	0.885366	0.983886	0.113009	5.00901
Col6a5	protein-coding genes	3.65914	1.25524e-06	0.000214023		3.85283	3.85238	3.7471	3.48115	3.378	3.66229	0.21981		1.38816	1.5888	1.36005	1.45748	1.44862	0.102029		2.46846	2.24234	1.85548	2.18876	0.309983	2.94762
Kdm5a	protein-coding genes	2.79231	1.29032e-06	0.000214023		18.5751	20.2107	17.6184	18.2063	16.6954	18.2612	1.30067		6.62084	6.85697	5.27469	6.4528	6.30133	0.704215		15.3878	16.6345	13.8339	15.2854	1.40311	1.89992
Polr2d	protein-coding genes	18.7082	1.27756e-06	0.000214023		3.14448	3.09681	3.3035	3.09762	2.70124	3.06873	0.22222		5.02923	5.28389	5.23009	5.22666	5.19247	0.111936		2.2907	2.15413	2.38788	2.27757	0.117427	15.5095
Ralgapa2	protein-coding genes	4.23064	1.29571e-06	0.000214023		18.1292	17.7972	20.3474	17.1123	20.2506	18.7273	1.48123		5.45458	4.86705	4.11449	5.97772	5.10346	0.800326		15.4171	15.3612	16.4227	15.7337	0.597375	2.89354
Dnah17	protein-coding genes	2.9919	1.24534e-06	0.000214023		138.222	129.693	134.65	118.505	147.859	133.786	10.8252		41.8263	39.5299	27.7586	34.9203	36.0088	6.20462		106.005	107.185	119.03	110.74	7.20355	1.7986
Banp	protein-coding genes	11.3021	1.26256e-06	0.000214023		8.0093	7.57728	7.86003	6.61734	8.06046	7.62488	0.593761		2.79986	2.3239	1.93798	2.29635	2.33952	0.353672		6.14729	5.28799	5.90639	5.78056	0.443255	9.55596
Frem3	protein-coding genes	23.5147	1.28076e-06	0.000214023		2.40931	2.38568	2.3477	2.17498	2.18304	2.30014	0.112777		1.06223	1.301	1.1707	1.11206	1.1615	0.103026		1.16666	0.991334	0.793712	0.983902	0.186585	20.0428
Kdm3b	protein-coding genes	7.85503	1.37747e-06	0.000224527		11.7464	10.4588	10.2553	10.1137	9.72677	10.4602	0.767175		4.28983	3.73619	3.16564	3.73115	3.7307	0.458966		8.79529	8.47737	7.60511	8.29259	0.61623	6.3693
Mgea5	protein-coding genes	15.4216	1.38037e-06	0.000224527		52.4451	59.0886	56.0712	55.6107	49.3031	54.5037	3.74125		25.2196	22.1492	18.8645	22.3708	22.151	2.59908		50.0049	56.4649	48.9402	51.8033	4.07198	14.6713
F8	protein-coding genes	3.31913	1.39303e-06	0.000224869		2.53574	2.81754	2.53471	2.74089	2.94169	2.71411	0.178331		1.21425	1.04857	1.1212	1.32359	1.1769	0.119002		1.71603	1.72483	1.54792	1.66293	0.0996958	2.37973
Abcc5	protein-coding genes	4.48521	1.4206e-06	0.000227291		4.57537	4.32309	4.78169	4.53546	4.11498	4.46612	0.254993		2.34146	1.85605	1.93007	2.1371	2.06617	0.218698		3.34815	3.58242	3.11186	3.34748	0.235281	3.56731
Asb14	protein-coding genes	5.44947	1.42937e-06	0.000227291		6.26843	6.26407	6.52268	5.83233	6.4966	6.27682	0.276837		2.48413	2.13338	1.72845	2.37689	2.18071	0.335325		4.95121	4.57881	4.96503	4.83168	0.219104	4.36724
pi-Eif2c2.1	hybrid piRNA genes	11.3482	1.48925e-06	0.000235059		23.5933	22.3008	22.7376	19.5072	20.095	21.6468	1.76014		6.02601	5.67756	5.22879	7.52538	6.11444	0.995626		19.2761	16.7077	14.6696	16.8845	2.30833	8.96183
Dopey2	protein-coding genes	6.33857	1.51408e-06	0.00023632		18.1726	15.3358	16.2237	14.5987	15.4937	15.9649	1.36246		4.86739	3.35027	3.22098	3.95116	3.84745	0.750708		14.0172	12.6144	11.7097	12.7804	1.16268	6.74356
pi-Cramp1l.1	prepachytene piRNA genes	9.69031	1.52933e-06	0.00023632		44.244	40.6133	37.777	37.9122	35.9856	39.3064	3.21708		13.5837	11.6604	9.03422	12.9355	11.8035	2.01163		37.9919	34.9159	28.4184	33.7754	4.88759	7.87135
Cks2	protein-coding genes	13.3836	1.53051e-06	0.00023632		10.8408	13.3259	13.6965	12.2978	10.2719	12.0866	1.50145		24.0369	26.2433	24.0631	25.288	24.9078	1.0646		13.4759	12.7822	12.5101	12.9227	0.498001	11.547
Pkd1l1	protein-coding genes	3.46896	1.56426e-06	0.000239793		3.23036	2.90791	3.22346	2.8903	2.96984	3.04437	0.169248		1.48795	1.09482	1.2151	1.22296	1.25521	0.165875		1.54059	1.54526	1.70969	1.59851	0.0963101	2.22881
10-qA3-2592.1	short-first-exon pachytene piRNA genes	27.0521	1.63097e-06	0.000248233		133.774	140.682	151.519	124.555	130.575	136.221	10.3428		24.3189	24.5124	21.0297	30.7786	25.1599	4.07246		127.204	120.356	109.006	118.855	9.19134	23.6286
Iqcf3	protein-coding genes	4.57706	1.64453e-06	0.000248522		23.6324	25.0754	24.4649	19.2625	26.1793	23.7229	2.66069		96.9255	100.777	90.8412	99.4319	96.994	4.40148		24.6835	22.6087	31.0905	26.1276	4.42145	5.02225
Dnah1	protein-coding genes	17.7798	1.69993e-06	0.000255085		66.0404	60.1236	63.658	53.4322	62.4337	61.1376	4.8081		20.384	18.9484	14.5241	18.0928	17.9873	2.49485		52.2728	47.6105	52.0326	50.6386	2.62519	14.7757
Guf1	protein-coding genes	6.27478	1.76911e-06	0.000262656		2.57535	2.75384	2.74664	2.76582	2.46371	2.66107	0.135277		1.62572	1.45163	1.57793	1.41388	1.51729	0.100727		1.91421	2.12902	1.63426	1.8925	0.248094	5.38677
Baz1b	protein-coding genes	3.32605	1.77503e-06	0.000262656		7.9394	8.05027	7.27121	6.97059	7.16698	7.47969	0.484079		3.42755	2.95975	3.46401	3.81579	3.41677	0.351393		6.71243	6.43698	5.68951	6.27964	0.5293	2.62781
Dync2h1	protein-coding genes	34.7259	1.81304e-06	0.00026643		124.304	136.178	139.309	121	141.19	132.396	9.14845		21.9344	20.368	15.4878	20.7291	19.6298	2.8414		103.156	111.417	118.937	111.17	7.8934	29.2003
Tbc1d32	protein-coding genes	7.77892	1.85974e-06	0.000267752		8.17405	9.40382	8.25528	9.45979	9.10727	8.88004	0.622663		2.89801	2.76681	2.38596	3.00481	2.7639	0.270105		7.15663	8.60946	7.67412	7.8134	0.736362	6.93911
Atr	protein-coding genes	2.80886	1.83679e-06	0.000267752		44.3564	50.8757	45.458	45.0006	42.043	45.5467	3.25565		15.3739	15.3674	12.2508	14.2978	14.3225	1.47081		40.0888	42.7612	36.6381	39.8294	3.06978	2.29477
BB019430	protein-coding genes	18.8387	1.85423e-06	0.000267752		2.10887	2.24663	2.18548	2.19757	2.355	2.21871	0.0907888		4.46493	4.36987	4.47095	4.712	4.50444	0.145914		1.45267	1.52513	1.91103	1.62961	0.246395	16.5247
Adamts6	protein-coding genes	3.8867	1.87684e-06	0.000268401		3.58461	3.77205	3.43821	3.7265	3.22279	3.54883	0.224284		1.70628	1.52474	1.51815	1.87578	1.65624	0.170357		2.35661	2.40367	1.91862	2.2263	0.267496	2.75668
Ptpn13	protein-coding genes	6.68001	1.91096e-06	0.000271458		7.63676	7.01801	7.2463	6.746	8.00349	7.33011	0.498269		3.04117	2.66195	2.58929	3.0592	2.8379	0.247021		5.52557	5.66366	6.28123	5.82349	0.402385	5.47183
Catsperg2	protein-coding genes	11.7996	2.01435e-06	0.00028425		44.3105	41.1119	44.2609	41.4103	37.2192	41.6626	2.91004		17.8263	13.8199	11.5919	15.2791	14.6293	2.61559		43.0363	43.2607	38.5163	41.6044	2.67675	11.7835
Rictor	protein-coding genes	9.6179	2.05891e-06	0.000286741		13.6187	15.1988	12.1469	14.034	13.3932	13.6783	1.10323		3.91288	3.81907	2.85565	3.96978	3.63935	0.526146		11.4162	12.2899	10.7364	11.4808	0.778764	8.17801
Lrch3	protein-coding genes	9.62959	2.05396e-06	0.000286741		22.1684	23.0506	21.0474	22.6481	19.6478	21.7125	1.3765		7.41571	8.35682	5.84133	8.95839	7.64306	1.35861		21.6961	22.7186	18.9894	21.1347	1.92694	9.38464
Rttn	protein-coding genes	19.1862	2.08198e-06	0.00028807		29.0056	29.2978	30.6904	26.502	26.4574	28.3906	1.85704		5.5623	4.9047	4.34704	5.31845	5.03312	0.531865		24.8765	24.1677	21.6025	23.5489	1.72248	16.0255
Mcmdc2	protein-coding genes	2.69724	2.10561e-06	0.000288231		4.94452	5.10334	5.26353	5.03284	4.69756	5.00836	0.209407		2.19919	2.07733	2.16198	2.15346	2.14799	0.0511205		4.92665	4.87008	4.01513	4.60395	0.51072	2.07043
Wdr83os	protein-coding genes	5.71615	2.11019e-06	0.000288231		2.30463	2.06856	2.34484	2.05169	2.05031	2.16401	0.147587		4.21668	4.26709	3.96449	3.92649	4.09369	0.173054		1.67886	1.10675	1.50055	1.42872	0.292741	5.33141
Pms2	protein-coding genes	4.61802	2.14035e-06	0.00028865		4.5921	4.34288	4.05234	4.30463	3.86336	4.23106	0.280807		1.77547	1.74024	1.48361	1.71943	1.67969	0.132749		3.20021	3.10325	2.67386	2.99244	0.280125	3.52456
Pigf	protein-coding genes	4.36092	2.13937e-06	0.00028865		9.57385	14.9887	13.5977	12.7867	12.6518	12.7197	1.98901		35.0777	35.3235	33.1419	38.3373	35.4701	2.14607		12.357	14.0604	16.3561	14.2578	2.00685	4.84981
Ddx11	protein-coding genes	8.00016	2.15672e-06	0.000289028		15.649	15.3772	14.8641	14.4976	13.0205	14.6817	1.03031		6.24913	4.67005	4.01689	4.56004	4.87403	0.960171		13.2836	13.3504	11.9818	12.8719	0.771601	7.0769
Abca15	protein-coding genes	11.5951	2.18545e-06	0.000291048		23.354	25.4166	20.6607	23.0141	21.1414	22.7174	1.90347		6.7238	6.55983	5.5522	8.09484	6.73267	1.04546		22.4409	20.8695	17.9339	20.4148	2.28765	10.4694
Kat6b	protein-coding genes	5.52272	2.21025e-06	0.000292521		6.45196	5.9581	6.40559	5.4605	6.2634	6.10791	0.410105		2.79041	2.85558	2.42468	3.12114	2.79795	0.287031		4.9473	4.31236	4.37732	4.54566	0.349344	4.30888
Cep192	protein-coding genes	26.3949	2.26585e-06	0.00029803		66.9829	68.5784	61.884	60.4951	57.8342	63.1549	4.50187		11.91	11.2408	8.76984	11.5842	10.8762	1.43058		57.5388	55.8456	47.7713	53.7186	5.2196	22.5125
pi-Gm5878.1	short-first-exon pachytene piRNA genes	11.3435	2.28287e-06	0.000298426		27.8586	32.26	29.0358	29.2429	27.8831	29.2561	1.79654		13.7281	11.8058	10.2654	13.6918	12.3728	1.66726		23.5801	26.8238	23.6156	24.6732	1.86259	9.6253
Fam214a	protein-coding genes	16.7183	2.32845e-06	0.000300572		23.7251	22.2834	24.7552	22.2616	21.2242	22.8499	1.38799		6.72178	6.79551	5.86431	6.5758	6.48935	0.426578		21.3499	21.0023	17.3662	19.9061	2.2065	14.6547
Zfp280c	protein-coding genes	3.18672	2.34161e-06	0.000300572		6.62068	7.20817	7.52467	8.13403	6.81153	7.25982	0.601357		2.49644	1.92003	2.56528	2.87486	2.46415	0.398337		6.02367	7.50921	5.98335	6.50541	0.86955	2.88162
Rps27l	protein-coding genes	5.90688	2.31792e-06	0.000300572		3.57562	4.64556	4.11931	3.87362	4.31395	4.10561	0.409221		11.9409	13.143	11.8839	12.0031	12.2427	0.602154		3.73285	3.67626	3.44129	3.6168	0.154607	5.36738
Rb1	protein-coding genes	8.04682	2.3577e-06	0.000300825		13.5435	12.78	13.89	13.6088	11.9238	13.1492	0.798969		5.31027	5.67047	4.60129	6.42337	5.50135	0.758363		13.7209	13.2527	10.9648	12.6461	1.47478	7.7607
Pdcd11	protein-coding genes	8.8724	2.37186e-06	0.000300831		16.1797	15.4611	14.1962	14.5941	12.9869	14.6836	1.22139		5.91194	4.95502	4.04495	4.78872	4.92516	0.767683		12.1089	12.376	10.4487	11.6445	1.0442	7.15317
Gm29427	protein-coding genes	10.1622	2.4069e-06	0.000303468		19.5347	19.6262	17.9979	20.6877	18.6845	19.3062	1.01996		10.303	7.91404	9.173	9.5512	9.2353	0.998219		19.6685	21.7859	21.0018	20.8187	1.0705	10.9191
Tmem219	protein-coding genes	8.10484	2.45519e-06	0.000305936		25.4405	24.3026	25.3841	24.8737	21.0386	24.2079	1.83026		10.7291	9.71783	8.05261	10.0556	9.63879	1.13795		21.3042	22.582	18.2116	20.6993	2.24712	7.56599
Pds5b	protein-coding genes	11.7907	2.44449e-06	0.000305936		12.9141	14.5928	12.2007	13.4896	12.6453	13.1685	0.92288		5.45354	5.72404	4.42031	6.18748	5.44634	0.748152		12.5871	12.4553	11.6371	12.2265	0.514672	10.1496
Dnhd1	protein-coding genes	4.52857	2.50307e-06	0.000306181		90.927	83.3749	92.258	75.7808	85.9101	85.6502	6.59843		19.4346	18.4671	14.2656	19.4214	17.8972	2.46307		73.5741	70.337	70.0444	71.3185	1.95888	3.51151
Akap13	protein-coding genes	7.58749	2.529e-06	0.000306181		15.5084	14.3599	13.8985	12.751	13.0762	13.9188	1.09494		3.47468	2.86199	2.59045	3.4197	3.0867	0.431345		11.893	10.758	9.57862	10.7432	1.15726	6.30007
Itpr1	protein-coding genes	25.0212	2.5192e-06	0.000306181		8.25703	8.17625	8.75999	8.25812	9.61649	8.61358	0.60663		3.39108	3.03693	2.80653	2.84576	3.02007	0.267031		6.18774	7.09576	7.66366	6.98239	0.744463	20.8828
Kdm6a	protein-coding genes	3.28244	2.49065e-06	0.000306181		4.54304	4.37252	4.4757	4.24797	3.80425	4.2887	0.292846		2.05303	1.8616	1.70362	2.04897	1.9168	0.167851		3.23859	3.2471	2.81706	3.10092	0.245864	2.82054
Dut	protein-coding genes	10.4229	2.52587e-06	0.000306181		2.78126	3.17932	3.33795	2.9124	3.19227	3.08064	0.227124		5.79279	5.746	5.26109	5.52643	5.58158	0.243173		2.14529	2.39269	2.98128	2.50642	0.429442	8.20431
Dnah9	protein-coding genes	4.21178	2.55144e-06	0.000306548		5.31664	5.28505	5.53308	4.52985	5.28069	5.18906	0.383013		1.80795	1.56651	1.41123	1.62518	1.60272	0.163912		3.55448	3.19222	3.36152	3.36941	0.181259	4.78765
Chmp2b	protein-coding genes	5.31746	2.5608e-06	0.000306548		8.84264	12.0123	9.95874	13.4743	13.7479	11.6072	2.15598		31.3305	33.282	28.7055	32.4586	31.4442	1.99332		10.391	13.739	15.8628	13.3309	2.75863	3.75407
Cdon	protein-coding genes	5.14777	2.62335e-06	0.000310501		3.73742	3.38935	3.60147	3.70194	3.62217	3.61047	0.135642		1.92857	1.65495	1.77823	2.02178	1.84588	0.162081		2.32024	2.17302	2.14263	2.21196	0.0949935	4.11271
Abca16	protein-coding genes	3.96743	2.66668e-06	0.000310501		29.1683	32.3139	29.9337	29.8968	25.7519	29.4129	2.36558		10.2833	10.5393	9.60986	13.042	10.8686	1.50102		31.0342	29.9059	24.9161	28.6187	3.25582	2.76398
Myo9a	protein-coding genes	12.1602	2.61897e-06	0.000310501		67.6778	76.0726	64.5341	64.667	60.3148	66.6533	5.88187		19.4418	20.2635	16.2336	25.0212	20.24	3.63083		63.9183	60.3823	50.3759	58.2255	7.0241	11.8427
Zkscan2	protein-coding genes	14.6093	2.65726e-06	0.000310501		5.90031	6.78014	5.54579	5.77629	5.95805	5.99212	0.46807		2.46606	1.97541	1.87294	2.60023	2.22866	0.358279		4.64838	5.05703	4.05321	4.58621	0.50479	12.7894
Nt5c	protein-coding genes	3.11825	2.66512e-06	0.000310501		3.33291	2.76603	3.36895	2.87937	2.92562	3.05458	0.276987		6.17679	6.16931	6.45631	5.72961	6.133	0.300271		2.42395	2.29778	2.26117	2.32763	0.0853976	2.55918
Hpse2	protein-coding genes	7.88244	2.78057e-06	0.000320262		3.83362	3.52008	3.73165	3.28184	3.47813	3.56906	0.21771		1.59885	1.74671	1.67755	1.85128	1.7186	0.107115		2.58187	2.74245	2.51941	2.61458	0.115061	7.10708
Trpm7	protein-coding genes	4.127	2.77579e-06	0.000320262		10.7055	11.9516	9.58238	11.1824	10.5581	10.796	0.869251		4.08505	4.14871	3.1235	4.11155	3.8672	0.496489		9.41001	10.1621	9.33487	9.63566	0.457456	3.26486
Acacb	protein-coding genes	4.81501	2.82234e-06	0.000323325		5.25566	4.31149	4.71717	4.54738	4.77369	4.72108	0.348746		2.11871	1.93935	1.67051	1.83245	1.89026	0.188176		3.07474	3.0917	3.25249	3.13964	0.0980953	3.48403
Dlg1	protein-coding genes	7.16348	2.91866e-06	0.000332571		7.46603	8.70816	8.06291	8.79317	8.34045	8.27414	0.538475		4.1384	4.07016	3.51128	4.08431	3.95104	0.294643		7.09995	8.64416	7.96836	7.90416	0.774104	6.87769
Pappa2	protein-coding genes	2.23173	3.03274e-06	0.000341914		1.31061	1.2485	1.25074	1.27131	1.24684	1.2656	0.027034		1.05153	1.0701	1.053	1.03296	1.0519	0.0151774		0.242374	0.255831	0.168696	0.2223	0.0469078	1.20403
Nfat5	protein-coding genes	9.84938	3.01898e-06	0.000341914		29.8736	29.3583	27.1631	27.7014	25.8634	27.992	1.63628		6.78798	6.4938	6.1035	10.3082	7.42336	1.94353		27.5321	25.1173	19.7222	24.1239	3.9986	8.53528
Ttc41	protein-coding genes	12.6597	3.06576e-06	0.000343817		39.2069	37.969	35.4908	33.9578	31.9872	35.7223	2.92866		14.6248	13.4233	10.5541	14.5365	13.2847	1.90072		35.1495	31.514	28.8252	31.8296	3.17394	11.3177
Lrp4	protein-coding genes	2.60114	3.08974e-06	0.000344692		1.71456	1.58894	1.74225	1.67187	1.742	1.69192	0.0643418		1.19583	1.12603	1.19753	1.19397	1.17834	0.0349031		0.599356	0.661451	0.579045	0.613284	0.0429323	1.55887
6-qF3-28913.1	long-first-exon pachytene piRNA genes	21.1037	3.12809e-06	0.000345354		138.439	137.358	146.859	124.554	119.372	133.316	11.149		11.9796	13.3276	12.272	19.7469	14.3315	3.65638		107.806	108.216	72.9471	96.323	20.2452	17.1318
Dnah10	protein-coding genes	28.8457	3.1264e-06	0.000345354		75.3582	66.114	70.8445	59.6699	69.7205	68.3414	5.86428		14.4774	13.0346	9.07096	12.1992	12.1955	2.28575		57.8338	53.0272	55.0111	55.2907	2.41547	20.901
9-qA5.3-24188.1	long-first-exon pachytene piRNA genes	2.27344	3.24074e-06	0.00034857		137.023	141.31	153.157	137.547	122.834	138.374	10.8531		12.3696	13.3327	12.6344	18.9752	14.328	3.12467		112.318	123.258	80.8769	105.484	22.0015	1.47415
Nrxn1	protein-coding genes	4.15168	3.28374e-06	0.00034857		1.64778	1.71426	1.64472	1.73721	1.74242	1.69728	0.0477835		1.29388	1.1796	1.24707	1.25065	1.2428	0.0471988		0.804511	0.748981	0.713687	0.755726	0.0457862	3.2596
Med13	protein-coding genes	13.6183	3.28184e-06	0.00034857		49.7931	51.0602	44.5685	43.9613	40.5803	45.9927	4.3466		12.5089	12.4079	8.8037	14.725	12.1114	2.45069		44.4896	40.8089	32.6496	39.316	6.05953	11.6835
Pnpla6	protein-coding genes	7.6628	3.24047e-06	0.00034857		4.08122	3.59995	4.25118	3.78	3.8012	3.90271	0.259963		2.08138	1.85651	1.57444	1.77445	1.82169	0.209776		2.77877	2.86358	2.68021	2.77419	0.0917709	6.41337
Rsl1	protein-coding genes	4.05258	3.27222e-06	0.00034857		4.62674	4.25467	4.37424	3.97522	3.95722	4.23762	0.28189		2.02632	1.40861	1.65913	1.82555	1.7299	0.261567		3.72702	2.83368	2.77591	3.1122	0.53323	3.11974
Wdr90	protein-coding genes	3.73835	3.1938e-06	0.00034857		14.6598	12.0932	14.803	13.2579	12.54	13.4708	1.22454		5.29662	3.90096	3.19355	3.8087	4.04996	0.888446		10.2383	11.8214	11.2742	11.1113	0.804023	3.56333
Syce1l	protein-coding genes	2.57571	3.28809e-06	0.00034857		4.35032	4.61935	3.89676	4.32336	4.12419	4.2628	0.270025		9.03724	9.95453	9.78648	9.42204	9.55007	0.407784		4.00667	4.07239	3.97012	4.01639	0.0518237	1.67659
Sod3	protein-coding genes	33.7904	3.26375e-06	0.00034857		1.94133	1.411	1.80071	1.49025	1.41344	1.61135	0.244295		3.5314	3.31165	3.418	3.65734	3.4796	0.148634		0.902424	0.402284	0.77508	0.693263	0.259915	25.8164
Zfp521	protein-coding genes	2.58426	3.33023e-06	0.000350303		1.75673	1.58251	1.70802	1.66453	1.63704	1.66977	0.0665948		1.11841	1.09761	1.10629	1.17138	1.12342	0.0330889		0.601001	0.578396	0.612256	0.597218	0.0172441	1.54606
Phka1	protein-coding genes	4.88082	3.33731e-06	0.000350303		5.11505	5.44761	6.46797	5.7751	5.9192	5.74499	0.509709		2.1899	1.73222	1.31472	2.01489	1.81293	0.381937		3.62571	4.4925	4.35393	4.15738	0.465623	3.73199
Ttc22	protein-coding genes	5.3825	3.45945e-06	0.000354182		1.027	1.01784	1.0216	1.03842	1.00906	1.02278	0.0109136		1.11985	1.10868	1.09862	1.11358	1.11018	0.00896188		0.0444478	0.0127268	0.0163471	0.0245072	0.0173636	4.50998
Ranbp2	protein-coding genes	3.63145	3.474e-06	0.000354182		61.067	70.026	57.6718	59.4181	59.9525	61.6271	4.85241		15.9975	14.7389	12.9175	17.2135	15.2169	1.83589		53.9829	54.9706	48.3398	52.4311	3.57742	2.75945
Exoc1	protein-coding genes	4.42627	3.44433e-06	0.000354182		3.74288	3.93448	4.13739	4.28271	4.35519	4.09053	0.252183		2.39168	2.0675	2.12252	2.09473	2.16911	0.150072		2.71738	3.4499	3.6262	3.26449	0.481944	3.70802
Parp4	protein-coding genes	14.5611	3.42132e-06	0.000354182		3.08887	2.89378	2.96037	3.24481	3.31437	3.10044	0.179632		1.82427	1.86746	1.63639	1.61335	1.73537	0.129146		1.90214	2.27582	2.16951	2.11582	0.192538	13.1986
2700049A03Rik	protein-coding genes	2.00482	3.4573e-06	0.000354182		47.3439	48.9957	46.7913	44.1038	46.0216	46.6513	1.79456		22.3627	22.5162	18.8669	24.2976	22.0109	2.2725		45.3479	42.1623	39.0668	42.1923	3.14066	1.01541
Magi2	protein-coding genes	22.0838	3.44754e-06	0.000354182		6.29423	6.20971	5.71122	6.08412	6.57816	6.17549	0.316745		3.26722	2.72749	2.58671	3.17632	2.93944	0.333113		4.87609	4.9865	5.17437	5.01232	0.150807	18.841
Atp11b	protein-coding genes	9.86017	3.49522e-06	0.000354648		17.0199	19.3885	18.3421	20.9477	17.8479	18.7092	1.51679		7.42326	7.6908	5.91638	8.25538	7.32146	0.998871		17.4072	20.3463	16.1346	17.9627	2.1601	9.4867
Ell3	protein-coding genes	5.00463	3.53286e-06	0.000356768		5.75982	5.6455	5.40297	6.09589	5.18432	5.6177	0.347694		2.82106	2.81658	2.14883	2.46694	2.56335	0.322315		4.98558	5.82729	4.87475	5.22921	0.520911	4.71083
Reln	protein-coding genes	5.595	3.68187e-06	0.000365001		6.05582	5.71696	5.92664	4.89677	5.60697	5.64063	0.45124		1.77671	1.39525	1.50118	1.74826	1.60535	0.186887		3.98747	3.39596	3.49958	3.62767	0.315874	3.899
Plxna1	protein-coding genes	4.9047	3.67657e-06	0.000365001		21.3277	17.4449	18.4769	18.4915	18.014	18.751	1.50257		7.79529	7.95337	6.06677	7.70662	7.38051	0.881754		16.7999	15.8552	14.5827	15.7459	1.11263	4.19808
Nrde2	protein-coding genes	7.70999	3.6829e-06	0.000365001		12.4133	11.1509	11.4362	10.8725	10.0507	11.1847	0.859826		5.5703	4.35582	4.33127	4.84866	4.77651	0.580381		10.0613	9.34727	8.33168	9.24675	0.86918	6.48372
Zfp868	protein-coding genes	10.4961	3.65021e-06	0.000365001		4.84929	5.66656	5.28771	5.6288	5.07096	5.30066	0.352925		2.69459	2.32907	2.24366	2.836	2.52583	0.284617		3.82185	4.73715	4.61976	4.39292	0.498032	8.89911
Stk26	protein-coding genes	3.87674	3.71213e-06	0.000366195		3.37216	3.7159	4.05772	4.12056	3.91765	3.8368	0.302642		1.71694	1.41063	1.1242	1.5221	1.44347	0.247645		2.63607	3.65444	2.66869	2.9864	0.578769	3.19514
Dmxl1	protein-coding genes	15.3903	3.77743e-06	0.000370919		22.9243	26.2006	21.3762	22.921	22.5812	23.2007	1.7935		4.33093	4.4373	3.87518	5.25037	4.47344	0.572466		20.2969	20.5049	18.4614	19.7544	1.12459	13.1986
Zgrf1	protein-coding genes	7.04587	4.05161e-06	0.000389571		17.8836	19.1757	16.0394	16.7871	16.2041	17.218	1.31133		3.77055	3.48398	3.36764	4.30793	3.73252	0.419306		15.9905	15.7046	13.5326	15.0759	1.34416	6.05012
Ripk1	protein-coding genes	4.24653	4.04528e-06	0.000389571		3.93493	3.90045	3.66484	3.72644	3.43876	3.73308	0.200051		2.10331	2.38203	2.21484	2.22764	2.23196	0.114577		2.67672	2.39215	2.25413	2.441	0.215489	3.08727
Clasp2	protein-coding genes	6.95405	3.98595e-06	0.000389571		7.60326	7.99989	8.33978	7.79939	6.88692	7.72585	0.542275		3.5712	3.33169	2.95243	3.27644	3.28294	0.254787		6.28009	6.64922	5.68615	6.20515	0.485888	5.74213
Ptprh	protein-coding genes	3.15189	4.08791e-06	0.000389571		2.54921	2.31019	2.36493	2.65519	2.415	2.4589	0.14103		1.55576	1.43199	1.33971	1.36116	1.42215	0.0974052		1.2367	1.83797	1.42298	1.49922	0.307799	2.27739
Per3	protein-coding genes	4.1691	4.06863e-06	0.000389571		4.3566	3.8651	4.12967	3.93134	3.86467	4.02948	0.212638		2.28337	1.98863	1.8857	2.29079	2.11212	0.20637		2.97167	2.90887	2.76414	2.88156	0.106426	3.21755
Vwa8	protein-coding genes	12.8358	4.07119e-06	0.000389571		11.2979	10.0311	9.85031	9.80481	8.85833	9.96849	0.872419		4.17255	3.45785	2.84986	3.7597	3.55999	0.556726		9.03396	8.53185	7.68934	8.41838	0.679453	11.3266
Spg11	protein-coding genes	6.66195	4.09536e-06	0.000389571		11.4678	10.2211	10.0898	9.72326	9.34137	10.1687	0.803046		4.33072	4.1029	2.809	3.93249	3.79378	0.676484		9.00168	7.86736	7.24758	8.03887	0.889539	5.39157
Vps33a	protein-coding genes	5.76454	4.11461e-06	0.000389663		5.88092	5.77411	6.5285	5.67218	5.72652	5.91645	0.350667		3.4238	3.2357	3.02862	3.46502	3.28829	0.199825		4.63145	4.48004	5.13198	4.74782	0.341194	4.79055
Dopey1	protein-coding genes	10.8124	4.19856e-06	0.00039458		14.3401	14.9487	13.0621	12.9881	12.5793	13.5837	1.00883		4.1516	3.71718	3.30575	3.82238	3.74923	0.348786		12.0323	11.3742	10.008	11.1382	1.03258	8.99933
14-qA3-19970.1	long-first-exon pachytene piRNA genes	24.4926	4.20357e-06	0.00039458		141.849	140.409	151.62	128.397	118.972	136.249	12.6992		13.3093	14.1354	13.6587	22.8836	15.9968	4.6037		116.812	114.474	76.9903	102.759	22.3467	18.5161
Gm884	protein-coding genes	21.6847	4.26809e-06	0.000398879		102.663	101.274	87.6761	86.5626	86.3901	92.9132	8.29563		16.8777	19.2938	17.1129	24.0579	19.3356	3.33084		94.4522	80.2241	64.6264	79.7676	14.9181	18.6494
Myo5a	protein-coding genes	7.02855	4.32469e-06	0.000402404		11.377	11.2848	10.4402	10.2321	10.2256	10.7119	0.572516		4.17659	4.29919	3.28576	4.9004	4.16549	0.666337		9.56846	8.91715	7.91381	8.79981	0.833543	5.88105
Mapk8ip3	protein-coding genes	7.47449	4.36736e-06	0.000404607		14.2002	13.0898	12.9936	12.7163	11.8866	12.9773	0.831588		5.98745	4.96526	3.91587	4.54817	4.85419	0.870001		11.2181	11.2543	10.6517	11.0414	0.337946	6.43923
pi-Ppp1r12b.1	prepachytene piRNA genes	6.28947	4.46656e-06	0.000412007		8.08	8.05428	7.48137	7.67478	7.21678	7.70144	0.37143		4.5021	4.20988	3.60404	4.27486	4.14772	0.383493		6.32759	6.64637	5.83354	6.26917	0.409552	5.25421
Pds5a	protein-coding genes	7.29052	4.49568e-06	0.000412905		10.9134	11.5615	9.72743	10.4281	9.24148	10.3744	0.922595		3.97717	3.65324	2.87187	4.12859	3.65772	0.560163		9.59401	9.27578	7.47712	8.7823	1.14147	6.27005
Phlpp2	protein-coding genes	6.64655	4.58691e-06	0.000419476		7.45214	7.29392	7.53446	6.69577	6.32602	7.06046	0.525593		2.69456	2.39442	2.22654	2.61485	2.48259	0.212728		5.48642	5.59511	4.32905	5.13686	0.701692	5.06038
Kntc1	protein-coding genes	12.9879	4.63301e-06	0.000421881		26.8777	27.4575	24.6872	24.58	21.9127	25.103	2.19759		8.0662	8.30177	6.16841	6.85596	7.34809	1.00979		21.9623	22.2595	19.2306	21.1508	1.66957	11.0215
Fer1l5	protein-coding genes	3.01602	4.67613e-06	0.000422199		63.7729	56.177	60.3296	54.4925	52.0434	57.3631	4.68594		21.5865	15.387	10.4282	14.7582	15.54	4.59438		59.1677	54.6312	52.4829	55.4273	3.41276	2.95068
Cpe	protein-coding genes	10.4324	4.67106e-06	0.000422199		2.99111	3.47875	3.62042	3.04234	4.02001	3.43053	0.427098		8.05406	7.60482	7.32834	8.38496	7.84305	0.468996		3.30735	2.5853	4.11097	3.33454	0.763198	10.0864
17-qA3.3-26735.1	long-first-exon pachytene piRNA genes	35.6018	4.72121e-06	0.000424471		150.222	147.608	159.589	132.698	133.598	144.743	11.4883		18.0659	18.5768	16.4791	23.6312	19.1883	3.09369		108.33	114.921	82.2934	101.848	17.2526	25.1235
Nrxn3	protein-coding genes	3.25328	4.79655e-06	0.000429432		2.74897	2.66711	2.78544	2.56766	2.45716	2.64527	0.134431		1.65209	1.48643	1.41542	1.65487	1.5522	0.120491		1.76916	1.46649	1.34926	1.5283	0.216667	2.25643
Syce3	protein-coding genes	2.96194	4.85885e-06	0.00043319		6.13013	5.96991	6.23181	4.66056	5.06998	5.61248	0.703517		22.6836	24.5965	21.618	22.9194	22.9544	1.23248		5.89739	4.42618	6.90121	5.74159	1.24485	3.01978
Dnah12	protein-coding genes	10.6574	5.04578e-06	0.000434473		86.5027	93.7846	90.1676	79.7264	98.464	89.7291	7.13094		18.9205	18.025	14.7154	19.6593	17.83	2.18131		76.3247	75.064	82.0789	77.8225	3.73963	9.66463
Prkdc	protein-coding genes	3.17624	5.00779e-06	0.000434473		24.228	27.025	25.5867	22.7144	22.0685	24.3245	2.03575		4.57405	3.91152	3.16831	4.4359	4.02245	0.636936		20.7131	20.0404	18.6036	19.7857	1.07757	2.16145
Htt	protein-coding genes	15.4707	5.09754e-06	0.000434473		38.7995	36.1407	39.2382	32.3779	32.9	35.8913	3.20209		8.36371	7.06265	5.59915	7.8006	7.20653	1.19671		30.249	28.3377	27.0909	28.5592	1.59066	12.6979
15-qE1-1119.1	long-first-exon pachytene piRNA genes	5.93876	4.99794e-06	0.000434473		43.0251	39.4109	42.3153	36.1318	34.4216	39.0609	3.75936		4.7792	4.84768	4.55618	7.55135	5.4336	1.41731		33.5987	30.9786	21.365	28.6474	6.4414	4.77274
Usp34	protein-coding genes	7.95019	4.94843e-06	0.000434473		48.278	57.3626	45.2152	50.5474	50.518	50.3842	4.46926		17.8703	19.4291	14.5057	20.4965	18.0754	2.61273		44.7644	47.4329	44.1111	45.4361	1.75983	8.18973
Adam22	protein-coding genes	28.5194	4.91913e-06	0.000434473		2.88654	2.95251	2.75695	2.9577	2.55063	2.82087	0.171376		1.65151	1.4693	1.365	1.63845	1.53107	0.138358		1.79001	1.97939	1.49844	1.75595	0.242278	24.7768
Sec16b	protein-coding genes	14.2231	5.08757e-06	0.000434473		2.76961	2.37411	2.76302	2.57189	2.48261	2.59225	0.173666		1.5162	1.2675	1.32363	1.21664	1.33099	0.130975		1.40476	1.49049	1.43838	1.44454	0.043196	12.8535
Zcchc7	protein-coding genes	3.35647	5.07249e-06	0.000434473		12.0653	14.3351	13.2211	14.9372	13.5853	13.6288	1.09811		5.35479	5.04912	5.17303	6.85356	5.60762	0.840056		13.6088	15.593	13.0069	14.0696	1.35322	2.42098
Uhrf1bp1l	protein-coding genes	16.7939	4.92211e-06	0.000434473		34.671	34.3643	32.1555	32.6788	29.6998	32.7139	1.99699		13.3756	13.2123	9.51763	14.4903	12.649	2.16342		32.4704	31.0697	25.1797	29.5733	3.86886	13.4561
Plxnb1	protein-coding genes	3.60033	5.07155e-06	0.000434473		9.36803	7.34716	8.5458	8.31819	8.01147	8.31813	0.740092		3.47816	3.1971	2.17337	2.7555	2.90103	0.569036		6.2819	6.90544	6.27844	6.48859	0.361004	3.28694
Mrpl20	protein-coding genes	16.5726	5.03575e-06	0.000434473		5.7844	5.76171	5.76149	4.53868	4.90967	5.35119	0.587294		13.1733	13.6681	12.232	13.9815	13.2637	0.764058		4.89291	4.14517	5.35699	4.79836	0.611418	12.2647
Cep152	protein-coding genes	6.38861	5.18404e-06	0.000440086		8.69234	9.21668	7.36601	8.77561	9.0702	8.62417	0.734942		4.07631	3.0897	2.95303	3.52886	3.41197	0.506457		6.9318	8.24658	7.25834	7.47891	0.684579	5.62838
Tbc1d31	protein-coding genes	10.2984	5.22188e-06	0.000440918		14.5225	15.6798	13.2695	16.0417	14.2912	14.7609	1.11653		6.36004	5.67162	5.59931	6.68647	6.07936	0.530429		14.6656	16.1346	14.5533	15.1178	0.882334	10.5316
Gapvd1	protein-coding genes	11.0123	5.23523e-06	0.000440918		19.6479	20.4728	20.2592	18.5994	16.2125	19.0384	1.73909		6.28791	5.72977	4.33974	5.50881	5.46656	0.819635		16.4115	17.6047	13.5027	15.8396	2.10995	9.2544
Dclre1a	protein-coding genes	3.37901	5.38243e-06	0.000451117		2.92409	2.98095	2.72395	2.77599	2.72453	2.8259	0.119208		1.77818	1.5081	1.49519	1.63718	1.60466	0.132256		2.14094	1.76292	1.39898	1.76761	0.371002	2.44433
Epc2	protein-coding genes	10.1645	5.39867e-06	0.000451117		27.3224	26.5477	23.0878	27.2426	22.0772	25.2555	2.4845		7.76461	7.45465	6.02012	9.8573	7.77417	1.58307		26.8747	25.8487	19.4171	24.0468	4.04215	9.69655
Brd8	protein-coding genes	9.31301	5.46985e-06	0.000455279		17.6848	18.2088	15.4984	18.1508	15.0198	16.9125	1.53234		7.08761	6.36798	4.87612	5.97791	6.0774	0.923387		16.3926	17.9301	15.0853	16.4693	1.42395	9.08259
Chd9	protein-coding genes	4.05989	5.51601e-06	0.000455563		8.21386	8.34576	7.07589	7.11989	7.18071	7.58722	0.635052		2.5315	2.56277	2.35207	3.03792	2.62107	0.293		6.87095	5.84388	5.32748	6.0141	0.785689	2.94236
Btbd18	protein-coding genes	6.64132	5.51304e-06	0.000455563		4.13387	4.24701	4.1915	3.64231	3.68001	3.97894	0.293141		1.8281	1.54615	2.02211	2.02735	1.85593	0.226375		2.75267	2.66212	2.41053	2.60844	0.177274	5.42467
Usp24	protein-coding genes	12.5296	5.54416e-06	0.00045612		42.7042	41.6743	41.3822	35.0379	34.8487	39.1295	3.85343		13.0598	11.9852	8.38943	13.0035	11.6095	2.20277		35.2669	31.7398	29.2293	32.0787	3.03303	10.3281
Zranb3	protein-coding genes	3.92563	5.56892e-06	0.000456394		3.23626	3.45597	3.41099	3.36661	3.21067	3.3361	0.107945		2.41676	2.47022	2.26194	2.49491	2.41096	0.104563		2.54103	2.54524	2.47137	2.51921	0.041487	3.18607
2210408I21Rik	protein-coding genes	10.9009	5.64602e-06	0.00046094		29.456	33.0669	31.1481	31.8315	30.7923	31.259	1.33015		9.179	8.93319	6.61916	11.4118	9.03579	1.9593		27.6718	29.8696	27.5968	28.3794	1.2911	9.92782
Myh15	protein-coding genes	10.4361	5.66822e-06	0.000460987		16.1478	18.3639	15.0599	17.0652	14.4558	16.2185	1.56318		4.23378	2.9233	2.79699	3.35817	3.32806	0.649898		14.496	15.83	12.309	14.2117	1.77764	9.21976
Rfx6	protein-coding genes	2.73887	5.71477e-06	0.000461958		1.99719	1.89105	1.87818	1.9914	1.88699	1.92896	0.0598585		1.31493	1.36075	1.21822	1.2262	1.28002	0.0694055		0.93551	1.05258	0.908869	0.965653	0.0764504	1.83808
Prr14l	protein-coding genes	2.98433	5.73926e-06	0.000461958		24.3587	24.5925	26.427	21.6904	21.0646	23.6266	2.21494		8.20478	8.157	6.1848	9.26226	7.95221	1.28397		20.0328	18.2392	15.6122	17.9614	2.22335	2.47468
Tmsb15a	protein-coding genes	10.7824	5.74521e-06	0.000461958		2.78289	3.82635	3.70285	4.22525	3.16908	3.54128	0.567643		7.6135	8.06842	7.99679	8.85684	8.13389	0.52171		1.67235	3.4112	3.21368	2.76574	0.952043	8.30197
Dnah6	protein-coding genes	28.2148	5.79259e-06	0.000464017		109.908	104.775	112.783	91.0773	113.028	106.314	9.14287		19.1697	18.1512	12.8021	17.197	16.83	2.80348		90.1781	81.6762	87.8235	86.5593	4.38968	23.0209
Ralgapa1	protein-coding genes	21.6779	5.94952e-06	0.000474803		41.8045	47.8692	39.0896	44.2118	46.0323	43.8015	3.45981		9.90134	10.9094	8.86542	11.2209	10.2243	1.06669		38.2986	42.1887	38.0892	39.5255	2.30877	19.6089
Atp8a1	protein-coding genes	3.90028	6.0592e-06	0.000481752		3.7744	3.53835	4.15634	3.3895	3.45705	3.66313	0.311669		1.71527	1.4549	1.25989	1.59423	1.50607	0.195587		2.35085	2.15441	2.07355	2.19294	0.142608	2.6706
Rps6kc1	protein-coding genes	8.57429	6.16852e-06	0.000484091		3.41796	3.29329	3.64383	3.29939	3.24193	3.37928	0.161342		2.08875	1.95031	2.08626	2.04083	2.04154	0.0646836		2.25481	2.13315	2.16217	2.18338	0.063542	7.72758
Zfp407	protein-coding genes	9.06072	6.11719e-06	0.000484091		9.85808	11.1693	10.7152	9.78533	11.6429	10.6342	0.811374		2.58857	2.63056	2.48671	3.03983	2.68642	0.243227		8.70849	8.37724	8.3613	8.48234	0.196011	7.92769
Slc25a24	protein-coding genes	4.11322	6.17677e-06	0.000484091		12.6	13.7473	11.6953	12.7377	10.9463	12.3453	1.06821		4.36378	4.19069	3.29068	4.04493	3.97252	0.472875		10.8446	11.7632	9.42168	10.6765	1.17978	2.98997
Stx16	protein-coding genes	9.35804	6.17949e-06	0.000484091		16.758	18.5545	18.6162	16.5426	17.1955	17.5334	0.988965		7.62856	5.70567	5.76567	7.85292	6.7382	1.1615		16.5415	15.4717	15.0964	15.7032	0.749848	7.6272
Sacs	protein-coding genes	13.6773	6.30796e-06	0.000492345		16.1275	19.6649	16.7498	16.5243	17.2729	17.2679	1.40245		2.11516	1.77022	1.90695	2.53917	2.08288	0.335633		14.5822	14.1067	12.5961	13.7617	1.03703	11.0522
Rnf111	protein-coding genes	9.43559	6.37821e-06	0.000494207		12.4538	11.4906	11.8941	11.9008	9.79497	11.5069	1.01645		4.66834	3.97361	3.83371	5.41866	4.47358	0.728128		11.6175	10.7405	8.68338	10.3471	1.50609	8.2676
Aff4	protein-coding genes	7.23723	6.36833e-06	0.000494207		21.3015	23.23	20.1192	22.5884	19.4668	21.3412	1.59149		9.2244	9.66412	7.59729	10.9075	9.34833	1.36776		19.5178	20.4662	15.743	18.5757	2.49857	6.56614
Cntnap4	protein-coding genes	2.6998	6.42822e-06	0.000494486		1.3383	1.32102	1.31629	1.38229	1.29729	1.33104	0.0321585		1.08459	1.13424	1.1044	1.12024	1.11087	0.0213422		0.389279	0.372766	0.313675	0.358573	0.03975	1.67119
Cacna1c	protein-coding genes	2.28233	6.42107e-06	0.000494486		2.00826	1.86568	1.94059	1.83652	1.83016	1.89624	0.0764567		1.31292	1.24404	1.17509	1.33629	1.26708	0.0727635		0.874196	0.811464	0.692731	0.792797	0.0921614	1.33018
Zfp799	protein-coding genes	3.06147	6.58793e-06	0.000504948		2.01168	2.28524	2.24451	2.29626	2.26966	2.22147	0.118875		1.29034	1.22568	1.34129	1.33018	1.29687	0.052262		0.920868	1.2597	1.17322	1.11793	0.176053	2.01274
Gm21985	protein-coding genes	18.7355	6.62518e-06	0.000504968		49.2059	47.2263	46.4073	43.2781	38.973	45.0181	3.99733		11.4254	10.614	8.34615	11.4283	10.4535	1.4562		40.481	39.6559	32.5094	37.5488	4.38368	15.6945
Klk1b21	protein-coding genes	2.14582	6.63559e-06	0.000504968		1.48181	1.4501	1.46792	1.29375	1.69266	1.47725	0.142232		2.90921	2.80062	3.01088	2.65012	2.84271	0.154452		0.849693	0.616342	0.609377	0.691804	0.13678	1.46546
Ino80	protein-coding genes	15.8702	6.68247e-06	0.000506726		30.2155	29.4048	26.7527	26.448	24.6622	27.4966	2.27598		7.99862	7.36442	6.26018	7.89191	7.37878	0.795608		25.4881	23.8323	21.2009	23.5071	2.16202	13.6484
7-qD2-24830.1	long-first-exon pachytene piRNA genes	6.92422	6.96854e-06	0.000508512		186.138	177.697	200.44	166.357	157.543	177.635	16.7575		16.1845	17.1341	16.4967	26.7773	19.1482	5.10143		150.224	144.963	97.986	131.058	28.7614	5.93929
Cacna1i	protein-coding genes	7.36066	6.77011e-06	0.000508512		4.81607	4.24233	4.13813	4.0604	4.08317	4.26802	0.314311		1.98277	1.79356	1.68682	1.71192	1.79377	0.133988		2.72478	2.87641	2.64291	2.74803	0.118474	6.79054
Rbm12	protein-coding genes	4.72423	6.82189e-06	0.000508512		8.41747	9.06461	7.7095	8.4421	7.78256	8.28325	0.555349		4.58075	4.30102	4.17434	4.94277	4.49972	0.340692		6.90151	7.45792	6.52886	6.96276	0.467549	4.75868
Car13	protein-coding genes	3.26215	6.93087e-06	0.000508512		1.95574	1.88123	1.78518	2.02665	1.79168	1.8881	0.104533		1.08656	1.26167	1.18995	1.11485	1.16326	0.078787		0.852227	1.0173	0.749771	0.873099	0.13498	2.15232
Neu3	protein-coding genes	5.40502	6.93083e-06	0.000508512		2.81697	2.84357	2.80664	2.5661	2.49152	2.70496	0.163506		1.317	1.57495	1.5543	1.61962	1.51647	0.135743		1.55912	1.48119	1.29314	1.44448	0.136737	5.68045
Clk1	protein-coding genes	2.67717	6.90841e-06	0.000508512		5.97827	6.26608	6.45586	6.90092	7.03979	6.52818	0.44074		3.5806	2.83083	2.80862	3.39316	3.1533	0.392814		5.86105	7.37922	7.49518	6.91182	0.911836	1.7363
Pik3c2a	protein-coding genes	4.04115	6.83294e-06	0.000508512		12.8613	15.0684	12.5509	14.4606	13.1214	13.6125	1.09218		5.18817	6.1541	3.80407	5.45127	5.1494	0.985218		12.5255	13.416	11.5006	12.4807	0.958486	5.65913
Snrpb2	protein-coding genes	2.93585	6.95053e-06	0.000508512		2.73131	3.08952	3.06653	2.92419	2.46329	2.85497	0.261375		5.87482	5.29442	5.77532	6.01581	5.74009	0.313069		2.47008	2.42565	2.42699	2.44091	0.0252737	2.62051
D8Ertd738e	protein-coding genes	4.76772	6.90267e-06	0.000508512		11.5747	12.195	14.3763	10.1297	9.24419	11.504	1.98293		24.7352	28.0032	24.4368	26.0294	25.8011	1.62263		11.0653	8.91343	9.75666	9.9118	1.08429	4.16063
Pfdn5	protein-coding genes	4.64557	6.95512e-06	0.000508512		18.5732	17.9733	18.564	13.6277	15.5103	16.8497	2.19926		46.5184	43.2283	39.7871	43.9931	43.3817	2.77833		19.4855	13.5	17.9541	16.9799	3.10941	3.30518
Hspa4	protein-coding genes	29.2776	6.85695e-06	0.000508512		10.2511	11.7224	11.8948	11.2119	14.2703	11.8701	1.48643		37.9151	36.5122	32.7488	35.479	35.6638	2.18476		17.228	15.5249	18.316	17.023	1.4068	21.6437
Plxna3	protein-coding genes	4.40724	7.03712e-06	0.000510023		1.70789	1.56711	1.66785	1.5621	1.55004	1.611	0.071858		1.14319	1.07638	1.08317	1.06226	1.09125	0.0357031		0.563982	0.457947	0.437717	0.486549	0.0678178	3.54073
Ddx60	protein-coding genes	2.52099	7.01948e-06	0.000510023		3.46007	4.04582	3.64862	4.14598	3.93191	3.84648	0.28513		1.38255	1.20815	1.4407	1.36979	1.3503	0.0996632		2.47177	3.22228	2.98678	2.89361	0.383832	1.4353
Arap2	protein-coding genes	7.35936	7.09933e-06	0.000512788		9.14091	10.1398	8.30557	10.0289	10.5703	9.63709	0.907776		3.11964	3.45346	2.4111	3.18946	3.04341	0.445383		7.75169	9.08054	8.5396	8.45728	0.668239	6.54309
Usp28	protein-coding genes	6.74197	7.13417e-06	0.000513564		10.594	10.8057	10.7463	10.902	9.41238	10.4921	0.613842		5.10069	4.22288	3.39948	4.00532	4.18209	0.70456		9.18035	9.37939	8.21993	8.92656	0.619996	5.82353
Gria4	protein-coding genes	4.43515	7.16745e-06	0.000514222		4.75982	5.18273	4.72938	5.24516	4.44724	4.87287	0.335091		2.43086	1.85869	1.81378	2.35801	2.11533	0.324165		3.74164	4.65224	3.77352	4.0558	0.516778	3.8181
Vps13c	protein-coding genes	15.5232	7.23789e-06	0.000517534		20.5652	20.4898	20.3112	17.9248	17.6063	19.3795	1.48046		3.39838	2.99003	2.68488	3.24742	3.08018	0.312842		15.9813	15.4001	13.8217	15.0677	1.11751	12.2389
Mpdz	protein-coding genes	5.89505	7.29523e-06	0.000518742		7.96019	7.75425	8.66645	7.14715	6.8411	7.67383	0.714947		2.58532	2.10365	1.83452	2.19585	2.17984	0.310763		6.29527	5.70346	5.1384	5.71238	0.578487	5.10366
Reck	protein-coding genes	6.61739	7.30348e-06	0.000518742		7.80231	7.20134	8.24208	7.18582	6.81745	7.4498	0.566404		3.9758	3.52206	2.94519	3.68045	3.53087	0.433373		6.84974	6.03368	6.06291	6.31544	0.462945	5.12097
Dock9	protein-coding genes	6.61959	7.34364e-06	0.000519861		7.94739	7.3246	6.48133	6.69933	6.75163	7.04086	0.594911		2.06839	2.00981	1.66038	2.14656	1.97129	0.214706		5.68333	5.31483	4.80395	5.26737	0.441607	5.15958
Fig4	protein-coding genes	7.95652	7.44437e-06	0.000525247		15.8103	16.059	14.9697	14.3242	13.3641	14.9055	1.10308		7.04732	7.25693	5.04097	6.41176	6.43924	0.999048		13.7195	13.2617	12.24	13.0737	0.757449	7.04022
7-qD1-16444.1	long-first-exon pachytene piRNA genes	25.0315	7.50165e-06	0.000527541		73.5932	80.9006	77.0362	72.7904	62.6034	73.3848	6.82743		6.68858	7.32013	7.22899	10.9829	8.05515	1.97164		65.3927	64.7327	40.6235	56.9163	14.1138	19.4896
D5Ertd579e	protein-coding genes	5.14364	7.65809e-06	0.000536772		5.16214	5.41732	5.3212	5.56817	5.49313	5.39239	0.157917		2.93268	2.74613	2.35384	2.73218	2.69121	0.242776		4.01727	4.49841	4.09173	4.20247	0.258982	4.18617
Rapgef6	protein-coding genes	14.5812	7.73975e-06	0.000540717		25.0636	27.3962	24.5103	24.4453	21.4706	24.5772	2.11283		7.24922	6.63946	5.58199	7.10434	6.64375	0.75412		23.1737	21.9016	18.8588	21.3114	2.21718	12.7194
Slc25a31	protein-coding genes	5.30049	7.80106e-06	0.000543219		5.41717	6.58296	6.32439	6.66434	5.60059	6.11789	0.573617		9.97591	10.2138	10.1811	9.47096	9.96043	0.342875		6.07153	6.30155	7.05898	6.47735	0.516667	5.56817
Sema6d	protein-coding genes	8.95695	7.87925e-06	0.00054587		1.77805	1.78266	1.71278	1.79692	1.66339	1.74676	0.0567633		1.35786	1.30744	1.24797	1.35342	1.31667	0.0511591		0.717583	0.718706	0.518952	0.651747	0.115005	8.07982
Dhx57	protein-coding genes	2.61308	7.9131e-06	0.00054587		13.3036	11.9093	11.2765	11.3909	10.5325	11.6826	1.031		3.5653	3.89606	2.96009	3.77594	3.54935	0.415946		11.5307	10.5631	9.22796	10.4406	1.15625	1.57136
Ttll4	protein-coding genes	9.87902	7.91599e-06	0.00054587		30.5679	29.0682	32.2381	27.6446	27.7612	29.456	1.9545		12.0072	12.5716	8.69043	13.4621	11.6828	2.0829		25.8483	25.0781	22.4773	24.4679	1.7664	8.26103
Bicd2	protein-coding genes	17.2592	7.96079e-06	0.000547189		24.7427	25.0688	21.1129	23.6645	25.5561	24.029	1.77194		6.74449	5.84815	5.89939	6.53143	6.25587	0.450184		21.6682	23.1675	21.7779	22.2045	0.835755	16.0011
Kdm5d	protein-coding genes	3.28975	7.99195e-06	0.000547564		2.29744	2.24686	2.50767	2.49224	2.51071	2.41098	0.128184		1.21844	1.20602	1.1438	1.22358	1.19796	0.0368522		1.16307	1.50686	1.28269	1.31754	0.174524	2.23517
Sin3a	protein-coding genes	13.0238	8.08906e-06	0.000552441		45.9083	41.3833	39.6555	38.3156	35.3699	40.1265	3.90945		14.644	12.8584	10.9277	15.878	13.577	2.15781		41.5389	35.2921	29.5286	35.4532	6.00677	11.5438
Fam173b	protein-coding genes	10.3158	8.16221e-06	0.00055449		2.45834	2.45335	2.79385	2.60629	2.53337	2.56904	0.140391		1.56774	1.59494	1.74746	1.60261	1.62819	0.0809135		1.24294	1.42015	1.2571	1.30673	0.0984794	9.18792
Ckap5	protein-coding genes	3.30187	8.1711e-06	0.00055449		26.444	27.6372	23.5668	24.2302	22.5618	24.888	2.09575		12.63	10.6168	9.0095	11.3348	10.8978	1.50954		23.7485	22.0528	20.371	22.0574	1.68875	2.13406
Cacna2d1	protein-coding genes	3.20345	8.2589e-06	0.000558669		2.63903	2.78978	2.73079	2.60764	2.39127	2.6317	0.152682		1.52912	1.66886	1.34303	1.49841	1.50986	0.133684		1.78615	1.6607	1.47079	1.63921	0.158774	2.328
Atm	protein-coding genes	14.8526	8.3436e-06	0.000562612		23.5855	26.3878	22.2287	22.4105	20.7452	23.0715	2.11074		4.0509	3.77838	2.62067	3.53997	3.49748	0.620693		19.9855	20.0377	16.5365	18.8532	2.00652	12.2498
Cdk5rap1	protein-coding genes	5.19996	8.44415e-06	0.000567596		6.41051	6.18701	7.31471	6.76797	6.31752	6.59954	0.454226		2.81881	2.40373	2.40109	3.37647	2.75002	0.461462		5.53471	5.60118	5.66509	5.60033	0.0651942	4.51625
Cd200r3	protein-coding genes	2.10351	8.54419e-06	0.000572514		1.15214	1.12256	1.12965	1.1256	1.12047	1.13008	0.0128021		1.04427	1.02008	1.01822	1.01888	1.02536	0.012632		0.206	0.133996	0.174378	0.171458	0.0360907	1.15684
Dennd1b	protein-coding genes	4.38854	8.61823e-06	0.000575666		4.50228	5.07839	4.74374	4.66137	4.35035	4.66723	0.275028		2.21821	2.17591	1.88729	2.59689	2.21957	0.291369		3.70832	3.70485	2.99935	3.47084	0.408326	3.46209
Gm14151	protein-coding genes	3.54814	8.67642e-06	0.000575972		8.73575	8.30478	7.51743	9.44775	9.36926	8.67499	0.799978		2.6856	2.39371	2.46859	3.15653	2.67611	0.343369		7.36135	8.39713	7.81549	7.85799	0.519196	3.21999
Tsta3	protein-coding genes	7.20204	8.67688e-06	0.000575972		4.03384	3.79191	4.7753	3.58512	4.26002	4.08924	0.459743		7.86909	7.74661	7.04661	8.03317	7.67387	0.43434		3.77635	3.2086	3.87075	3.61857	0.358165	6.59386
Pikfyve	protein-coding genes	7.8804	8.74019e-06	0.000576582		9.7139	10.6664	9.07474	9.56514	8.44054	9.49215	0.82365		3.48088	3.0464	2.6865	3.20331	3.10427	0.331424		7.831	7.6793	6.44055	7.31695	0.762765	6.24666
Actr8	protein-coding genes	2.96846	8.71685e-06	0.000576582		2.36028	2.4341	2.47485	2.2346	2.36556	2.37388	0.0914802		3.88982	3.80068	3.62598	3.93518	3.81291	0.136574		1.65264	1.47426	1.98591	1.70427	0.259703	2.37932
BC027072	protein-coding genes	2.16257	8.81115e-06	0.000578228		1.49156	1.3424	1.44318	1.33566	1.40773	1.4041	0.0664861		1.80652	1.83931	1.87036	1.93224	1.86211	0.0535296		0.548311	0.387517	0.513984	0.483271	0.0846827	1.48945
Scgn	protein-coding genes	2.28195	8.81941e-06	0.000578228		1.42683	1.59573	1.44526	1.72863	1.88707	1.6167	0.194621		3.55316	3.24064	3.16865	3.57571	3.38454	0.209996		0.641449	0.577237	1.18799	0.802225	0.335621	1.40791
Hmcn1	protein-coding genes	3.07147	8.84913e-06	0.000578397		2.34507	2.33786	2.43019	2.09197	2.12739	2.2665	0.148216		1.17253	1.23895	1.12906	1.09097	1.15788	0.0634965		1.16191	0.917397	0.863236	0.980848	0.159126	1.86258
Pot1b	protein-coding genes	3.86333	8.90273e-06	0.00058012		3.31102	3.63573	3.70399	3.82367	3.66157	3.6272	0.190867		1.94967	2.13679	1.71893	2.13399	1.98484	0.197722		2.75875	2.93266	2.55315	2.74819	0.189975	3.12943
Kmt2c	protein-coding genes	6.99211	9.05171e-06	0.000585548		32.9823	34.1352	28.4236	28.3133	31.3576	31.0424	2.63316		4.7755	4.53942	3.94799	5.46648	4.68235	0.628026		27.3726	24.916	24.7559	25.6815	1.46672	6.75301
Tmem260	protein-coding genes	3.49217	9.12342e-06	0.000585548		2.6058	2.48999	2.83355	2.63954	2.50552	2.61488	0.137899		1.68501	1.69529	1.55332	1.81475	1.68709	0.106869		1.58026	1.56431	1.36168	1.50208	0.121854	2.66396
Gpam	protein-coding genes	7.04297	9.10705e-06	0.000585548		9.50861	8.46012	10.435	9.88115	8.89351	9.43568	0.782325		4.80046	4.71398	3.88448	3.97015	4.34227	0.481716		7.25636	8.7203	7.63377	7.87014	0.760055	5.9864
Pus7l	protein-coding genes	3.26586	9.06322e-06	0.000585548		2.97116	3.0088	3.27755	2.81427	3.07048	3.02845	0.168344		1.96753	1.80429	1.63028	1.66477	1.76672	0.153566		2.04698	1.9864	2.18579	2.07306	0.102221	2.26051
Nek11	protein-coding genes	19.6817	9.09064e-06	0.000585548		12.6846	12.0798	11.9402	11.9298	9.95724	11.7183	1.03195		5.1911	5.02761	3.47069	5.09044	4.69496	0.818953		12.2083	11.5982	10.0437	11.2834	1.11611	16.3889
Atg2b	protein-coding genes	9.73591	9.24423e-06	0.00059152		24.6139	22.0737	21.1205	19.9514	18.9591	21.3437	2.17381		7.97481	8.12524	5.30748	7.21945	7.15674	1.29498		19.273	16.9805	15.8953	17.3829	1.72444	8.01006
Tnrc6a	protein-coding genes	7.41245	9.40611e-06	0.000600076		8.96368	8.20522	8.58775	7.49852	8.15817	8.28267	0.546177		4.61305	4.55545	4.05453	4.35291	4.39398	0.252308		7.16665	6.58068	6.12295	6.62343	0.523161	6.0875
Vcan	protein-coding genes	2.50627	9.5016e-06	0.000604359		1.51371	1.63939	1.53296	1.49923	1.57406	1.55187	0.0564301		1.06867	1.04982	1.09041	1.05467	1.06589	0.0181953		0.512147	0.46574	0.433684	0.470524	0.0394496	1.44425
Smchd1	protein-coding genes	7.14858	9.56348e-06	0.000605653		7.69545	7.75833	7.08397	7.0092	6.42901	7.19519	0.548038		2.80162	2.69915	2.40058	2.80885	2.67755	0.191322		6.3652	5.7403	5.13462	5.74671	0.615315	6.00356
Xrn1	protein-coding genes	6.87908	9.5788e-06	0.000605653		9.16872	10.0945	8.64599	9.09828	7.80803	8.9631	0.832961		3.45301	3.18571	2.54906	3.27469	3.11562	0.393717		8.03565	7.76553	6.3006	7.36726	0.933576	5.66321
Cntn6	protein-coding genes	4.21683	9.68034e-06	0.000610262		3.95504	4.4167	4.16405	4.19014	4.16597	4.17838	0.163688		2.25631	1.77805	1.79003	2.03959	1.96599	0.228026		3.06628	3.17149	3.54217	3.25998	0.249981	3.46897
4-qC5-17839.1	long-first-exon pachytene piRNA genes	2.5624	9.84599e-06	0.000615244		124.269	151.281	131.718	151.754	132.045	138.213	12.5379		9.76558	10.7598	11.6067	16.1222	12.0636	2.80843		115.987	141.889	91.3467	116.408	25.2738	1.49699
Cubn	protein-coding genes	4.93862	9.81957e-06	0.000615244		1.74664	1.65933	1.66929	1.61762	1.5658	1.65173	0.0669386		1.24908	1.18554	1.16836	1.20739	1.20259	0.0348653		0.655038	0.562071	0.430446	0.549185	0.112849	3.77876
Focad	protein-coding genes	36.554	9.83608e-06	0.000615244		6.47224	6.05163	6.75959	5.891	5.34585	6.10406	0.545046		2.96121	2.37383	1.88903	2.42569	2.41244	0.43847		4.60531	4.55317	4.14841	4.43563	0.250102	30.8284
Fancm	protein-coding genes	4.98557	9.95576e-06	0.000620285		5.56338	5.83825	4.95401	5.02202	4.87535	5.2506	0.425497		2.58719	2.57752	2.13885	2.72197	2.50638	0.253738		4.32046	3.87255	3.46563	3.88621	0.427579	3.89732
Usp9x	protein-coding genes	17.4219	9.98728e-06	0.000620435		34.9002	37.0433	35.3318	30.5379	30.3216	33.627	3.02765		8.60299	8.33044	6.49816	8.4484	7.97	0.987551		29.8872	27.5839	25.2735	27.5815	2.30685	14.3803
Birc6	protein-coding genes	22.9928	1.00287e-05	0.000621199		49.2135	46.6376	49.1809	40.9116	41.4115	45.471	4.07426		7.17472	6.71841	4.88684	6.77066	6.38766	1.02111		39.9303	35.4659	32.7842	36.0601	3.60992	18.3365
Strip2	protein-coding genes	10.2554	1.01127e-05	0.000624586		13.1718	12.7519	14.8848	13.3381	11.7363	13.1766	1.14005		4.04087	3.1801	3.5939	3.90595	3.6802	0.382358		11.9649	11.8465	9.93837	11.2499	1.13738	8.86161
Mga	protein-coding genes	4.58622	1.02913e-05	0.000628335		48.9249	52.0137	44.8369	44.0086	41.1025	46.1773	4.29728		7.74045	7.03034	5.683	8.53532	7.24728	1.21055		43.2453	39.9474	32.4792	38.5573	5.51602	3.59908
Trrap	protein-coding genes	2.68963	1.03013e-05	0.000628335		63.1018	56.2914	60.4575	49.2138	58.7236	57.5576	5.28511		12.1095	10.5957	8.38229	10.698	10.4464	1.5397		47.3053	44.3201	47.7071	46.4442	1.85043	1.83039
Serpina7	protein-coding genes	23.0569	1.02543e-05	0.000628335		1.89094	1.95286	2.09322	2.00004	1.82288	1.95199	0.103262		1.13541	1.29472	1.17828	1.0616	1.1675	0.0975444		1.08477	0.828271	1.11376	1.00893	0.157128	18.681
2-qF1-2536.1	short-first-exon pachytene piRNA genes	21.3419	1.03045e-05	0.000628335		114.068	125.609	117.781	114.275	119.682	118.283	4.73576		41.6761	31.3465	30.1081	45.2639	37.0986	7.51841		108.143	114.081	100.55	107.591	6.78235	17.8948
Zfp941	protein-coding genes	14.003	1.03209e-05	0.000628335		5.08684	5.87156	5.0351	5.04987	5.04904	5.21848	0.365585		2.65653	2.29854	1.87792	2.59649	2.35737	0.355907		4.03551	3.96249	3.64205	3.88002	0.209294	12.7478
Acaca	protein-coding genes	11.1064	1.03558e-05	0.000628663		24.3927	23.1946	22.9443	19.7377	19.0588	21.8656	2.33035		6.22006	6.06866	3.90408	5.48436	5.41929	1.05877		19.618	17.0014	15.7644	17.4613	1.96753	8.96712
Il31ra	protein-coding genes	3.36641	1.05272e-05	0.000634509		2.30866	2.37607	2.3104	2.24085	2.07267	2.26173	0.116001		1.25761	1.29732	1.3276	1.24635	1.28222	0.0373243		1.13227	1.24346	1.16434	1.18002	0.0572301	2.51568
Vcpip1	protein-coding genes	12.1845	1.05712e-05	0.000634509		21.0133	23.6682	23.6488	20.9951	19.2289	21.7109	1.92001		8.13873	8.15066	7.00815	9.10681	8.10109	0.858267		19.7786	19.1365	15.8846	18.2666	2.08768	11.5655
Ankrd44	protein-coding genes	3.14437	1.05339e-05	0.000634509		2.76685	2.82051	2.73412	2.94333	2.4907	2.7511	0.165918		1.73878	1.62756	1.57713	1.83219	1.69392	0.114273		1.92491	1.94048	1.54408	1.80316	0.224502	2.10158
Spag9	protein-coding genes	12.2215	1.05459e-05	0.000634509		30.7556	34.0957	28.5145	33.3497	27.6052	30.8641	2.86244		13.1913	12.6139	10.009	13.6024	12.3542	1.61513		29.3819	32.5518	25.8021	29.2453	3.37692	10.368
Dnah2	protein-coding genes	9.72057	1.06346e-05	0.000635668		151.718	144.846	147.15	127.223	163.103	146.808	13.0113		24.1606	21.58	17.2527	23.6214	21.6537	3.13744		116.699	115.445	131.265	121.136	8.79406	8.87267
Iqgap3	protein-coding genes	4.09578	1.07312e-05	0.000635668		3.01798	2.84615	2.64123	2.64286	2.51679	2.733	0.198312		1.58851	1.38045	1.35481	1.55	1.46844	0.117932		1.71979	1.57663	1.50573	1.60072	0.109044	3.89564
Uggt1	protein-coding genes	35.7245	1.06508e-05	0.000635668		7.17448	6.77075	6.27213	6.13716	5.77165	6.42523	0.550988		3.29173	2.90975	2.38459	3.06326	2.91233	0.385245		5.70319	5.11395	4.45129	5.08948	0.626309	29.5198
Man2a1	protein-coding genes	9.48552	1.07227e-05	0.000635668		22.4929	22.7156	22.2891	22.6198	20.0986	22.0432	1.09872		10.2943	10.8278	8.02821	10.9902	10.0351	1.37056		20.7027	21.1228	18.2741	20.0332	1.53784	8.7056
Ankmy1	protein-coding genes	5.36023	1.07695e-05	0.000635668		32.9862	28.1053	29.6015	28.9419	26.065	29.14	2.52842		14.0297	12.3066	8.91433	10.8006	11.5128	2.17747		28.9777	27.5277	23.48	26.6618	2.8493	4.39596
Ift20	protein-coding genes	3.3392	1.07578e-05	0.000635668		5.74505	6.68045	7.13155	7.55211	7.61012	6.94386	0.767403		15.3583	15.9936	15.1777	13.766	15.0739	0.939523		6.10848	6.32999	7.22856	6.55568	0.593166	2.32636
BC005561	protein-coding genes	41.6024	1.08043e-05	0.000635959		63.2034	74.5871	61.5141	66.2973	68.8167	66.8837	5.14295		8.03304	8.43165	8.26667	9.46417	8.54888	0.631726		64.0757	62.7412	50.5866	59.1345	7.43271	36.8533
Pkd2	protein-coding genes	3.98886	1.09427e-05	0.000640571		3.40953	3.51702	3.82607	3.73048	3.40853	3.57833	0.190794		2.36112	2.14575	2.30757	2.50348	2.32948	0.147777		2.51503	2.69165	2.54237	2.58302	0.0950672	3.1217
Dock11	protein-coding genes	2.81799	1.09181e-05	0.000640571		2.20369	2.14953	2.01329	2.19217	1.98603	2.10894	0.102236		1.41757	1.27421	1.16588	1.27428	1.28299	0.103249		1.11417	1.10552	0.886767	1.03549	0.128867	1.84499
Ppfia2	protein-coding genes	3.6592	1.1043e-05	0.000644667		3.63626	3.55791	3.19175	3.6246	3.31495	3.46509	0.200384		1.88221	1.46346	1.49063	1.83029	1.66665	0.220237		2.64253	2.59213	2.09505	2.44324	0.30259	2.82178
Cftr	protein-coding genes	14.6111	1.12514e-05	0.00065504		31.8149	35.2362	28.546	30.4224	27.0823	30.6204	3.14615		6.86461	6.44236	4.58764	7.19303	6.27191	1.16413		28.6375	29.0055	23.8704	27.1711	2.86443	13.0173
Pdzd2	protein-coding genes	5.82151	1.14349e-05	0.000663911		8.54694	7.32046	8.30305	6.94702	8.00829	7.82515	0.672446		4.00695	3.21802	2.87643	3.7774	3.4697	0.515955		6.17533	5.44595	5.70188	5.77439	0.370056	4.46873
Als2	protein-coding genes	8.08313	1.15242e-05	0.000667277		14.9473	14.6119	14.7157	13.4706	14.0655	14.3622	0.594272		6.09591	5.76703	4.04855	5.1616	5.26827	0.900527		11.5589	11.9453	10.7982	11.4341	0.583639	6.54247
Adgre1	protein-coding genes	4.95486	1.17165e-05	0.000674875		4.57865	4.83336	5.4189	4.86749	4.31282	4.80224	0.410798		2.08754	1.74433	1.81047	1.71174	1.83852	0.17102		3.62386	4.03994	3.3167	3.66017	0.362984	3.97958
5-qF-14224.1	long-first-exon pachytene piRNA genes	20.1659	1.17188e-05	0.000674875		155.472	134.398	153.633	124.915	122.199	138.123	15.68		14.9872	17.0316	15.5764	27.5371	18.7831	5.89893		118.244	111.051	78.5632	102.619	21.1414	15.0196
Nav1	protein-coding genes	3.41432	1.17505e-05	0.000674875		2.80395	2.38884	2.59524	2.52134	2.57314	2.5765	0.150295		1.38671	1.28472	1.28985	1.33528	1.32414	0.0475007		1.43369	1.40193	1.20327	1.3463	0.124879	2.2399
Setd2	protein-coding genes	16.2756	1.18797e-05	0.000680464		51.0518	55.3019	41.3878	47.6327	49.4624	48.9673	5.09773		11.2737	11.7419	9.61097	14.5899	11.8041	2.07008		46.8015	44.7117	40.2963	43.9365	3.32116	14.6369
Slitrk1	protein-coding genes	2.4689	1.20218e-05	0.000685173		1.67306	1.66134	1.6117	1.53175	1.64373	1.62432	0.0566813		1.09875	1.04477	1.12188	1.19652	1.11548	0.0629489		0.636729	0.553141	0.489935	0.559935	0.0736325	1.46755
Ccnb3	protein-coding genes	3.63697	1.20262e-05	0.000685173		3.18355	3.58184	2.87464	3.33876	3.22701	3.24116	0.256634		1.79908	1.52702	1.4782	1.77656	1.64522	0.166123		2.45415	2.52719	1.98867	2.32334	0.292122	2.8499
Kansl3	protein-coding genes	5.52455	1.21021e-05	0.000685427		97.0666	84.743	89.9042	83.294	73.0433	85.6102	8.85623		30.7357	26.5287	20.6976	28.4807	26.6107	4.30054		80.8921	79.2113	62.1103	74.0712	10.3925	5.05369
Eml4	protein-coding genes	8.84579	1.21272e-05	0.000685427		16.3829	16.3152	15.3782	15.3453	14.9172	15.6678	0.648415		7.99047	7.08485	6.6618	8.62375	7.59022	0.88426		15.5975	15.1369	13.067	14.6005	1.34784	8.27936
Phf20l1	protein-coding genes	16.3399	1.21146e-05	0.000685427		5.90285	7.2162	6.57131	7.2874	7.49475	6.8945	0.653066		3.06435	2.49351	2.46135	3.32822	2.83686	0.428985		5.60393	6.72082	6.34018	6.22164	0.567802	14.1629
Cenpq	protein-coding genes	2.97949	1.22094e-05	0.000688251		2.48214	2.48897	2.61267	2.69166	2.46839	2.54877	0.0987134		5.20674	4.97672	4.94405	4.74024	4.96694	0.191064		2.2745	1.94934	2.02917	2.08434	0.169454	2.58956
Adcyap1r1	protein-coding genes	2.44532	1.2258e-05	0.000689165		1.57724	1.45933	1.56848	1.57578	1.46016	1.5282	0.0625773		1.16074	1.14577	1.08267	1.12567	1.12871	0.0338928		0.438982	0.441674	0.400821	0.427159	0.0228491	1.38037
Abca13	protein-coding genes	2.29666	1.23278e-05	0.000691266		1.31812	1.37223	1.36771	1.278	1.32623	1.33246	0.0388409		1.04706	1.04268	1.07192	1.03632	1.04949	0.0155866		0.238689	0.274868	0.301246	0.271601	0.0314062	1.25209
Nbeal1	protein-coding genes	3.06782	1.26768e-05	0.000708412		15.6671	19.1531	16.0307	17.6883	16.2127	16.9504	1.45201		2.97585	2.77489	2.55298	3.27879	2.89563	0.308347		13.7333	15.5208	12.6865	13.9802	1.43319	2.05947
Lrba	protein-coding genes	14.3009	1.27333e-05	0.000708412		18.7521	19.8111	19.3875	16.4756	20.9465	19.0746	1.65855		4.10319	3.88261	3.20887	4.00203	3.79917	0.403731		14.7565	13.9192	16.4551	15.0436	1.2921	11.4293
Ankrd24	protein-coding genes	13.7199	1.27008e-05	0.000708412		2.42193	2.29867	2.65961	2.21994	2.36076	2.39218	0.167184		1.50485	1.25106	1.33501	1.35189	1.3607	0.105729		1.29966	1.30915	1.22285	1.27722	0.0473243	11.4497
Adamts19	protein-coding genes	4.77508	1.28311e-05	0.00070869		3.13754	3.41422	2.98934	3.15869	2.72473	3.0849	0.252746		1.28488	1.0775	1.2813	1.21058	1.21357	0.0969455		1.90755	2.08438	1.62329	1.87174	0.232622	4.26031
Smarcad1	protein-coding genes	3.00385	1.28714e-05	0.00070869		4.41551	5.13859	4.41119	5.29398	4.89285	4.83042	0.406712		2.39294	2.2271	1.95789	2.45115	2.25727	0.22101		3.91783	4.51157	4.17624	4.20188	0.297699	2.40502
Slc39a10	protein-coding genes	9.7005	1.2821e-05	0.00070869		28.0966	32.8503	25.9843	29.6817	25.7141	28.4654	2.93974		9.71943	10.3467	8.04958	12.9561	10.2679	2.03751		27.0479	26.8707	20.6606	24.8597	3.63764	8.51345
Ndufa10	protein-coding genes	3.72389	1.28548e-05	0.00070869		2.51262	2.54405	2.73387	2.52478	2.63512	2.59009	0.0936577		5.22308	4.97421	5.1962	5.45148	5.21124	0.195162		1.90205	1.55692	2.16419	1.87439	0.304579	2.61794
Ahrr	protein-coding genes	10.9206	1.29749e-05	0.000708893		1.13594	1.13657	1.13275	1.12683	1.11135	1.12869	0.0104313		1.01403	1.03817	1.03464	1.01596	1.0257	0.0124701		0.112117	0.0849292	0.053109	0.0833851	0.0295343	9.04873
Ank3	protein-coding genes	2.10247	1.29251e-05	0.000708893		1.87118	1.78699	1.73514	1.69165	1.70895	1.75878	0.0724198		1.32711	1.2518	1.30359	1.34929	1.30795	0.0418255		0.784454	0.688269	0.629969	0.700897	0.0780129	1.07004
Zfp236	protein-coding genes	2.64803	1.29542e-05	0.000708893		26.4919	23.708	23.9516	21.2661	20.2747	23.1385	2.44632		7.3595	7.84701	5.38859	8.02332	7.15461	1.21036		21.9704	19.1138	15.9185	19.0009	3.02753	1.63261
Herc2	protein-coding genes	2.68624	1.31901e-05	0.000710245		119.794	119.292	131.732	100.8	110.141	116.352	11.5917		24.7859	21.2128	16.1462	21.7529	20.9745	3.58245		90.3947	91.1608	92.5878	91.3811	1.11302	1.81291
Unc13c	protein-coding genes	25.6089	1.30708e-05	0.000710245		2.17337	2.20637	2.18732	1.89266	2.01309	2.09456	0.136673		1.09056	1.17795	1.1242	1.22744	1.15504	0.0602075		1.0962	0.839913	0.867807	0.93464	0.140608	20.1597
Trub1	protein-coding genes	20.553	1.31945e-05	0.000710245		1.75116	1.85795	1.89554	1.85419	1.90615	1.853	0.0613041		1.45553	1.37555	1.34076	1.31201	1.37096	0.0620782		0.749782	1.02465	1.00193	0.925454	0.15256	18.5545
Srrm2	protein-coding genes	8.91105	1.31996e-05	0.000710245		102.576	96.2199	84.1441	95.4453	109.695	97.6161	9.46912		32.3033	26.9807	25.5272	33.1455	29.4892	3.79814		91.6115	89.7042	82.7661	88.0273	4.65504	8.96883
Pfkfb2	protein-coding genes	2.59158	1.31228e-05	0.000710245		11.6512	12.9259	11.5428	13.0935	11.5528	12.1532	0.785223		7.80909	7.14996	6.73074	7.57419	7.316	0.47606		11.1712	13.3221	12.2223	12.2385	1.07554	1.67531
Trim12a	protein-coding genes	2.91883	1.30753e-05	0.000710245		1.74883	1.76957	1.90041	1.78242	1.7042	1.78109	0.0730157		1.25212	1.20785	1.11316	1.2802	1.21333	0.0731221		0.792852	0.744777	0.855818	0.797816	0.0556867	1.82477
Zc3h7a	protein-coding genes	7.52566	1.33693e-05	0.000717383		22.2081	24.5585	21.3246	22.1352	17.8351	21.6123	2.432		6.90892	5.05828	4.90881	7.35335	6.05734	1.2546		21.6876	21.659	17.0856	20.1441	2.64875	6.91555
Fbxo43	protein-coding genes	10.0294	1.33996e-05	0.000717383		14.0123	15.2999	12.9772	14.4894	13.3615	14.0281	0.919139		6.59604	6.00036	4.88904	7.23335	6.1797	0.996909		12.6916	13.593	12.1446	12.8097	0.731391	9.37818
Exoc4	protein-coding genes	3.75709	1.34504e-05	0.000718298		3.24797	3.14603	3.69067	3.43194	3.6521	3.43374	0.240304		2.11667	1.71313	1.85415	2.02845	1.9281	0.180101		2.45941	2.65334	2.70197	2.60491	0.128328	3.05475
Mbtps1	protein-coding genes	5.88475	1.36898e-05	0.000729257		8.12781	7.73922	7.98358	7.40803	6.69127	7.58998	0.571673		4.28285	4.13674	3.24592	3.96094	3.90661	0.459703		6.47185	6.47408	5.67193	6.20595	0.462479	4.93659
Fry	protein-coding genes	4.06209	1.37256e-05	0.000729338		4.06335	3.76496	3.92689	3.23437	3.66011	3.72994	0.316877		1.87395	1.56206	1.58705	1.84176	1.71621	0.164408		2.54912	2.03703	2.18406	2.25674	0.263667	2.7969
Stk4	protein-coding genes	12.3489	1.38105e-05	0.000731009		27.4592	27.1932	25.6863	22.8399	22.309	25.0975	2.40774		10.8196	9.61762	8.78219	12.0127	10.308	1.41096		24.7574	20.9923	18.4707	21.4068	3.16378	10.0125
Urb1	protein-coding genes	10.8245	1.38256e-05	0.000731009		42.5408	38.8316	40.1451	33.4497	33.682	37.7298	4.02794		14.3065	13.8764	9.74611	11.4821	12.3528	2.13629		33.2065	29.3864	28.6131	30.402	2.45935	9.29372
Akap9	protein-coding genes	19.3257	1.39292e-05	0.000734661		32.1635	31.6548	29.0607	28.1313	25.8182	29.3657	2.611		5.45184	4.46846	4.29536	5.25605	4.86793	0.571256		28.9098	26.4656	21.741	25.7055	3.64435	16.9963
Irs1	protein-coding genes	3.48031	1.39805e-05	0.000735547		2.98376	2.93027	3.50564	2.95478	2.83883	3.04266	0.264443		1.49192	1.62979	1.27382	1.32908	1.43115	0.161578		1.62296	1.61633	1.39428	1.54452	0.130157	2.19058
Trank1	protein-coding genes	13.4708	1.42434e-05	0.000737759		66.0038	69.3282	73.4877	61.6014	74.7989	69.044	5.42174		8.57949	8.56493	8.36286	9.18607	8.67334	0.355833		52.3977	55.394	55.4425	54.4114	1.74408	12.0021
Adgrv1	protein-coding genes	8.66925	1.42563e-05	0.000737759		23.8719	24.5603	27.5759	21.1878	24.2865	24.2965	2.27313		3.56716	2.93115	2.43169	3.32464	3.06366	0.496175		17.9842	18.1228	18.3388	18.1486	0.178702	8.05163
7-qD2-11976.1	short-first-exon pachytene piRNA genes	10.2498	1.40779e-05	0.000737759		172.172	164.892	187.669	143.847	151.145	163.945	17.3146		24.7983	24.6498	22.6797	35.1306	26.8146	5.62746		135.516	129.983	100.509	122.003	18.8185	8.66905
Brca2	protein-coding genes	6.02756	1.42649e-05	0.000737759		25.3496	28.2938	21.0564	25.3876	24.9453	25.0065	2.58246		5.81379	5.21121	4.70924	6.87213	5.65159	0.930588		23.7517	23.1072	19.6544	22.1711	2.20322	4.74996
Dock3	protein-coding genes	16.9074	1.4127e-05	0.000737759		17.5345	15.6666	15.548	14.6101	13.3674	15.3453	1.53212		4.77245	4.29187	3.43494	4.60299	4.27556	0.594704		14.2619	12.996	11.2158	12.8246	1.53027	12.7984
Ankfy1	protein-coding genes	51.6612	1.41258e-05	0.000737759		8.04959	7.718	8.39519	7.07786	6.63	7.57413	0.717385		3.68471	3.01559	2.70377	3.34473	3.1872	0.422487		6.29006	5.72304	5.25719	5.75676	0.51726	40.8689
Ubr3	protein-coding genes	24.8881	1.42572e-05	0.000737759		19.0484	20.1914	17.886	19.0711	20.0627	19.2519	0.932717		7.33338	8.02594	4.99151	7.4139	6.94118	1.33606		17.7559	18.2541	17.4174	17.8091	0.420882	18.5595
4930415O20Rik	protein-coding genes	2.73954	1.4532e-05	0.000749753		7.07907	8.05711	8.16377	5.68364	7.74012	7.34474	1.02035		34.9031	31.5285	31.0584	34.7363	33.0566	2.04604		8.30741	5.93283	8.5975	7.61258	1.46192	2.82747
Ippk	protein-coding genes	6.38853	1.46331e-05	0.000753145		8.03318	7.53366	6.71653	7.75053	6.69516	7.34581	0.610513		3.48556	3.19176	3.28255	3.88131	3.46029	0.306375		6.9922	6.57973	5.8188	6.46358	0.595261	5.7132
Vac14	protein-coding genes	5.02355	1.46896e-05	0.000754232		5.39778	4.51473	5.06826	4.70606	4.55733	4.84883	0.376322		2.51454	2.29572	2.113	2.2945	2.30444	0.164282		4.0543	3.52417	3.44958	3.67602	0.329719	4.01622
Gm20946	protein-coding genes	7.18892	1.47443e-05	0.000755218		16.0974	18.9888	13.2571	18.0055	16.6852	16.6068	2.18612		3.7496	1.52494	3.3816	5.03209	3.42206	1.44916		16.2185	19.7629	17.5581	17.8465	1.78971	7.69509
Spata33	protein-coding genes	3.57117	1.48546e-05	0.000759044		17.6446	14.7669	15.8332	11.8325	11.3728	14.29	2.66513		44.8081	42.4704	37.0604	40.4677	41.2017	3.28151		16.4552	11.3159	12.6284	13.4665	2.67019	3.37883
Mrc1	protein-coding genes	5.28381	1.49689e-05	0.000763057		4.77832	5.39164	5.24143	5.08734	5.74096	5.24794	0.357105		3.23161	2.85352	2.85346	3.05756	2.99904	0.182467		3.86049	4.04196	5.10784	4.33676	0.673908	4.51324
Sgsm1	protein-coding genes	7.10252	1.51317e-05	0.000764334		1.89343	1.76373	1.77062	1.78309	1.63903	1.76998	0.0902742		1.15114	1.29024	1.24873	1.22243	1.22813	0.0584303		0.859667	0.811913	0.591164	0.754248	0.143239	6.76668
Eri2	protein-coding genes	4.36767	1.50721e-05	0.000764334		4.29625	4.67659	4.34359	4.61455	3.84384	4.35496	0.33002		2.54232	2.44053	2.03352	2.44414	2.36513	0.226045		3.39654	3.55026	2.67943	3.20874	0.464798	3.43278
Fanci	protein-coding genes	2.61706	1.51862e-05	0.000764334		12.0179	12.791	9.98844	13.2292	12.6549	12.1363	1.27665		4.66648	4.95229	3.37184	4.12723	4.27946	0.695086		10.4959	12.0846	11.7196	11.4334	0.832129	1.65741
Mark3	protein-coding genes	8.24944	1.52092e-05	0.000764334		12.3353	12.0759	13.2062	12.6328	11.143	12.2786	0.761543		6.17139	5.70826	4.18164	5.71961	5.44522	0.869566		12.124	12.263	10.5653	11.6508	0.942607	8.51136
Mcm3ap	protein-coding genes	7.74963	1.51099e-05	0.000764334		11.9055	11.1767	11.5994	10.4538	10.1353	11.0542	0.748613		5.22629	5.20081	3.55127	5.09792	4.76907	0.813763		9.22721	8.87803	8.03155	8.71226	0.614825	7.33495
Ccnl2	protein-coding genes	6.64594	1.52045e-05	0.000764334		16.493	19.6501	20.3409	18.8741	18.114	18.6944	1.48658		9.85064	8.65051	6.59897	7.66732	8.19186	1.38737		17.1806	20.8079	19.9707	19.3197	1.89925	5.35476
Nup155	protein-coding genes	16.5007	1.53701e-05	0.000768795		26.0152	28.9866	25.6613	25.543	22.4899	25.7392	2.30349		6.54455	6.2143	5.32031	6.71213	6.19782	0.620492		22.2104	22.8868	19.518	21.5384	1.7821	13.9084
Zfhx4	protein-coding genes	2.84888	1.53394e-05	0.000768795		2.12012	2.21684	1.82157	2.06365	2.12816	2.07007	0.149343		1.16823	1.09153	1.06229	1.23436	1.1391	0.0776423		0.957148	0.995062	0.882869	0.945026	0.0570703	1.80489
Peg3	protein-coding genes	5.04431	1.54264e-05	0.000769805		4.42941	4.77485	4.26105	3.94434	4.39817	4.36156	0.300386		1.5315	1.62164	1.49866	1.62139	1.5683	0.0628939		3.20251	2.8759	2.40665	2.82835	0.400055	3.60182
Svep1	protein-coding genes	2.79462	1.55696e-05	0.000775133		1.98573	1.93346	1.92556	1.73688	1.92104	1.90053	0.0950941		1.27573	1.1866	1.25059	1.22699	1.23498	0.0378979		0.735126	0.707112	0.735928	0.726055	0.0164103	1.66303
Il20ra	protein-coding genes	2.64008	1.5635e-05	0.000776574		1.73924	1.80567	1.61586	1.72036	1.80591	1.73741	0.0781348		1.2734	1.24793	1.22497	1.18655	1.23321	0.0368641		0.801954	0.754854	0.738376	0.765061	0.0329952	1.70231
Hc	protein-coding genes	2.31451	1.57477e-05	0.000780352		1.44315	1.38923	1.34101	1.47639	1.40497	1.41095	0.0517636		1.09568	1.13497	1.06998	1.03627	1.08422	0.0416683		0.430117	0.410929	0.415444	0.41883	0.0100321	1.36207
Gm5941	protein-coding genes	2.97478	1.5789e-05	0.000780584		6.55479	7.60434	9.60752	6.69861	9.08929	7.91091	1.38472		27.9044	27.2254	23.431	25.5311	26.023	1.99548		5.80228	7.12374	7.44464	6.79022	0.870496	2.60066
Rint1	protein-coding genes	4.29264	1.58574e-05	0.000782152		4.25706	4.04202	4.07267	3.75593	3.53487	3.93251	0.285599		2.13671	2.18504	1.9869	2.34868	2.16433	0.149061		2.94229	2.67653	2.40813	2.67565	0.267081	3.19883
Gm38394	protein-coding genes	19.1636	1.59965e-05	0.00078465		37.2382	45.0486	36.9153	41.6681	45.1053	41.1951	4.0105		9.58405	8.98556	7.36567	10.1501	9.02134	1.20183		34.9348	38.837	39.3701	37.714	2.42154	17.5826
Sgpl1	protein-coding genes	5.47056	1.60185e-05	0.00078465		6.50793	6.23889	7.07963	6.05202	5.85758	6.34721	0.474573		3.54697	3.7795	2.98922	3.61421	3.48247	0.343044		5.07818	5.01286	4.71211	4.93438	0.195245	4.41861
Ccdc82	protein-coding genes	4.52393	1.6017e-05	0.00078465		4.42593	5.18803	5.18698	5.3636	5.32668	5.09824	0.384233		2.46727	2.14749	2.3292	2.95949	2.47586	0.347998		3.88865	4.63581	4.41358	4.31268	0.383663	3.94116
Ccdc130	protein-coding genes	3.46503	1.61148e-05	0.000787555		4.43546	4.32572	4.32464	3.58176	3.93778	4.12107	0.355884		8.34012	8.63921	7.52629	8.33901	8.21116	0.47793		4.17558	3.0237	3.60331	3.60086	0.575944	3.11305
Pign	protein-coding genes	8.02893	1.63507e-05	0.000796046		9.16901	10.0401	9.71293	10.0642	8.18565	9.43437	0.78595		4.10168	3.92774	3.42382	3.98658	3.85995	0.299596		8.04543	8.98221	7.53845	8.1887	0.732465	7.07043
Tmem265	protein-coding genes	6.58684	1.63633e-05	0.000796046		13.1795	13.2056	13.3252	11.5068	10.779	12.3992	1.17664		5.99033	3.76292	3.85281	4.73366	4.58493	1.03424		9.76578	9.97396	9.74812	9.82929	0.125602	5.3235
Lrig2	protein-coding genes	5.31253	1.66003e-05	0.000805739		6.52215	7.1866	6.88796	6.74189	5.94631	6.65698	0.464836		3.54712	3.55515	2.70641	3.64994	3.36465	0.441307		5.21199	5.61198	4.48046	5.10148	0.573798	4.23329
Myo9b	protein-coding genes	8.22814	1.66929e-05	0.000808112		15.9897	14.2785	14.4814	12.6002	12.5508	13.9801	1.44273		6.41072	5.29538	4.41582	5.2064	5.33208	0.820597		12.3686	10.9829	10.584	11.3118	0.936668	6.76252
Dnmbp	protein-coding genes	5.55819	1.6725e-05	0.000808112		8.63708	7.20524	8.06065	7.14674	8.49077	7.9081	0.701404		3.72755	2.58593	3.13876	3.91483	3.34177	0.602697		6.11816	5.75031	6.42753	6.09867	0.339031	4.4292
Plcb4	protein-coding genes	5.43166	1.6902e-05	0.000814816		7.32972	7.07189	6.75941	7.40169	6.45404	7.00335	0.397221		3.53425	3.01595	2.75606	3.79354	3.27495	0.473462		6.6062	6.77518	5.91284	6.43141	0.456971	5.0435
Dync1h1	protein-coding genes	13.4506	1.70602e-05	0.000818737		123.228	116.627	118.894	96.1817	106.122	112.211	10.9493		53.2561	52.5145	37.1749	47.1247	47.5175	7.41676		94.73	86.9881	88.5144	90.0775	4.10082	10.821
Slc9a5	protein-coding genes	7.78055	1.70602e-05	0.000818737		16.8259	14.7399	15.6735	14.8318	13.8091	15.176	1.13432		7.61983	6.46371	6.10346	8.45631	7.16083	1.07904		13.3327	13.3203	12.0655	12.9062	0.728065	6.68876
Bcl2l15	protein-coding genes	3.09511	1.7149e-05	0.000821146		2.76157	2.65807	2.69504	2.72911	2.30184	2.62913	0.186974		1.56191	1.17724	1.24124	1.40287	1.34582	0.172537		1.71992	1.92505	1.41461	1.68653	0.256853	2.29121
Katna1	protein-coding genes	3.10629	1.73118e-05	0.000825233		4.10454	4.4775	4.68348	4.90198	4.70096	4.57369	0.302233		6.32956	6.93154	6.43198	6.69935	6.59811	0.271504		4.01241	4.50839	4.78924	4.43668	0.393348	2.02001
Rnasel	protein-coding genes	4.38354	1.72899e-05	0.000825233		2.39494	2.43683	2.88634	2.48398	2.78579	2.59758	0.222831		1.26917	1.16273	1.16406	1.49884	1.2737	0.158158		1.19389	1.38047	1.4441	1.33949	0.130042	4.27579
Sbf2	protein-coding genes	8.85036	1.7426e-05	0.000828826		24.2656	23.4621	20.2274	22.5745	21.787	22.4633	1.55844		10.5523	10.8872	7.6603	11.2841	10.096	1.65111		22.3237	20.9767	19.2917	20.864	1.51914	8.24711
Dsel	protein-coding genes	3.75128	1.74912e-05	0.000830071		2.93483	3.65715	3.22598	3.10185	3.34273	3.25251	0.272119		1.67731	1.37478	1.54788	1.63318	1.55828	0.133615		2.11562	2.06754	2.02934	2.07083	0.0432342	2.70889
Arfgap1	protein-coding genes	7.34022	1.755e-05	0.000831011		11.6803	10.0302	11.1421	10.09	10.4233	10.6732	0.715924		6.96512	6.26387	5.69502	5.7472	6.1678	0.590303		8.7643	9.08078	8.87178	8.90562	0.160931	6.22876
Dmd	protein-coding genes	2.67705	1.76107e-05	0.000831033		2.29182	2.59268	2.49749	2.714	2.44732	2.50866	0.158217		1.4127	1.28322	1.32582	1.35676	1.34463	0.054483		1.18913	1.59726	1.36871	1.38503	0.204554	1.73046
Vmn2r26	protein-coding genes	3.32738	1.76284e-05	0.000831033		1.80849	1.82986	2.01876	2.11207	1.91311	1.93646	0.128353		1.15488	1.28091	1.16993	1.04403	1.16244	0.0968993		0.892964	0.877196	0.924269	0.898143	0.02396	2.2618
Med23	protein-coding genes	13.6202	1.7844e-05	0.000839336		31.0027	26.0436	26.3105	26.3813	23.1216	26.5719	2.8249		7.84087	5.80804	5.55879	6.26735	6.36876	1.02435		26.4041	24.2628	19.7068	23.4579	3.42043	12.0819
Dst	protein-coding genes	11.5552	1.80233e-05	0.00084035		32.5788	32.6567	32.7822	26.8647	34.5965	31.8958	2.93415		7.42999	7.00198	5.88661	7.38437	6.92574	0.718845		25.7723	23.288	27.0731	25.3778	1.92314	9.42249
Cabin1	protein-coding genes	19.1383	1.80055e-05	0.00084035		24.1353	19.6781	22.6425	18.6747	19.9464	21.0154	2.27987		6.65779	5.50675	4.48716	5.18597	5.45942	0.905243		18.0365	16.6036	16.2163	16.9521	0.958848	15.3462
Ovgp1	protein-coding genes	3.68619	1.79238e-05	0.00084035		13.8653	13.82	15.9875	15.7299	13.7735	14.6352	1.12104		6.55318	4.3798	3.57607	4.2106	4.67991	1.29588		14.2421	16.302	13.9316	14.8252	1.28831	4.24487
1700019A02Rik	protein-coding genes	6.81013	1.80074e-05	0.00084035		26.4904	37.6668	36.5368	28.9924	31.3441	32.2061	4.80402		108.092	123.92	112.535	105.972	112.63	8.00824		35.1477	36.1866	40.3822	37.2388	2.77135	6.89288
Uqcrh	protein-coding genes	4.37627	1.81069e-05	0.000842406		7.1275	8.59659	8.24945	6.43639	7.02033	7.48605	0.903233		15.5894	13.3548	14.1525	14.6941	14.4477	0.939107		6.31505	6.47055	7.3857	6.72377	0.5785	3.98316
L3mbtl4	protein-coding genes	8.1829	1.82896e-05	0.000847206		9.49339	8.75612	10.9403	8.98459	10.0234	9.63956	0.876074		4.5764	4.46634	3.64701	5.17479	4.46614	0.628574		7.28465	7.79267	9.72163	8.26632	1.28568	6.76603
Tor1aip2	protein-coding genes	6.53305	1.82832e-05	0.000847206		18.7107	19.2458	18.2586	16.4938	15.3757	17.6169	1.62372		8.15206	7.74632	5.97516	9.00289	7.71911	1.2751		16.5281	14.496	12.1561	14.3934	2.18781	5.68983
Crebzf	protein-coding genes	8.14376	1.83563e-05	0.000848449		14.1266	15.2889	15.2434	18.5515	14.3426	15.5106	1.77815		5.80319	4.24886	4.07838	6.05672	5.04679	1.02739		12.9106	17.8842	13.2751	14.69	2.77228	7.73899
Cdh23	protein-coding genes	13.0151	1.86418e-05	0.000859783		20.563	16.8753	18.9605	16.2075	17.9337	18.108	1.72595		4.59617	4.03002	3.49122	4.28913	4.10163	0.468136		15.5232	13.6954	13.7945	14.3377	1.02787	10.4471
Hmgb4	protein-coding genes	3.13018	1.89154e-05	0.000870517		85.0502	70.9817	75.9001	57.2552	53.2951	68.4965	13.1574		267.848	294.996	245.705	282.662	272.803	21.2021		89.1262	61.4635	65.9129	72.1675	14.8542	3.29553
Dbt	protein-coding genes	2.6421	1.91108e-05	0.000877612		1.89313	1.72208	1.7893	1.87286	1.92574	1.84062	0.0832584		2.4864	2.40186	2.30463	2.37485	2.39194	0.0751359		1.0865	0.980744	1.03401	1.03375	0.0528785	1.89162
Ltn1	protein-coding genes	15.1753	1.91812e-05	0.000878953		52.503	56.1818	49.217	52.2028	41.5392	50.3288	5.49977		15.771	17.2276	11.629	14.424	14.7629	2.38238		46.6349	49.3654	37.0816	44.3606	6.44997	13.4109
Zfp612	protein-coding genes	6.2675	1.92969e-05	0.000882356		10.5839	10.5768	9.61797	8.76593	8.30314	9.56955	1.03627		3.48088	3.46687	2.84443	4.50192	3.57353	0.686405		9.61477	7.5176	5.87959	7.67065	1.87229	5.1415
Celsr1	protein-coding genes	2.42302	1.94318e-05	0.000886623		1.61389	1.48443	1.56593	1.44979	1.50433	1.52367	0.0657589		1.09644	1.19678	1.1488	1.13367	1.14392	0.0415425		0.435311	0.448062	0.357645	0.413673	0.0489384	1.35729
Phf24	protein-coding genes	2.12517	1.97568e-05	0.000892947		2.51785	2.36428	2.7354	2.34208	2.57176	2.50627	0.161279		1.33495	1.23625	1.27562	1.34389	1.29768	0.0509394		1.20838	1.3556	1.21645	1.26014	0.0827663	1.13426
Plag1	protein-coding genes	12.5433	1.97181e-05	0.000892947		2.24035	2.48863	2.17888	2.09318	2.19516	2.23924	0.149262		1.22612	1.22627	1.21814	1.34582	1.25408	0.0612725		1.2587	1.18734	1.12468	1.19024	0.067057	10.2896
Bdkrb2	protein-coding genes	3.33632	1.97925e-05	0.000892947		1.18091	1.19951	1.27995	1.17456	1.15435	1.19786	0.0486404		1.52363	1.4432	1.48832	1.46647	1.48041	0.0342046		0.187141	0.192768	0.139277	0.173062	0.0293936	2.15059
Gja10	protein-coding genes	3.05222	1.97883e-05	0.000892947		1.37358	1.42772	1.39284	1.40744	1.51519	1.42335	0.0550303		1.0307	1.05569	1.05053	1.13967	1.06915	0.0482314		0.440991	0.48907	0.351789	0.427283	0.0696595	2.06379
Adar	protein-coding genes	2.31185	1.96831e-05	0.000892947		5.18987	4.97705	5.33947	4.34702	4.36866	4.84441	0.462535		2.37951	2.11036	1.77915	2.12788	2.09922	0.246275		3.32736	3.13099	3.12145	3.19327	0.116226	1.36161
Plxnb2	protein-coding genes	4.68951	1.98218e-05	0.000892947		66.6734	55.3204	60.6262	53.0789	49.1323	56.9662	6.83402		20.1761	18.0932	11.7649	15.5449	16.3948	3.62128		51.5025	47.6679	40.483	46.5511	5.59399	3.36464
Tnik	protein-coding genes	4.03597	1.98789e-05	0.000893629		3.62777	4.00153	4.12829	3.80992	4.35731	3.98496	0.281818		2.47753	2.12801	1.95567	2.36768	2.23222	0.235135		2.62196	2.90015	3.20795	2.91002	0.29312	3.16566
Gpatch8	protein-coding genes	22.305	1.99638e-05	0.000895553		26.205	24.7013	27.3027	22.716	24.2048	25.026	1.7811		7.16321	7.184	6.91777	7.31822	7.1458	0.166822		22.3947	19.3439	17.3259	19.6882	2.55188	17.7304
Nvl	protein-coding genes	4.76633	2.01244e-05	0.000900863		5.46113	5.09305	5.36097	5.36603	4.60619	5.17747	0.347555		3.13164	3.08452	2.55196	3.19516	2.99082	0.296065		4.51292	4.77557	3.69511	4.32787	0.5635	4.1108
Scn8a	protein-coding genes	10.9956	2.07001e-05	0.000919469		5.94485	5.92932	6.48061	5.12441	6.04573	5.90498	0.490569		1.5129	1.38888	1.49123	1.61197	1.50125	0.0915138		4.15967	3.8573	3.71679	3.91125	0.226316	10.1931
Hps3	protein-coding genes	3.24894	2.06831e-05	0.000919469		2.30879	2.45728	2.78653	2.73025	2.69833	2.59624	0.20404		1.44401	1.23763	1.3953	1.4801	1.38926	0.106894		1.55639	1.77161	1.9107	1.74623	0.178513	2.48103
Atp9b	protein-coding genes	8.64599	2.06847e-05	0.000919469		29.2333	30.8967	28.0253	28.2257	23.9343	28.0631	2.57262		14.6707	14.1607	10.9765	13.6044	13.3531	1.64315		26.5253	27.9883	23.3123	25.942	2.39196	7.2893
Ncoa2	protein-coding genes	6.32606	2.07127e-05	0.000919469		17.0211	15.579	17.4047	14.5158	15.0291	15.9099	1.25479		9.2367	8.76516	7.09811	8.90299	8.50074	0.955812		14.609	12.8544	12.3061	13.2565	1.20295	4.49949
Zfp658	protein-coding genes	2.2259	2.07698e-05	0.00092009		1.3117	1.32152	1.24246	1.24054	1.28789	1.28082	0.0379282		1.09475	1.03437	1.06237	1.06465	1.06404	0.024675		0.222341	0.193184	0.252016	0.222514	0.0294164	1.19307
Prdm10	protein-coding genes	2.11817	2.09039e-05	0.000922197		7.73614	6.74594	6.77968	6.62701	5.94728	6.76721	0.638626		2.27458	1.8052	1.95452	2.10748	2.03545	0.201607		5.85504	5.09772	4.20179	5.05152	0.827593	1.45508
Arl6ip5	protein-coding genes	6.46402	2.08925e-05	0.000922197		1.22782	1.27908	1.48865	1.34472	1.46895	1.36185	0.114735		2.10302	2.16698	2.13453	2.35892	2.19086	0.115041		0.632216	0.605183	0.630019	0.622473	0.0150135	5.03619
Gm2381	protein-coding genes	6.66432	2.1238e-05	0.000933073		2.72859	3.28743	2.78669	2.88179	3.027	2.9423	0.223515		1.50385	1.32427	1.48147	1.50831	1.45447	0.0875962		1.78537	2.0988	1.90549	1.92989	0.158133	5.9204
Cdk17	protein-coding genes	3.62478	2.1203e-05	0.000933073		11.5783	11.8403	11.4891	11.46	9.32925	11.1394	1.02294		5.3945	4.92596	3.84628	5.7316	4.97459	0.821551		10.7228	10.5692	8.06092	9.78431	1.49447	2.69391
Usp9y	protein-coding genes	11.2523	2.12857e-05	0.000933244		16.8333	19.3713	16.717	16.9849	14.0878	16.7989	1.87148		3.30121	3.04213	2.02793	3.17305	2.88608	0.581795		14.3547	14.4371	10.9014	13.2311	2.01797	8.99678
Ncor1	protein-coding genes	9.36365	2.14766e-05	0.000939677		29.4011	26.8474	23.0234	24.6186	23.8355	25.5452	2.58384		11.2615	9.95787	8.62496	12.9202	10.6911	1.83492		26.5259	23.0961	20.4162	23.3461	3.06251	8.58792
Eif4g1	protein-coding genes	17.037	2.15417e-05	0.000940595		112.35	98.2747	93.7903	100.439	83.2444	97.6198	10.5673		36.756	34.3329	25.6456	31.404	32.0346	4.78856		96.7124	95.8783	72.744	88.4449	13.6038	15.452
Cacna1a	protein-coding genes	10.0887	2.1657e-05	0.000943697		12.4002	10.9765	10.2413	12.3128	10.4802	11.2822	1.01637		2.87345	2.5301	2.35007	2.60783	2.59036	0.217421		10.4528	10.4787	7.64119	9.52423	1.63081	8.64469
Tmprss11f	protein-coding genes	2.81547	2.19291e-05	0.000953603		1.80266	2.01342	1.81559	1.91721	1.81877	1.87353	0.0906311		1.11679	1.10591	1.09611	1.14389	1.11568	0.0206207		0.882075	0.930205	0.838363	0.883548	0.0459387	1.84549
Slc36a4	protein-coding genes	5.99002	2.20315e-05	0.000954813		6.94566	7.35898	7.99497	6.6028	6.30801	7.04208	0.661352		3.02588	3.46181	2.73369	3.40758	3.15724	0.34258		5.29291	5.17182	4.57399	5.01291	0.384905	4.47862
Ccnj	protein-coding genes	3.46492	2.20466e-05	0.000954813		3.18217	3.7126	3.11512	3.24269	3.06843	3.2642	0.259232		1.62334	1.79966	1.27523	1.71753	1.60394	0.230679		2.12523	1.88573	1.5771	1.86269	0.274791	2.3261
Macf1	protein-coding genes	31.9797	2.22111e-05	0.000959986		52.9706	57.7014	57.2065	48.3926	61.8934	55.6329	5.13465		8.51246	8.21702	7.07559	8.85248	8.16439	0.770903		42.0024	43.0916	48.6523	44.5821	3.56672	25.7395
R3hcc1l	protein-coding genes	5.24882	2.22926e-05	0.000960875		4.8187	5.54981	5.1748	5.24378	4.72316	5.10205	0.335304		3.22806	2.91503	2.98799	3.22854	3.0899	0.162557		3.82122	4.16005	3.69452	3.89193	0.240685	4.20791
14-qC1-1261.1	long-first-exon pachytene piRNA genes	17.1987	2.23218e-05	0.000960875		61.0094	64.5854	53.6308	54.7855	47.4735	56.2969	6.67367		8.69074	8.82047	8.34918	13.2661	9.78162	2.33147		60.1857	51.9696	34.4082	48.8545	13.1681	14.9647
Slx4	protein-coding genes	23.427	2.26183e-05	0.000971675		135.128	113.416	119.833	113.736	101.119	116.646	12.3666		30.7954	26.8424	22.3832	30.853	27.7185	4.02183		112.729	105.309	76.9584	98.3321	18.8783	19.7801
Col6a6	protein-coding genes	2.26531	2.27141e-05	0.000973829		1.30532	1.3973	1.32384	1.2829	1.34175	1.33022	0.043396		1.04348	1.092	1.10732	1.09889	1.08542	0.0286569		0.262387	0.269318	0.278721	0.270142	0.00819812	1.23476
Dnah8	protein-coding genes	22.8036	2.29461e-05	0.000980577		364.014	351.862	366.414	307.154	413.762	360.641	38.0936		124.484	114.575	89.3556	112.368	110.196	14.8589		299.103	288.678	351.039	312.94	33.4039	19.7958
Ccdc36	protein-coding genes	6.21992	2.29636e-05	0.000980577		9.30118	9.47666	9.53242	9.00306	7.87646	9.03796	0.681273		5.31265	4.78611	3.8314	4.70445	4.65865	0.613841		8.1071	7.74168	6.40191	7.4169	0.897793	5.21544
Zfp780b	protein-coding genes	3.01107	2.3372e-05	0.000992052		2.04457	2.40096	2.32914	2.22437	2.23592	2.24699	0.134223		1.5912	1.40537	1.49834	1.45915	1.48851	0.0783505		1.0895	1.14537	1.21698	1.15062	0.0639017	1.99436
Ric8b	protein-coding genes	2.40569	2.33534e-05	0.000992052		2.80216	3.11347	3.22317	3.10416	3.00746	3.05008	0.158259		1.91802	1.72987	1.476	1.74367	1.71689	0.181994		2.06826	1.94439	2.133	2.04855	0.0958373	2.51736
Rnasek	protein-coding genes	3.42649	2.33277e-05	0.000992052		5.27455	4.32118	5.47267	3.3362	3.66937	4.41479	0.946846		13.7471	13.2397	14.0804	16.0933	14.2901	1.25083		5.52141	3.99725	4.47975	4.66614	0.778987	2.57916
Dhx33	protein-coding genes	3.54563	2.38256e-05	0.0010077		4.77859	4.79739	4.72582	4.44722	3.99174	4.54815	0.341529		2.68224	2.41187	2.31367	2.50797	2.47894	0.157042		3.4925	3.1679	2.86148	3.17396	0.315554	2.83806
4732471J01Rik	protein-coding genes	4.79512	2.38826e-05	0.0010077		2.79153	2.92619	2.8138	2.97699	3.07034	2.91577	0.115739		2.0877	2.25034	2.0841	2.28052	2.17566	0.104392		1.86256	2.18647	2.35395	2.13433	0.24981	3.60744
Ralgapb	protein-coding genes	7.36794	2.38554e-05	0.0010077		14.9533	14.0273	13.5149	12.7919	11.7984	13.4172	1.19926		6.74044	6.94146	4.9132	6.77384	6.34223	0.956741		13.32	11.5633	10.2552	11.7128	1.53786	6.49694
Cnnm2	protein-coding genes	4.21086	2.40319e-05	0.00101		4.50927	4.03109	4.80036	3.75167	4.37518	4.29351	0.410053		2.02463	2.25017	1.64384	2.09109	2.00243	0.257111		2.96595	2.58369	2.82442	2.79135	0.193263	3.01593
Cenpi	protein-coding genes	3.85582	2.40196e-05	0.00101		3.85236	3.7431	3.70885	3.97413	3.33767	3.72322	0.239209		2.26239	2.18719	1.80793	2.29605	2.13839	0.22496		2.93681	3.14039	2.25043	2.77588	0.466296	3.08245
Lrp1b	protein-coding genes	2.2676	2.40999e-05	0.00101087		1.2958	1.35268	1.3015	1.2557	1.3078	1.3027	0.0345782		1.10335	1.07092	1.08734	1.10323	1.09121	0.015475		0.292121	0.265759	0.292593	0.283491	0.0153582	1.26393
Gm6729	protein-coding genes	8.12965	2.43861e-05	0.00101269		155.298	147.636	145.078	129.914	121.26	139.837	13.8826		13.5497	10.1637	12.176	14.6026	12.623	1.91709		132.33	118.473	87.5829	112.795	22.9075	7.55311
10-qC1-1527.1	long-first-exon pachytene piRNA genes	4.29787	2.45236e-05	0.00101269		65.2914	67.3358	72.6714	58.7221	55.9572	63.9956	6.7181		5.49032	6.01865	5.27936	8.05924	6.21189	1.27021		53.657	50.8572	35.207	46.5737	9.94292	3.8489
2-qE5-4.1	prepachytene piRNA genes	10.9507	2.45023e-05	0.00101269		102.422	97.687	103.287	80.2904	89.5564	94.6486	9.7001		11.8674	12.4492	10.6676	15.2739	12.5645	1.95265		79.1741	69.0529	59.2895	69.1722	9.94284	10.4251
Thoc2	protein-coding genes	48.2801	2.44039e-05	0.00101269		8.48041	10.1389	8.75347	10.3325	10.6644	9.67393	0.987761		2.60283	2.46302	2.29303	3.02532	2.59605	0.312963		8.07433	9.44491	9.23163	8.91696	0.737487	39.0099
Slfn8	protein-coding genes	5.71237	2.4353e-05	0.00101269		1.39762	1.5089	1.41429	1.38609	1.3928	1.41994	0.0508066		1.12952	1.17618	1.10657	1.08285	1.12378	0.0397906		0.415938	0.436684	0.473678	0.4421	0.0292485	4.83789
Zcchc6	protein-coding genes	2.32733	2.44731e-05	0.00101269		7.30917	7.34081	6.29558	6.61438	6.46991	6.80597	0.487187		4.04519	4.07562	3.52425	4.41193	4.01425	0.366503		5.78174	5.88096	5.17029	5.611	0.384874	1.38691
Krit1	protein-coding genes	28.6297	2.43009e-05	0.00101269		4.30651	4.73061	4.02373	4.47684	3.88936	4.28541	0.339347		2.60492	2.3346	2.0864	2.5204	2.38658	0.229775		3.74043	4.08713	3.37229	3.73328	0.357474	20.9556
Tex14	protein-coding genes	32.3942	2.43584e-05	0.00101269		38.0332	37.0797	30.7594	35.1726	30.026	34.2142	3.64661		15.881	13.6161	10.8309	15.0473	13.8438	2.2157		34.8703	34.3794	28.3228	32.5242	3.64676	23.7658
Insr	protein-coding genes	4.36685	2.46989e-05	0.00101796		4.7431	4.51344	4.93854	4.34504	4.0379	4.5156	0.349259		2.30121	2.76563	2.27691	2.72092	2.51617	0.263063		3.304	3.1433	2.8378	3.09503	0.236818	3.24215
Klhdc1	protein-coding genes	6.6872	2.49039e-05	0.00102245		9.63741	11.4189	9.36291	10.891	10.2158	10.3052	0.855177		6.10687	5.30448	4.41757	5.2172	5.26153	0.690574		10.421	11.3908	10.4791	10.7636	0.543919	6.95837
Prex1	protein-coding genes	4.34599	2.48583e-05	0.00102245		5.47754	4.7408	4.70342	4.7409	4.3178	4.79609	0.420662		2.5654	2.46651	1.84099	2.47494	2.33696	0.333663		3.41667	3.49916	2.93813	3.28465	0.302919	3.2127
Lrrc7	protein-coding genes	2.57077	2.51498e-05	0.00103056		1.87541	1.79766	1.92783	1.71341	1.73387	1.80964	0.0914311		1.05405	1.11029	1.25575	1.21515	1.15881	0.0929155		0.776375	0.677335	0.818403	0.757371	0.0724286	1.60797
Heatr5a	protein-coding genes	4.42309	2.52239e-05	0.00103161		4.70361	4.41856	4.56891	3.96831	3.82616	4.29711	0.382025		2.20473	2.21454	1.80676	2.18422	2.10256	0.197605		3.19027	2.88054	2.70875	2.92652	0.244031	3.27864
Pi4kb	protein-coding genes	8.75947	2.5406e-05	0.00103707		13.6122	11.4978	12.6684	12.0743	10.3677	12.0441	1.22048		4.48979	4.8473	3.75898	3.99598	4.27301	0.48914		11.2124	10.5219	8.36519	10.0332	1.48519	7.40908
14-qC1-1010.1	long-first-exon pachytene piRNA genes	11.9406	2.56642e-05	0.00104561		39.8703	41.5342	36.2757	32.7956	30.5394	36.203	4.62501		7.31549	7.85637	7.1532	11.6301	8.48879	2.11567		37.9147	29.6042	20.8418	29.4536	8.53745	9.77431
Shroom4	protein-coding genes	2.60489	2.61228e-05	0.00106226		1.86699	1.91227	1.95812	1.69985	1.78286	1.84402	0.103356		1.26099	1.14877	1.09817	1.29257	1.20013	0.0917994		0.841738	0.734851	0.639262	0.738617	0.101291	1.59243
Tmc4	protein-coding genes	2.48683	2.64968e-05	0.0010736		1.68085	1.5784	1.75116	1.61391	1.64299	1.65346	0.0663386		1.23243	1.11242	1.15301	1.25552	1.18834	0.0670073		0.711572	0.691116	0.643593	0.682094	0.034876	1.57646
Sulf1	protein-coding genes	3.00193	2.65024e-05	0.0010736		2.24182	2.34804	2.43635	2.11638	2.37744	2.30401	0.126409		1.69257	1.46838	1.51193	1.61074	1.57091	0.100629		1.1802	1.20167	1.5311	1.30432	0.196688	2.09364
Meiob	protein-coding genes	10.3121	2.67336e-05	0.00107793		10.6875	11.7276	11.8314	10.7522	9.58569	10.9169	0.914524		6.20779	5.90023	5.12415	5.54204	5.69355	0.467023		12.2619	12.1001	11.7127	12.0249	0.282217	8.65844
Taok2	protein-coding genes	3.0292	2.67311e-05	0.00107793		27.1904	23.5699	23.4246	21.751	20.5937	23.3059	2.49734		10.9459	8.49681	7.91952	9.81478	9.29424	1.35703		20.9303	20.1006	17.1936	19.4082	1.96223	2.44489
Gm1673	protein-coding genes	8.12317	2.6761e-05	0.00107793		6.75039	4.54703	5.31271	4.51404	4.60267	5.14537	0.955929		13.0155	13.4271	11.2956	11.6718	12.3525	1.02871		3.45519	3.69079	4.73392	3.95997	0.680536	8.87846
Usp48	protein-coding genes	8.33578	2.68852e-05	0.00108089		14.323	14.463	14.4683	14.3331	13.4072	14.1989	0.447919		6.7601	6.34156	4.8549	5.79025	5.9367	0.823334		12.6292	13.8235	12.8685	13.1071	0.631881	7.73696
Rnf213	protein-coding genes	18.4449	2.70331e-05	0.00108478		24.4655	22.3571	23.6451	18.8826	22.6686	22.4038	2.13674		3.09965	3.05382	2.71476	3.3699	3.05953	0.268848		17.8076	15.4549	16.3639	16.5421	1.18643	13.8252
Brd1	protein-coding genes	9.0934	2.71311e-05	0.00108667		15.6496	14.1421	16.977	14.0604	16.0712	15.3801	1.2624		9.2856	8.49234	7.37024	8.6968	8.46124	0.801313		12.9482	13.6091	13.691	13.4161	0.407277	8.00311
Epm2aip1	protein-coding genes	8.52354	2.72522e-05	0.00108798		23.8748	28.778	27.2451	28.6313	23.2534	26.3565	2.62755		3.6033	3.44452	2.70156	3.40939	3.28969	0.40106		22.8452	24.9356	20.1855	22.6554	2.38073	7.86615
Cpsf7	protein-coding genes	19.5256	2.72659e-05	0.00108798		21.7978	20.2916	21.8948	18.6598	19.4593	20.4207	1.424		10.6976	9.51057	7.93493	11.3901	9.8833	1.51312		20.6415	17.8371	17.8271	18.7686	1.62202	16.8839
Chd8	protein-coding genes	4.50405	2.75066e-05	0.00108798		22.552	20.9451	19.3628	18.19	17.6794	19.7459	2.00937		5.913	4.92071	4.53776	5.25997	5.15786	0.583503		17.6196	15.8153	14.3141	15.9163	1.65506	3.48386
Msh4	protein-coding genes	13.1012	2.73677e-05	0.00108798		4.97107	5.46266	5.09527	5.50016	4.50513	5.10686	0.406796		3.01167	2.51878	2.8058	2.92104	2.81432	0.214284		4.8328	5.21286	4.22225	4.75597	0.499754	10.6829
Gpcpd1	protein-coding genes	5.02919	2.75213e-05	0.00108798		9.43916	11.2255	10.2141	12.16	11.0029	10.8083	1.0328		4.64889	5.29097	4.6689	5.94645	5.1388	0.615433		9.45609	11.7057	10.815	10.6589	1.1329	4.74022
Phc3	protein-coding genes	7.3097	2.74351e-05	0.00108798		4.50174	4.86215	5.02114	4.70534	4.42432	4.70294	0.247344		2.874	2.7578	2.5576	3.19359	2.84575	0.266181		3.37821	3.59977	3.2556	3.41119	0.17444	7.21722
Slc8a1	protein-coding genes	3.6832	2.74096e-05	0.00108798		3.18199	3.66701	3.94385	3.5543	3.6011	3.58965	0.273409		1.90503	1.9028	1.55853	2.15788	1.88106	0.246104		1.97272	2.45554	2.28685	2.23837	0.245034	2.5988
Ermard	protein-coding genes	4.8699	2.76859e-05	0.00109045		6.22367	6.05254	6.21025	6.09406	5.31247	5.9786	0.379555		3.5169	2.56037	2.64177	2.90993	2.90724	0.433007		5.0064	4.72739	4.61967	4.78449	0.199587	4.03661
4930563M21Rik	protein-coding genes	9.55696	2.76845e-05	0.00109045		39.0353	47.0646	37.8589	48.8899	42.5453	43.0788	4.83574		19.9106	14.3277	11.775	17.7927	15.9515	3.61222		49.0908	60.6076	58.0015	55.9	6.03916	12.3368
Sh3tc2	protein-coding genes	6.30148	2.77539e-05	0.00109111		9.26376	8.32377	10.6526	8.12664	8.77182	9.02772	1.00859		3.88307	3.81359	2.61368	3.63795	3.48707	0.591328		6.33561	6.61121	7.0007	6.64917	0.334166	4.80679
Srms	protein-coding genes	2.54884	2.7823e-05	0.00109181		1.58347	1.77696	1.7653	1.70718	1.68698	1.70398	0.0773104		1.33663	1.18786	1.25569	1.26503	1.2613	0.0608645		0.64432	0.714954	0.704645	0.687973	0.0381544	1.59113
Trmt44	protein-coding genes	7.43267	2.80216e-05	0.00109557		8.87675	8.02175	9.04889	8.17068	7.09872	8.24336	0.776958		2.94137	3.00537	2.45993	2.82032	2.80675	0.243612		6.6842	6.72269	5.51353	6.30681	0.687267	5.87547
Phf14	protein-coding genes	4.2571	2.80072e-05	0.00109557		3.94576	4.15841	4.20102	4.29792	4.04864	4.13035	0.136575		2.60993	2.2054	2.27039	2.56797	2.41342	0.205127		3.36704	3.72523	3.18751	3.42659	0.273762	3.67313
Gphn	protein-coding genes	6.80769	2.80757e-05	0.00109567		14.3292	13.0495	13.2253	13.9516	10.7893	13.069	1.37738		6.20343	4.67191	4.03954	6.08945	5.25108	1.06663		13.7812	12.7524	10.7625	12.432	1.53464	6.49948
Usp54	protein-coding genes	2.33337	2.83172e-05	0.00110056		23.4029	22.1264	20.2653	19.2528	17.3108	20.4716	2.39006		6.10362	5.3232	4.00826	5.7937	5.3072	0.923484		19.322	16.8134	14.5935	16.9096	2.36572	1.54403
Slc4a7	protein-coding genes	7.67062	2.82636e-05	0.00110056		11.6032	13.6467	12.3582	13.5165	10.6901	12.3629	1.26039		5.63647	5.53652	4.4494	6.23061	5.46325	0.742093		10.5676	12.545	9.6521	10.9216	1.47858	6.84324
Mrps14	protein-coding genes	11.1629	2.83559e-05	0.00110056		1.47155	1.7693	1.73229	1.67993	1.79703	1.69002	0.129764		2.86925	2.73198	2.93937	2.59433	2.78373	0.152848		0.665857	0.651601	1.02264	0.780033	0.210225	9.31104
Pkhd1l1	protein-coding genes	9.12768	2.86962e-05	0.00110571		10.9528	10.0854	10.266	9.0983	8.50414	9.78133	0.974364		1.82037	1.63675	1.42448	1.79036	1.66799	0.181169		8.50443	7.1581	5.89012	7.18422	1.30735	6.92891
Adamtsl3	protein-coding genes	2.42426	2.86083e-05	0.00110571		1.53138	1.53299	1.4188	1.54921	1.42974	1.49242	0.0627253		1.14579	1.13998	1.08468	1.11215	1.12065	0.0281171		0.48748	0.458975	0.349161	0.431872	0.073034	1.39271
Pet2	protein-coding genes	4.64761	2.86561e-05	0.00110571		4.29404	4.43219	4.16025	4.05861	3.64256	4.11753	0.300441		1.96721	2.20783	2.12205	2.06388	2.09024	0.101111		2.97663	2.92978	3.03651	2.98097	0.0534974	3.61542
Polr3a	protein-coding genes	5.90598	2.86014e-05	0.00110571		8.42263	8.18923	7.72783	7.76988	7.5928	7.94047	0.34984		4.09117	3.89632	2.97104	3.97055	3.73227	0.5138		6.52095	6.43921	6.35024	6.4368	0.0853805	4.91267
Lyst	protein-coding genes	8.7401	2.90622e-05	0.00111573		35.3242	34.3297	33.9105	29.0607	28.5504	32.2351	3.17768		4.77317	4.28731	3.87653	4.84156	4.44464	0.452025		28.6278	25.1095	21.8452	25.1942	3.39209	7.27083
Zscan26	protein-coding genes	6.07476	2.91134e-05	0.00111573		9.62664	11.8634	9.54222	11.3067	11.0673	10.6813	1.04251		3.48765	3.25592	4.02053	3.38053	3.53616	0.336513		7.47494	9.59065	9.08707	8.71755	1.1052	5.09376
Mon2	protein-coding genes	22.8888	2.90727e-05	0.00111573		8.82861	8.31499	8.71366	7.5776	7.0387	8.09471	0.766941		4.11174	4.39139	3.23024	4.00714	3.93513	0.497132		7.12116	6.81245	5.94446	6.62602	0.6101	18.0398
Cdk12	protein-coding genes	17.0613	2.9282e-05	0.00111694		20.5709	18.3397	16.4143	17.292	16.3853	17.8004	1.74275		7.10929	6.64261	5.8598	7.37619	6.74697	0.664619		18.625	15.7765	13.4874	15.963	2.57387	13.5152
Ubr4	protein-coding genes	11.2941	2.92171e-05	0.00111694		138.122	119.852	129.001	102.378	113.25	120.521	13.822		39.4986	42.9768	29.5788	41.9396	38.4984	6.12257		103.974	89.9177	91.8976	95.2631	7.60854	10.1903
Bloc1s1	protein-coding genes	2.53381	2.93022e-05	0.00111694		2.16329	2.50296	2.28392	2.06242	2.17066	2.23665	0.168262		4.66556	5.12003	4.48353	4.61082	4.71999	0.277384		1.42039	1.52413	1.62671	1.52374	0.103161	1.97571
Hdx	protein-coding genes	9.16201	2.99098e-05	0.00111948		1.17211	1.15751	1.17895	1.16961	1.13856	1.16335	0.0158734		1.0625	1.03778	1.05714	1.07502	1.05811	0.015485		0.186831	0.146006	0.142076	0.158304	0.0247828	7.51505
10-qC1-2617.1	long-first-exon pachytene piRNA genes	6.09182	2.96221e-05	0.00111948		141.051	138.111	152.841	125.168	114.096	134.253	14.9621		10.5691	12.1318	10.0546	16.5371	12.3232	2.94487		117.092	111.389	72.8247	100.435	24.0808	6.62308
Huwe1	protein-coding genes	6.55739	2.95806e-05	0.00111948		52.5088	47.3027	48.3034	42.0427	40.5277	46.1371	4.87031		8.90502	7.81779	6.40082	8.46744	7.89777	1.09336		41.9944	37.023	32.262	37.0931	4.86658	5.24409
Myom1	protein-coding genes	3.60167	2.94919e-05	0.00111948		3.00789	2.7383	2.91477	2.52189	2.52277	2.74112	0.221961		1.58703	1.46847	1.32847	1.47399	1.46449	0.105869		1.69343	1.35898	1.24191	1.43144	0.234319	3.83482
Dpyd	protein-coding genes	8.20583	2.97872e-05	0.00111948		1.78705	1.84645	2.0222	2.02489	1.92234	1.92059	0.105518		1.42542	1.2572	1.35621	1.25463	1.32337	0.0828585		0.804751	1.05255	1.0155	0.9576	0.133661	6.75692
Kif1b	protein-coding genes	8.104	2.98937e-05	0.00111948		16.7115	16.079	14.558	14.5437	12.6327	14.905	1.58556		6.25449	6.03488	4.62631	5.93038	5.71152	0.735971		13.2805	12.8101	10.0471	12.0459	1.74692	6.8138
Ankrd17	protein-coding genes	2.87858	2.98513e-05	0.00111948		9.69384	8.80533	8.66662	7.98215	7.29835	8.48926	0.902468		3.69293	3.47923	2.72245	3.62408	3.37967	0.447109		7.84901	6.34313	5.57415	6.58876	1.15715	2.07447
Ptprs	protein-coding genes	3.38297	2.99904e-05	0.00111948		16.2914	12.9435	14.6433	13.596	12.4115	13.9771	1.53822		6.48767	5.73187	4.43488	5.49827	5.53817	0.848118		12.4682	12.0673	10.2426	11.5927	1.18628	2.19867
Mdm4	protein-coding genes	22.5174	2.99487e-05	0.00111948		18.5753	22.4809	20.3558	20.1263	20.4335	20.3944	1.39082		8.98166	9.0983	7.17751	11.1099	9.09184	1.60721		16.323	17.961	15.5662	16.6167	1.22412	18.1971
Nkapl	protein-coding genes	2.69711	2.99992e-05	0.00111948		16.3401	19.6627	16.3093	19.035	15.6781	17.405	1.80768		32.7557	31.6026	28.5448	32.8951	31.4495	2.02127		17.6981	19.6184	19.7139	19.0101	1.13726	1.80781
Gpr62	protein-coding genes	2.13036	2.96126e-05	0.00111948		3.01355	2.61393	3.03862	2.56416	3.00353	2.84676	0.236262		5.38446	5.97764	5.18612	5.5294	5.5194	0.336337		1.69266	1.72022	1.9037	1.77219	0.114719	1.14064
Hnrnpf	protein-coding genes	34.2859	2.97308e-05	0.00111948		8.1052	7.4169	8.83167	8.59642	9.57131	8.5043	0.805588		27.5933	27.0896	23.9568	25.5877	26.0569	1.63886		8.11357	8.1716	11.0735	9.11956	1.69241	25.7132
Caprin2	protein-coding genes	4.26689	3.03327e-05	0.00112717		4.08673	3.9987	3.7489	3.89947	3.32253	3.81127	0.300643		1.94606	2.12126	1.85554	2.10252	2.00635	0.127581		3.22319	2.70259	2.03147	2.65242	0.597442	3.23916
Jakmip3	protein-coding genes	3.19729	3.03299e-05	0.00112717		2.45013	2.4947	2.4731	2.83166	2.80353	2.61062	0.189855		1.67471	1.4236	1.53384	1.7009	1.58326	0.129278		1.43316	1.71133	1.8132	1.65256	0.196717	2.3489
Tnrc6c	protein-coding genes	9.78298	3.0364e-05	0.00112717		25.8766	22.4831	25.2657	20.3781	22.9064	23.382	2.22649		12.5082	11.8152	9.16653	11.9464	11.3591	1.49228		21.562	18.3845	19.0321	19.6595	1.6791	8.28939
Ocrl	protein-coding genes	6.20933	3.04414e-05	0.00112808		5.88116	5.45947	6.90173	5.82771	6.30673	6.07536	0.551086		2.09048	1.84944	1.80528	2.03742	1.94565	0.139473		4.64249	4.63354	4.59243	4.62282	0.0266962	4.93458
Prrc2c	protein-coding genes	2.22937	3.07013e-05	0.00113468		47.9304	45.1467	37.7743	39.3306	45.4129	43.119	4.34284		10.3843	9.41302	8.44395	10.6813	9.73063	1.01447		42.0015	35.9403	35.2358	37.7259	3.71952	1.30144
Klhl2	protein-coding genes	21.9011	3.07259e-05	0.00113468		1.27282	1.33268	1.3047	1.25491	1.28267	1.28956	0.0300718		1.48718	1.4548	1.44804	1.50515	1.47379	0.0269982		0.250735	0.351495	0.407507	0.336579	0.0794433	19.2239
Vps13d	protein-coding genes	8.34066	3.08197e-05	0.00113502		33.2814	30.8838	34.101	26.195	30.4846	30.9892	3.0898		4.61199	4.29738	3.63946	4.46822	4.25426	0.429569		25.2756	22.6296	24.2358	24.047	1.33307	7.30321
Sspo	protein-coding genes	22.3768	3.09484e-05	0.00113502		2.15546	1.88812	2.25382	2.06371	2.1818	2.10858	0.140775		1.44901	1.25877	1.35911	1.31497	1.34547	0.0803201		0.86334	1.10248	1.26298	1.07627	0.201105	17.5207
Pla2g4b	protein-coding genes	2.87746	3.0905e-05	0.00113502		3.34226	3.04545	3.63366	3.14139	2.89031	3.21061	0.287648		1.6369	1.45381	1.65509	1.85364	1.64986	0.163461		2.28694	2.00969	1.78711	2.02791	0.250413	1.9219
Dock6	protein-coding genes	3.61904	3.08809e-05	0.00113502		17.2793	13.1038	14.6533	14.1127	13.6307	14.556	1.62692		6.27262	6.19367	4.40356	5.50576	5.5939	0.865075		13.3037	12.9408	11.6186	12.621	0.886893	2.6025
Phf3	protein-coding genes	9.29172	3.16363e-05	0.00115627		12.9244	12.6924	11.3037	10.4717	10.6067	11.5998	1.15054		3.90688	3.56417	3.27292	4.06967	3.70341	0.356022		11.8053	9.50445	8.04966	9.78647	1.89364	7.95449
Aldh6a1	protein-coding genes	5.04385	3.16324e-05	0.00115627		5.19605	5.25922	5.95847	5.75844	5.81767	5.59797	0.346508		3.50971	3.93065	3.31974	3.2416	3.50042	0.308122		4.23318	5.23291	4.87464	4.78024	0.506506	4.41873
Cylc1	protein-coding genes	1.94269	3.19168e-05	0.00116453		4.64682	6.05109	5.61153	6.89306	7.95548	6.2316	1.25876		35.0313	40.2999	34.1439	36.1488	36.406	2.72247		7.63735	6.97364	10.0703	8.2271	1.63039	2.47876
Cass4	protein-coding genes	2.34839	3.20233e-05	0.00116641		1.48341	1.42524	1.34863	1.34583	1.43866	1.40835	0.0598201		1.0372	1.04498	1.04082	1.09167	1.05367	0.0255324		0.351215	0.397705	0.23343	0.32745	0.0846767	1.2944
Szt2	protein-coding genes	4.25855	3.22733e-05	0.00116991		27.2626	22.0701	25.4233	19.8883	22.6102	23.4509	2.90366		5.70563	4.53504	3.26366	4.76181	4.56654	1.00567		18.802	16.7368	18.1845	17.9078	1.06005	3.49859
Gm28305	protein-coding genes	12.1909	3.2389e-05	0.00116991		11.65	12.3208	10.9703	10.6892	8.93422	10.9129	1.27417		3.38159	3.99042	3.41194	2.66672	3.36267	0.541972		9.04273	9.99958	9.07084	9.37105	0.544504	9.42714
Gm4922	protein-coding genes	7.72576	3.23937e-05	0.00116991		19.4342	20.9754	17.2013	17.9663	14.9641	18.1083	2.27525		5.52325	4.7707	3.40426	5.52096	4.80479	0.998621		16.8514	16.3314	13.3876	15.5235	1.8679	6.72583
Nek10	protein-coding genes	2.91403	3.23524e-05	0.00116991		4.84184	4.8922	4.23305	4.50101	3.82248	4.45812	0.445028		2.21508	2.21868	1.66348	2.24492	2.08554	0.281685		3.63723	3.55107	3.26396	3.48409	0.195442	2.47636
Rpl27a	protein-coding genes	9.56072	3.22187e-05	0.00116991		3.75242	3.39896	4.08271	3.24836	3.64001	3.62449	0.323616		9.97069	9.17834	8.53863	9.15326	9.21023	0.586972		3.10338	2.65011	3.03624	2.92991	0.244628	8.26743
Ms4a4b	protein-coding genes	3.19811	3.24757e-05	0.00117088		2.53913	2.5698	2.52512	2.51656	2.13603	2.45733	0.180747		1.43948	1.45547	1.2893	1.45695	1.4103	0.081053		1.64854	1.57075	1.25371	1.491	0.209148	2.30423
Ndufs6	protein-coding genes	2.85769	3.26689e-05	0.00117586		5.36231	4.85362	5.22127	3.81388	4.33433	4.71708	0.642542		14.3748	13.33	12.3095	12.2606	13.0687	1.0006		4.94791	3.81363	4.24837	4.33664	0.572268	2.66752
Haus5	protein-coding genes	6.386	3.2828e-05	0.00117959		13.882	13.1414	12.2941	12.8388	10.5089	12.533	1.26863		6.40545	5.04714	3.72256	4.59866	4.94345	1.11917		11.6627	12.4119	11.2407	11.7718	0.593169	6.02677
Csmd3	protein-coding genes	7.83082	3.32346e-05	0.00118819		5.57364	5.72984	5.30524	5.23825	4.50257	5.26991	0.472982		1.54689	1.42816	1.34318	1.48548	1.45093	0.0866639		4.15317	3.78624	2.91653	3.61865	0.635126	6.89059
7-qD1-9417.1	long-first-exon pachytene piRNA genes	5.76987	3.31294e-05	0.00118819		101.934	112.481	109.351	103.493	82.0357	101.859	11.8806		8.87308	9.70464	9.57838	14.6238	10.695	2.64465		93.5748	92.2687	53.3873	79.7436	22.8346	4.2503
AI314180	protein-coding genes	28.2219	3.32255e-05	0.00118819		14.6308	14.7685	14.4952	13.2606	13.7459	14.1802	0.648584		7.44752	7.01008	5.42194	7.32916	6.80218	0.938519		12.0628	12.7039	12.3059	12.3575	0.323654	22.154
Mageb5	protein-coding genes	2.35974	3.33349e-05	0.00118978		1.63786	1.90657	1.82679	1.93869	1.48696	1.75938	0.191927		2.95232	3.12456	2.76713	2.7762	2.90505	0.169355		0.908376	0.601235	0.659089	0.7229	0.163211	1.47338
Atp7a	protein-coding genes	3.23944	3.34037e-05	0.00119024		2.68845	2.65154	2.49404	2.82372	2.70085	2.67172	0.118543		1.81995	1.57833	1.74967	1.8893	1.75931	0.133442		1.65565	1.64148	1.9184	1.73851	0.15595	2.4161
Ttf1	protein-coding genes	6.52623	3.34904e-05	0.00119134		9.89845	10.0336	8.62822	8.86811	7.90689	9.06705	0.894914		4.82817	4.37182	3.55261	4.50283	4.31386	0.542551		8.30945	8.18655	6.51357	7.66986	1.00326	5.62047
Dennd4c	protein-coding genes	12.241	3.3569e-05	0.00119215		27.5442	27.5031	22.7923	23.762	21.2604	24.5724	2.83793		7.55949	7.7009	5.45713	7.63625	7.08844	1.08908		24.4283	21.4989	17.5095	21.1456	3.47291	10.6006
Ush2a	protein-coding genes	10.0684	3.36315e-05	0.00119238		14.5817	11.9632	13.2339	11.089	12.6437	12.7023	1.31977		3.30815	3.4478	2.79831	3.64234	3.29915	0.360924		11.1621	9.35239	9.28026	9.93158	1.06627	8.03247
Fnip1	protein-coding genes	11.9942	3.3768e-05	0.00119523		38.7183	46.4614	37.2747	41.0962	35.0517	39.7205	4.36223		15.382	15.4615	14.3366	19.7391	16.2298	2.39503		39.0736	40.9948	31.244	37.1041	5.16514	11.2235
Arhgap10	protein-coding genes	6.66222	3.40648e-05	0.00120374		12.6547	12.2559	10.8896	12.535	11.1068	11.8884	0.828994		6.89835	5.11455	4.84012	5.21387	5.51672	0.934549		11.8228	11.8389	10.1231	11.2616	0.986003	6.33822
Pcdhb16	protein-coding genes	2.14982	3.41328e-05	0.00120414		1.17971	1.21706	1.17795	1.2313	1.22678	1.20656	0.0258391		1.03798	1	1.0625	1.0216	1.03052	0.0263925		0.133173	0.223167	0.183905	0.180082	0.0451187	1.14974
Tiam2	protein-coding genes	2.586	3.41969e-05	0.00120441		1.931	1.83831	1.78866	1.63552	1.72096	1.78289	0.112467		1.24978	1.0755	1.20553	1.21304	1.18597	0.0761365		0.847426	0.611181	0.613268	0.690625	0.135798	1.57101
Rp1l1	protein-coding genes	2.10605	3.42726e-05	0.00120508		1.16343	1.11549	1.15748	1.13949	1.14663	1.14451	0.0186936		1.04369	1	1.02876	1.01988	1.02308	0.018259		0.118443	0.111359	0.0840342	0.104612	0.0181695	1.0848
Leng8	protein-coding genes	13.2829	3.43838e-05	0.001207		100.001	72.6969	92.1337	85.8638	78.4783	85.8346	10.8059		33.5494	24.6252	20.5269	28.3349	26.7591	5.5373		87.3584	86.6228	74.8844	82.9552	6.99919	12.8425
Elmo1	protein-coding genes	4.87631	3.44656e-05	0.00120788		5.81017	5.34055	5.22398	6.10778	5.309	5.5583	0.382982		3.22856	3.36974	2.78609	3.60629	3.24767	0.34493		5.10618	5.19526	4.49175	4.93106	0.383055	4.40994
Pcmtd2	protein-coding genes	9.89497	3.46152e-05	0.00121113		12.9607	15.6096	15.2275	14.5541	12.3288	14.1361	1.43047		5.91062	4.62002	5.24928	5.15236	5.23307	0.52968		13.0744	14.4599	12.3224	13.2856	1.08428	9.33893
Syne2	protein-coding genes	23.1921	3.50887e-05	0.00122168		58.2414	63.7725	57.5095	50.4827	67.1077	59.4228	6.38278		9.72238	9.22773	7.96658	11.024	9.48517	1.26447		46.2787	45.0873	53.8114	48.3925	4.73059	19.3161
Hydin	protein-coding genes	26.683	3.50299e-05	0.00122168		96.8966	83.1245	84.1306	70.7156	80.0861	82.9907	9.40487		17.636	17.3995	13.449	19.7304	17.0537	2.62153		79.9023	63.5506	63.4084	68.9538	9.48197	21.8119
Sycp3	protein-coding genes	4.81408	3.50773e-05	0.00122168		13.4696	18.8397	19.0954	17.4358	15.4588	16.8599	2.38254		38.122	37.0993	33.2358	32.737	35.2985	2.70992		21.5914	19.8166	22.1823	21.1968	1.23123	5.98308
Ndufc2	protein-coding genes	2.42598	3.52076e-05	0.00122382		2.96442	3.21762	3.79306	2.49041	2.79714	3.05253	0.491072		8.92563	7.54848	8.24627	7.50959	8.05749	0.67047		2.7969	2.99251	2.50446	2.76462	0.245621	2.25363
Uhrf2	protein-coding genes	4.08623	3.5467e-05	0.00122883		4.18927	4.62862	4.4014	4.84813	4.12375	4.43823	0.302697		2.54269	2.86065	2.66292	2.68422	2.68762	0.131105		3.57018	3.64995	3.19423	3.47145	0.243373	3.38341
Aasdh	protein-coding genes	4.80789	3.54503e-05	0.00122883		3.76049	3.86761	3.74002	3.91094	3.93103	3.84202	0.0871475		2.05098	1.65394	1.79537	2.00328	1.87589	0.184961		3.15498	3.10705	2.76559	3.00921	0.212335	3.95317
Ptpn20	protein-coding genes	15.1093	3.56078e-05	0.0012317		54.0619	66.7704	63.8138	56.3695	53.0352	58.8102	6.12892		27.1237	23.734	21.1699	27.36	24.8469	2.95851		54.4047	57.5155	51.9473	54.6225	2.79048	14.0514
Malt1	protein-coding genes	6.4236	3.57045e-05	0.00123305		8.39177	8.23169	7.94502	7.99079	6.16079	7.74401	0.903509		2.45035	2.04401	2.06805	2.80663	2.34226	0.361233		7.73228	7.20583	5.05966	6.66592	1.41575	5.6316
Nphs2	protein-coding genes	5.97455	3.60898e-05	0.00124078		1.37878	1.32683	1.42181	1.37241	1.28468	1.3569	0.0525674		1.06384	1.07719	1.07004	1.0242	1.05882	0.0237134		0.391722	0.302796	0.20027	0.298263	0.0958065	5.08958
Yjefn3	protein-coding genes	2.30231	3.61032e-05	0.00124078		1.3935	1.29834	1.36945	1.40889	1.25826	1.34569	0.0646738		1.68337	1.68857	1.74975	1.6908	1.70312	0.0312413		0.337926	0.354781	0.497132	0.396613	0.087459	1.26819
Gnptab	protein-coding genes	2.27462	3.59966e-05	0.00124078		9.55309	8.45656	9.01386	8.63679	8.19485	8.77103	0.529027		4.79139	4.3359	3.48839	4.87539	4.37277	0.635441		8.16287	7.11532	6.69293	7.32371	0.756802	1.3543
Dqx1	protein-coding genes	2.61791	3.63472e-05	0.00124716		1.87915	1.86672	1.96198	1.76159	1.73066	1.84002	0.0938483		1.36882	1.17603	1.31946	1.24283	1.27678	0.0848433		0.812859	0.911121	0.758579	0.82752	0.0773205	1.68459
Etl4	protein-coding genes	4.21237	3.64451e-05	0.00124851		4.46018	4.53877	4.57439	4.20401	5.21234	4.59794	0.372727		2.40616	2.12186	2.22154	2.86409	2.40341	0.328928		3.54866	3.46992	3.95359	3.65739	0.25952	3.50462
Alg6	protein-coding genes	2.70604	3.67048e-05	0.00125086		1.7844	2.02053	1.96965	2.02291	1.88078	1.93565	0.102303		1.41867	1.32343	1.25519	1.43645	1.35844	0.0848535		1.14653	1.17902	1.4721	1.26588	0.179326	2.08865
Bora	protein-coding genes	9.94204	3.66253e-05	0.00125086		16.7685	16.8208	16.3491	14.3551	13.0237	15.4634	1.69637		7.43211	5.59637	5.76343	7.24684	6.50969	0.963554		16.5199	14.2592	11.3625	14.0472	2.58523	8.59572
Zswim8	protein-coding genes	5.39727	3.66488e-05	0.00125086		26.8704	21.9811	26.6218	21.3791	24.0348	24.1774	2.5447		12.2823	11.8052	8.874	10.4299	10.8478	1.53242		21.7308	20.0726	20.5006	20.768	0.860833	4.73804
Ddx31	protein-coding genes	8.38451	3.67486e-05	0.00125086		7.88232	7.46409	8.01105	7.44295	6.83704	7.52749	0.460332		3.8435	3.35663	2.6425	3.89108	3.43343	0.579962		6.87987	6.57511	6.00278	6.48592	0.445295	7.66325
Scn1a	protein-coding genes	2.35778	3.68873e-05	0.00125358		1.43162	1.50787	1.54246	1.40388	1.3804	1.45325	0.0691997		1.11898	1.03237	1.11748	1.09133	1.09004	0.0404899		0.438057	0.414421	0.37002	0.407499	0.0345426	1.35273
Numa1	protein-coding genes	7.45337	3.7054e-05	0.00125724		17.0463	15.0826	14.764	13.729	14.3767	14.9997	1.25038		8.77862	7.68917	6.00742	7.24374	7.42974	1.14664		13.155	12.362	12.137	12.5513	0.534758	6.3128
Slc38a9	protein-coding genes	5.5997	3.72828e-05	0.00126299		6.6787	6.97481	7.83003	6.47432	6.4028	6.87213	0.579667		3.93282	3.66681	3.3611	4.31726	3.8195	0.405812		6.26728	5.87366	5.76623	5.96906	0.263796	4.95732
Ogt	protein-coding genes	13.2653	3.7552e-05	0.00127009		16.42	16.1506	19.5568	20.5855	17.7419	18.091	1.93974		3.68728	3.63131	3.19767	4.26698	3.69581	0.43917		16.0486	19.6782	17.3649	17.6972	1.83748	12.9917
Phkb	protein-coding genes	4.87567	3.76233e-05	0.00127049		7.44735	7.17948	7.55818	7.03564	6.01902	7.04793	0.611556		3.14177	3.11292	1.78164	2.96689	2.7508	0.650632		6.33952	5.81638	4.96331	5.7064	0.694665	4.06293
Zfp772	protein-coding genes	4.79215	3.77887e-05	0.00127405		4.75233	4.2043	5.40265	4.49643	4.21886	4.61491	0.4947		1.52488	1.38945	1.35337	1.73257	1.50007	0.171689		3.17095	3.44565	2.98255	3.19972	0.232886	3.58433
Pspc1	protein-coding genes	9.78817	3.83331e-05	0.00127506		11.5263	12.9189	11.5046	13.075	12.1927	12.2435	0.743385		8.28929	7.95599	7.78699	8.5802	8.15312	0.353011		12.0211	13.3984	12.7182	12.7126	0.688667	10.1348
Gpr68	protein-coding genes	3.51664	3.8341e-05	0.00127506		6.76911	5.78077	7.12645	6.21216	5.30496	6.23869	0.733435		1.72097	1.55322	1.48677	2.07744	1.7096	0.264286		4.91584	4.57799	2.96346	4.15243	1.04344	2.61384
Exd1	protein-coding genes	6.73195	3.82055e-05	0.00127506		8.26429	9.94931	8.09472	9.35014	8.17843	8.76738	0.835015		4.34569	4.64085	3.70789	4.68631	4.34518	0.450899		6.48414	8.08192	7.05405	7.2067	0.809755	5.65629
AI481877	protein-coding genes	5.19709	3.81816e-05	0.00127506		6.27896	6.50236	4.97546	6.26857	5.91355	5.98778	0.603888		2.86231	2.87648	2.36214	3.19632	2.82431	0.344557		5.52547	5.61307	4.80993	5.31616	0.440588	4.69758
Best3	protein-coding genes	5.72551	3.82009e-05	0.00127506		3.53039	3.29779	2.82577	3.08936	2.73266	3.09519	0.329581		1.26854	1.26567	1.24106	1.61079	1.34652	0.176616		2.06929	1.71104	1.43854	1.73962	0.316345	4.07537
Tmed8	protein-coding genes	6.029	3.78934e-05	0.00127506		8.24055	8.30267	8.98672	7.53748	6.41261	7.89601	0.975032		3.01898	2.57167	1.91152	2.77791	2.57002	0.475535		7.01018	5.86851	4.28257	5.72042	1.36982	4.55456
Setx	protein-coding genes	13.8123	3.81709e-05	0.00127506		216.45	240.789	220.81	213.443	206.953	219.689	12.8275		122.281	134.106	98.1208	118.644	118.288	14.9777		193.883	205.598	179.461	192.981	13.0918	12.1407
Diexf	protein-coding genes	3.48049	3.8357e-05	0.00127506		3.63269	3.38045	3.28849	3.25492	2.99104	3.30952	0.231475		2.13693	1.75486	1.60141	1.85427	1.83687	0.225466		2.30818	2.20986	2.09148	2.20317	0.108505	2.32839
7-qD2-40.1	prepachytene piRNA genes	5.80059	3.81105e-05	0.00127506		8.29407	7.50474	9.573	8.84868	7.08223	8.26054	1.00365		3.23234	2.87291	2.29957	3.71427	3.02977	0.596482		6.4462	7.03864	5.23438	6.23974	0.919678	4.53481
Appl2	protein-coding genes	7.77839	3.84744e-05	0.00127697		11.1364	10.6501	13.9513	13.0736	12.0681	12.1759	1.35814		5.86336	4.3381	4.45113	4.88803	4.88516	0.693912		10.4679	13.2477	13.4286	12.3814	1.65961	7.8997
Myo15	protein-coding genes	5.25812	3.8689e-05	0.00128209		6.8708	5.4347	5.393	5.65526	5.54112	5.77898	0.618762		2.71928	2.29455	2.02031	2.40717	2.36033	0.28924		4.9936	4.57544	4.85971	4.80958	0.213539	4.50621
Ms4a6c	protein-coding genes	4.60117	3.88508e-05	0.00128346		5.49315	5.32456	5.29938	5.40786	4.18566	5.14212	0.540063		2.16537	2.82008	2.06548	2.3253	2.34406	0.334905		3.82439	4.67516	3.07981	3.85979	0.798264	3.64055
Shf	protein-coding genes	3.21048	3.88275e-05	0.00128346		3.5431	2.90775	3.70842	3.04328	3.21318	3.28315	0.336076		5.69308	5.49091	4.98018	5.68226	5.46161	0.334115		2.39386	2.10355	2.75103	2.41615	0.324315	2.56061
Olah	protein-coding genes	2.78147	3.89118e-05	0.00128349		2.0245	1.9664	2.21212	2.09848	2.14175	2.08865	0.0964629		1.30061	1.27261	1.3092	1.5128	1.34881	0.11044		0.950199	1.09336	1.23781	1.09379	0.143806	1.88555
Dnah11	protein-coding genes	5.92974	3.96349e-05	0.00129152		3.0102	2.97052	3.12758	2.64057	2.74228	2.89823	0.20067		1.18404	1.18359	1.21959	1.21453	1.20044	0.0193047		1.71261	1.49998	1.43183	1.54814	0.146454	4.64579
A830010M20Rik	protein-coding genes	3.17818	3.97135e-05	0.00129152		12.3055	13.5004	11.4945	11.4565	10.5799	11.8674	1.09819		4.2818	4.35962	3.77004	4.37626	4.19693	0.287556		11.0962	10.4048	8.59572	10.0322	1.2912	2.40268
Asxl3	protein-coding genes	12.2407	3.93469e-05	0.00129152		2.05632	1.97732	1.87708	1.82047	1.75473	1.89718	0.120756		1.13212	1.05411	1.13326	1.12359	1.11077	0.0380198		0.89146	0.717783	0.62695	0.745398	0.1344	9.78131
Mtm1	protein-coding genes	3.4275	3.95005e-05	0.00129152		2.15412	2.45195	2.4736	2.49225	2.38767	2.39192	0.138662		1.6652	1.62047	1.55518	1.71326	1.63853	0.0672522		1.38507	1.658	1.64973	1.56427	0.155244	3.36536
Fryl	protein-coding genes	6.33146	3.98694e-05	0.00129152		24.1646	22.2389	21.5296	17.2692	20.7059	21.1816	2.5333		5.6221	4.86241	3.72745	5.19965	4.8529	0.812123		19.1774	14.816	16.1814	16.7249	2.23092	5.11036
Cwc27	protein-coding genes	2.41221	4.0056e-05	0.00129152		6.1238	6.26063	6.67111	7.71593	6.382	6.63069	0.639357		3.26934	2.76396	2.75301	3.18575	2.99302	0.27299		6.61445	7.5247	7.4858	7.20832	0.514671	2.29361
Chuk	protein-coding genes	5.99431	3.99489e-05	0.00129152		13.7364	16.9696	15.1488	18.9326	14.8355	15.9246	2.04428		4.86495	4.22074	2.93396	4.54894	4.14215	0.847313		14.0471	19.1986	15.0781	16.1079	2.72579	6.44806
Kif13b	protein-coding genes	2.79107	3.94974e-05	0.00129152		9.19392	9.00669	9.15512	8.57512	8.30274	8.84672	0.39081		5.29653	4.91017	3.99441	4.53275	4.68346	0.555204		6.96469	7.13346	6.74479	6.94765	0.194895	1.68147
Dysf	protein-coding genes	9.16173	3.96714e-05	0.00129152		2.19524	2.04598	2.4101	2.13867	2.28082	2.21416	0.138904		1.53606	1.2612	1.25017	1.29116	1.33465	0.135385		0.893431	1.1436	1.08532	1.04078	0.130896	9.26098
Gmeb2	protein-coding genes	3.8244	3.97745e-05	0.00129152		8.92547	8.21701	9.09387	7.32515	6.81524	8.07535	0.991316		3.4583	2.30144	2.55266	3.22897	2.88534	0.547108		6.74451	6.46284	5.17381	6.12705	0.83746	2.49988
Sptbn4	protein-coding genes	5.86601	4.01252e-05	0.00129152		9.01815	8.17899	8.98336	8.3901	7.57132	8.42838	0.602919		5.39604	4.62757	3.99442	4.39211	4.60253	0.590017		6.12112	7.05181	5.9877	6.38688	0.5797	4.6067
Arhgap32	protein-coding genes	2.07457	3.92784e-05	0.00129152		8.68932	7.86996	7.60959	7.01752	6.68745	7.57477	0.779172		3.75225	3.30711	2.87139	4.1168	3.51189	0.540328		6.33655	5.46633	4.94184	5.58157	0.704461	1.9723
Efcab8	protein-coding genes	5.56684	4.01129e-05	0.00129152		25.7346	22.1962	22.44	21.3329	21.3857	22.6179	1.8092		12.149	11.5233	7.95494	10.7515	10.5947	1.85032		21.6918	20.0588	19.584	20.4449	1.10566	4.27284
Eif2s2	protein-coding genes	8.28604	4.00564e-05	0.00129152		3.67208	3.97566	4.33276	4.3325	4.19345	4.10129	0.280862		8.30151	8.37683	7.80647	8.997	8.37045	0.488341		4.00095	3.84457	4.18091	4.00881	0.168308	7.52367
Gm21988	protein-coding genes	2.8309	3.98026e-05	0.00129152		3.89364	3.11823	4.09984	2.76741	3.01254	3.37833	0.583266		9.67924	8.83515	8.69112	10.446	9.41288	0.815069		3.63071	2.65241	3.20605	3.16306	0.490565	1.79744
Wfdc15a	protein-coding genes	9.99364	3.98751e-05	0.00129152		7.75958	9.49948	10.1167	5.87792	7.27672	8.10609	1.71441		45.0445	42.0547	36.9056	40.4663	41.1178	3.38939		8.49623	5.96597	8.50937	7.65719	1.46465	8.56836
Jmjd1c	protein-coding genes	11.4983	4.02807e-05	0.00129457		20.8208	21.1889	16.5628	17.9772	17.7532	18.8606	2.03408		6.69738	6.10938	5.51381	7.19395	6.37863	0.727268		18.6303	16.0857	13.9199	16.212	2.35774	9.96485
Tmc1	protein-coding genes	4.33947	4.03628e-05	0.00129526		4.11496	4.6321	4.56484	4.48431	4.61949	4.48314	0.2139		2.87698	2.53933	2.36989	2.91182	2.6745	0.263551		4.03807	3.80617	4.50821	4.11748	0.357694	4.05008
Frem1	protein-coding genes	2.28977	4.05963e-05	0.0013004		1.45646	1.37875	1.39585	1.40694	1.32058	1.39172	0.0491674		1.11386	1.05163	1.15615	1.08363	1.10132	0.0445211		0.381017	0.400022	0.275674	0.352238	0.0669835	1.2946
Cse1l	protein-coding genes	12.1909	4.0645e-05	0.0013004		32.4392	33.4887	30.6408	32.6649	24.6857	30.7839	3.5638		12.3922	9.95961	9.29566	12.3504	10.9995	1.60717		31.586	31.4083	23.6231	28.8725	4.54695	11.4578
Ric1	protein-coding genes	5.3734	4.07883e-05	0.00130302		6.70393	6.50016	7.30041	6.30357	5.61753	6.48512	0.612061		3.35468	3.65657	2.77991	3.56185	3.33825	0.392996		5.96989	5.33833	4.68114	5.32979	0.644417	4.54401
Tln1	protein-coding genes	7.05247	4.10225e-05	0.00130854		15.862	13.2857	14.8975	12.4816	12.5927	13.8239	1.4928		7.32702	6.33134	4.79853	5.42371	5.97015	1.10194		11.5083	10.9448	10.5756	11.0096	0.469711	5.71355
Tmem161b	protein-coding genes	6.10693	4.11401e-05	0.0013087		10.7962	11.6794	11.3923	11.3419	8.78962	10.7999	1.16827		4.51365	4.30152	3.76931	5.09212	4.41915	0.547098		11.2528	11.5983	8.66142	10.5042	1.60519	5.60302
Ints8	protein-coding genes	7.62711	4.11501e-05	0.0013087		10.3166	10.1332	10.0731	9.80304	7.76476	9.61814	1.0523		4.78473	4.15825	3.12005	4.56655	4.1574	0.738702		9.78428	9.22884	7.21282	8.74198	1.3531	7.43597
Hnrnpa3	protein-coding genes	4.46497	4.15237e-05	0.00131861		5.0249	6.24692	6.36281	8.42805	9.26498	7.06553	1.73365		16.923	16.8091	15.3448	17.0907	16.5419	0.806404		5.78415	7.87958	10.2081	7.95728	2.213	4.95862
Zfp871	protein-coding genes	7.81786	4.27375e-05	0.00135514		8.31079	10.5729	9.27677	9.11089	7.99967	9.0542	1.00297		2.12051	2.65262	2.1348	2.58936	2.37432	0.286055		6.76288	7.29895	5.69872	6.58685	0.814508	5.89932
Gsap	protein-coding genes	3.37146	4.28145e-05	0.00135556		3.10323	2.8239	3.28753	3.01301	2.626	2.97073	0.255002		1.84625	1.57701	1.45027	1.75616	1.65742	0.17775		2.24868	2.323	1.94364	2.17177	0.201034	2.69308
Trps1	protein-coding genes	4.25218	4.38664e-05	0.00137292		1.75919	1.8103	1.87556	1.81738	2.02652	1.85779	0.102951		1.18306	1.16152	1.22799	1.16599	1.18464	0.0303522		0.632558	0.802814	0.83919	0.758187	0.110308	3.38165
13-qA5-156.1	hybrid piRNA genes	2.7736	4.3662e-05	0.00137292		50.3382	47.4917	50.414	44.5977	37.8916	46.1466	5.19937		7.13103	7.1388	6.26076	8.69272	7.30583	1.01227		44.8693	40.9507	29.6241	38.4814	7.9169	1.70639
Fgd5	protein-coding genes	3.66505	4.34789e-05	0.00137292		2.46856	2.21864	2.34936	2.26159	2.08089	2.27581	0.144937		1.53785	1.42081	1.4339	1.40778	1.45008	0.0594771		1.15846	1.24984	0.94294	1.11708	0.157579	3.06363
Caps2	protein-coding genes	8.36065	4.38473e-05	0.00137292		7.5836	8.96814	7.56161	9.158	7.85889	8.22605	0.775928		3.48832	4.10274	3.6234	4.10615	3.83015	0.321494		7.60963	9.00486	8.75835	8.45761	0.744647	7.09263
Rad51ap2	protein-coding genes	3.09191	4.35632e-05	0.00137292		3.16574	3.75554	3.13414	3.69864	3.27873	3.40656	0.29818		2.02163	1.60504	1.85781	2.04328	1.88194	0.20232		2.55598	2.9093	2.58511	2.68346	0.196122	1.99823
Tmtc2	protein-coding genes	7.10093	4.3692e-05	0.00137292		4.31087	4.69683	5.10164	4.28795	3.99767	4.47899	0.427661		2.43957	1.97331	2.14951	2.61775	2.29504	0.288513		3.61352	3.31433	3.14406	3.3573	0.237662	6.22437
Hectd1	protein-coding genes	6.98153	4.38784e-05	0.00137292		18.325	18.2638	16.894	15.3481	15.3352	16.8332	1.47693		9.95287	9.44077	7.38125	9.36516	9.03501	1.13299		15.1334	13.917	13.3352	14.1285	0.917573	7.15676
Mtr	protein-coding genes	23.4295	4.3628e-05	0.00137292		15.8948	16.669	14.7765	14.5761	12.5999	14.9033	1.5435		7.96322	6.62239	4.94799	6.75751	6.57278	1.2396		13.7916	13.4704	11.5584	12.9401	1.20735	19.6203
Marveld3	protein-coding genes	3.37775	4.40328e-05	0.00137574		3.09443	3.43074	3.30368	2.83422	2.63677	3.05997	0.327152		1.66538	1.18285	1.33183	1.41274	1.3982	0.201973		1.85182	1.91421	1.36963	1.71189	0.29804	2.2562
Adamts7	protein-coding genes	3.64531	4.43228e-05	0.00138075		2.93326	2.48518	2.48334	2.47941	2.37766	2.55177	0.218061		1.47549	1.28746	1.45212	1.28839	1.37587	0.101989		1.56681	1.48787	1.21066	1.42178	0.187047	3.79524
Sub1	protein-coding genes	3.22305	4.43105e-05	0.00138075		6.68646	6.20578	6.53525	6.01898	5.23163	6.13562	0.569836		14.4023	15.2483	13.7344	13.0015	14.0966	0.957479		6.89573	6.07602	6.31553	6.42909	0.42149	2.19764
Mug2	protein-coding genes	2.18299	4.45692e-05	0.0013864		1.20333	1.26254	1.25704	1.26312	1.18481	1.23417	0.0372603		1.05822	1.0264	1.07186	1.02483	1.04532	0.0234418		0.270874	0.290566	0.163781	0.24174	0.0682289	1.2133
Setd5	protein-coding genes	7.41983	4.46999e-05	0.00138843		14.8325	15.5863	13.0742	13.602	12.0118	13.8214	1.41583		6.77048	6.7664	5.16921	7.54185	6.56198	0.997533		13.3657	12.6603	10.4471	12.1577	1.52283	6.58698
Zfp512	protein-coding genes	4.83611	4.50022e-05	0.00139476		5.15204	5.33247	5.35419	5.46184	4.84012	5.22813	0.243793		3.48259	3.65274	3.05865	3.11199	3.32649	0.28784		4.04887	4.53285	3.94737	4.17636	0.31287	4.01942
Stab2	protein-coding genes	3.68327	4.50345e-05	0.00139476		3.75387	3.29296	3.54829	3.43842	3.06337	3.41938	0.260571		2.25645	2.06345	1.77697	2.0998	2.04917	0.199852		2.51709	2.32404	2.12824	2.32312	0.194427	2.76961
Zfp109	protein-coding genes	3.14363	4.51757e-05	0.0013971		2.69986	3.05331	2.51418	2.68548	2.6594	2.72245	0.199184		1.42915	1.81932	1.44606	1.48805	1.54565	0.184124		1.67235	1.43435	1.46959	1.52543	0.128451	2.13274
Hivep1	protein-coding genes	8.33844	4.52766e-05	0.00139819		20.5297	16.546	16.4293	15.1941	16.3613	17.0121	2.04078		6.11691	7.16548	5.25739	7.89702	6.6092	1.16012		15.5125	12.4629	11.0146	12.9967	2.29597	6.47956
C4b	protein-coding genes	5.59042	4.54011e-05	0.00140001		6.89484	6.18207	6.44587	7.435	6.94806	6.78117	0.484668		4.68391	4.26652	3.92547	3.81292	4.1722	0.391876		4.94223	6.35117	5.93176	5.74172	0.723439	4.84362
Zcchc11	protein-coding genes	8.83481	4.56388e-05	0.00140324		28.6927	32.2711	23.2265	30.5388	27.2098	28.3878	3.45783		10.5516	11.2002	8.00443	13.6655	10.8554	2.32636		28.6203	29.0432	24.5268	27.3968	2.49444	8.53688
Morc2a	protein-coding genes	8.83994	4.57033e-05	0.00140324		33.4619	32.7633	28.8713	29.5573	26.5187	30.2345	2.86945		15.7912	14.9643	10.1805	14.7432	13.9198	2.53334		28.8582	27.5409	25.0036	27.1342	1.95921	7.96251
Ube2a	protein-coding genes	2.50355	4.56207e-05	0.00140324		1.95398	2.03254	2.34177	1.99396	2.05933	2.07632	0.153639		3.59868	3.96563	4.02731	3.60664	3.79956	0.22878		1.06912	1.07904	1.2904	1.14619	0.124991	1.7466
Utp20	protein-coding genes	12.6812	4.63049e-05	0.00141762		28.4265	27.7436	26.2952	22.5715	21.0569	25.2187	3.24624		6.38892	5.24797	3.78083	5.14746	5.1413	1.06753		22.62	19.112	16.8537	19.5286	2.90563	9.92904
Tubgcp3	protein-coding genes	4.96342	4.62509e-05	0.00141762		6.28858	5.37564	5.77895	5.54973	4.56089	5.51076	0.63225		2.61682	2.02425	1.90392	2.20087	2.18646	0.311748		4.82632	4.89782	3.74805	4.49073	0.644173	4.18581
Mt2	protein-coding genes	3.74439	4.64473e-05	0.00141994		32.6377	30.6602	32.2927	25.7428	24.6349	29.1937	3.7519		99.1285	91.8332	83.42	97.3598	92.9354	7.0637		38.5126	28.7165	31.7349	32.988	5.01683	4.21494
Rnf103	protein-coding genes	4.37412	4.6811e-05	0.00142901		4.48492	5.00821	5.07506	5.21985	4.76607	4.91082	0.289094		2.73406	2.29075	2.28667	3.00053	2.578	0.351318		3.69042	4.25556	3.82888	3.92495	0.294565	3.64456
Msl2	protein-coding genes	7.72893	4.68918e-05	0.00142943		24.0522	26.1039	19.7481	22.3767	21.9369	22.8436	2.38288		9.13752	9.38193	7.07672	12.1532	9.43734	2.08498		23.382	21.6636	19.0795	21.375	2.16572	7.2529
Eogt	protein-coding genes	3.19721	4.75859e-05	0.00144851		2.49598	2.72782	2.6555	2.85799	2.61605	2.67067	0.134243		1.78587	1.73724	1.51287	1.85519	1.72279	0.148084		1.78439	1.94245	1.63008	1.78564	0.156189	2.42634
Ptprq	protein-coding genes	6.12886	4.81227e-05	0.00146277		7.12227	6.97157	5.75413	6.44747	5.80487	6.42006	0.636383		2.49964	2.72206	2.24129	2.63984	2.52571	0.210676		6.31512	5.53891	4.90017	5.58473	0.708587	5.43889
Rbm15	protein-coding genes	29.4824	4.85488e-05	0.00146324		34.2293	34.4086	39.9534	31.0389	32.72	34.47	3.35277		6.88184	6.7057	6.82254	7.18226	6.89809	0.203091		29.3879	29.1219	26.8073	28.439	1.41937	24.4695
Rlf	protein-coding genes	8.21137	4.84334e-05	0.00146324		17.0755	17.6625	16.291	14.3322	14.1983	15.9119	1.58068		4.47969	3.95952	3.88049	4.29107	4.15269	0.281357		14.4283	12.3133	10.5223	12.4213	1.95524	7.62968
Hormad2	protein-coding genes	2.22437	4.85054e-05	0.00146324		7.70581	8.78176	8.67228	7.95353	7.99634	8.22194	0.475798		5.64404	4.9689	4.84138	5.75598	5.30258	0.464117		8.26338	8.07651	8.2332	8.19103	0.100319	2.07665
Nktr	protein-coding genes	3.92422	4.8508e-05	0.00146324		18.7032	20.3905	16.0115	19.2683	16.8451	18.2437	1.78945		8.70595	9.5561	7.32041	10.4831	9.0164	1.34354		17.9825	18.3107	14.3483	16.8805	2.19908	2.99687
Gm15446	protein-coding genes	13.1984	4.82573e-05	0.00146324		3.31323	4.5294	4.46651	4.31207	4.31702	4.18765	0.497841		1.99859	1.31775	1.92261	1.53793	1.69422	0.321955		2.33907	3.252	3.29411	2.96173	0.539647	10.4743
1700020N15Rik	protein-coding genes	6.29864	4.85503e-05	0.00146324		5.78681	4.56832	5.44365	4.4291	3.12182	4.66994	1.03815		16.8066	14.7609	15.1512	18.113	16.2079	1.54901		6.08825	3.89423	2.89772	4.2934	1.63229	6.27752
Psip1	protein-coding genes	3.80213	4.87999e-05	0.00146868		14.7752	16.3136	14.7602	19.9007	19.1487	16.9797	2.42211		45.9211	45.3475	40.5524	49.6361	45.3643	3.72885		21.9195	23.3482	23.2938	22.8538	0.809613	5.04432
Mcf2l	protein-coding genes	3.90635	4.89905e-05	0.00147234		3.64957	3.48172	3.48067	3.67243	3.50485	3.55785	0.0950035		2.30482	2.20684	1.9154	2.18533	2.1531	0.166778		2.27151	2.5438	2.35697	2.39076	0.139254	2.90609
Mertk	protein-coding genes	4.45013	4.90627e-05	0.00147243		4.41047	4.2012	5.01411	4.58274	5.30743	4.70319	0.4511		2.36345	2.86161	2.36143	2.21954	2.45151	0.28158		3.4338	3.83933	3.86474	3.71262	0.241802	3.6772
Wdr17	protein-coding genes	4.88285	4.92089e-05	0.00147294		5.13318	5.47658	4.60663	5.52272	4.39036	5.02589	0.510184		2.19454	2.11999	2.26615	2.64628	2.30674	0.234094		4.6405	4.7322	3.73649	4.36973	0.550315	4.35115
Ercc5	protein-coding genes	3.75076	4.9287e-05	0.00147294		4.79041	4.76356	5.11327	4.47661	4.19917	4.6686	0.345981		2.62794	3.15293	2.43258	2.65207	2.71638	0.307178		3.65001	3.52233	3.27527	3.48254	0.190513	3.20191
Aox1	protein-coding genes	4.33652	4.92767e-05	0.00147294		3.78451	3.62995	4.05695	4.37115	4.08096	3.9847	0.287121		2.32896	1.83115	1.55306	1.76001	1.86829	0.328985		2.70079	3.4584	3.60668	3.25529	0.485901	3.42917
pi-Snx30.1	prepachytene piRNA genes	8.74962	4.96829e-05	0.00147679		2.11296	2.09798	2.00616	2.06701	2.00601	2.05802	0.0502258		1.4322	1.47992	1.29032	1.43132	1.40844	0.0819584		0.972452	1.09027	1.00158	1.02143	0.061367	7.71042
Fam19a4	protein-coding genes	4.27353	4.96039e-05	0.00147679		2.10054	2.28978	2.54032	2.248	2.03894	2.24352	0.195286		1.34888	1.14764	1.15311	1.24466	1.22357	0.0946508		1.02335	0.965716	0.868459	0.952508	0.0782856	3.54851
St7	protein-coding genes	5.71375	4.96786e-05	0.00147679		3.26386	3.12315	3.09208	3.32299	2.7976	3.11994	0.204103		2.19539	1.95768	1.96553	2.23016	2.08719	0.145743		2.58734	2.37528	2.33474	2.43245	0.135659	4.46421
Slc37a3	protein-coding genes	2.96306	4.9901e-05	0.00147679		6.23181	6.1573	7.93767	6.27276	6.98564	6.71704	0.759642		3.04946	2.84742	2.23199	2.61894	2.68695	0.350608		4.35947	5.12687	5.60184	5.02939	0.626895	1.78368
Zfp869	protein-coding genes	3.59586	4.98716e-05	0.00147679		4.48586	5.178	4.32895	4.94571	4.34717	4.65714	0.383306		2.16758	2.66386	2.50975	2.94429	2.57137	0.323763		3.32361	3.85249	3.91606	3.69739	0.325257	2.99583
Ccdc14	protein-coding genes	5.43552	4.97209e-05	0.00147679		8.06648	8.70879	7.11637	7.62507	6.60814	7.62497	0.815815		3.43415	3.89065	2.68105	3.95356	3.48985	0.586779		6.99057	6.98997	5.78812	6.58955	0.694062	4.78299
Syngap1	protein-coding genes	2.82638	4.98794e-05	0.00147679		36.9969	28.4584	30.062	30.7582	29.1752	31.0901	3.41504		14.7095	12.9636	9.66553	15.758	13.2742	2.6676		29.163	27.9417	24.7316	27.2788	2.28887	1.86831
Depdc1b	protein-coding genes	5.80963	4.99728e-05	0.00147687		6.51224	6.40303	5.59433	6.19676	5.59862	6.061	0.438922		3.79527	3.98434	3.47955	3.86324	3.7806	0.215396		5.37398	5.34729	5.11886	5.28004	0.140225	5.16708
Slc4a4	protein-coding genes	2.37664	5.01199e-05	0.00147916		1.50566	1.42489	1.50276	1.45047	1.35453	1.44766	0.0624469		1.12263	1.08897	1.111	1.16038	1.12074	0.0298847		0.425452	0.468811	0.32994	0.408068	0.0710489	1.36721
Zw10	protein-coding genes	8.2763	5.03288e-05	0.00148327		13.2077	14.5503	11.3263	12.9183	11.1325	12.627	1.41832		5.4252	5.75264	4.2843	4.85823	5.08009	0.646511		12.108	12.9883	10.8648	11.987	1.06691	7.88761
Man2a2	protein-coding genes	12.2742	5.05291e-05	0.00148712		36.153	30.5324	33.0872	29.1057	26.0561	30.9869	3.84572		10.5965	10.1802	7.49059	11.077	9.83609	1.60602		28.9224	26.4838	21.3431	25.5831	3.86909	10.2006
Mtfmt	protein-coding genes	4.21384	5.07817e-05	0.00149174		4.61615	4.70509	4.50648	4.52946	4.05925	4.48329	0.249663		2.52326	2.21692	2.40264	2.92822	2.51776	0.301256		3.97292	3.92074	3.3652	3.75295	0.336816	3.65259
Pcsk7	protein-coding genes	7.69607	5.0826e-05	0.00149174		21.0483	17.6338	19.5957	17.9182	15.1715	18.2735	2.21391		8.77083	7.94283	5.28384	6.88423	7.22043	1.50433		16.6235	16.4282	12.9883	15.3467	2.04474	6.52737
Sema4c	protein-coding genes	10.0608	5.09223e-05	0.00149251		23.0743	19.9135	22.3833	18.388	16.6776	20.0873	2.68038		6.80867	5.00966	4.2578	4.88625	5.24059	1.096		16.2814	16.5656	14.4626	15.7699	1.14101	8.0009
Gm9805	protein-coding genes	2.86567	5.10908e-05	0.00149539		8.01261	11.4915	9.06224	12.8963	12.3794	10.7684	2.13023		30.1772	32.0456	37.4931	33.5176	33.3084	3.10669		8.73557	12.3936	11.1434	10.7575	1.85929	2.86302
Bcas3	protein-coding genes	6.85754	5.12791e-05	0.00149884		15.7417	12.9463	16.4299	13.4923	12.5463	14.2313	1.74297		6.6506	5.7377	3.76999	5.81642	5.49368	1.2211		13.0715	12.0312	11.1072	12.07	0.982724	5.88445
Sec22a	protein-coding genes	5.36751	5.13865e-05	0.00149992		6.5921	6.57625	6.82993	5.82675	5.53477	6.27196	0.558586		4.00556	3.43808	3.17052	3.40127	3.50386	0.35481		5.20016	4.90199	4.77163	4.95793	0.219673	4.39761
Zfp719	protein-coding genes	6.00401	5.15897e-05	0.00150174		6.94868	7.35545	6.45718	6.79429	5.37891	6.5869	0.748437		2.3784	1.96939	1.94904	2.44759	2.18611	0.263639		5.5911	5.10822	4.08932	4.92955	0.766667	4.69244
Jarid2	protein-coding genes	6.34648	5.15312e-05	0.00150174		11.5341	11.0191	9.77166	10.3889	8.89643	10.322	1.03619		5.91936	5.21981	4.03173	4.88352	5.01361	0.783988		9.61899	9.15105	7.40152	8.72385	1.16883	5.45063
Pltp	protein-coding genes	2.40955	5.17062e-05	0.00150308		1.56167	1.48229	1.70189	1.77904	1.77718	1.66042	0.133139		2.50602	2.31864	2.28197	2.29928	2.35148	0.104111		0.709124	0.711404	1.12097	0.847166	0.237124	1.67299
Flnc	protein-coding genes	2.98354	5.20263e-05	0.00150807		6.77815	6.03451	5.23389	5.50356	5.32697	5.77542	0.640481		2.3292	1.87198	2.03556	1.83219	2.01723	0.22583		4.25078	4.07838	3.60921	3.97946	0.332028	2.13242
Xpo1	protein-coding genes	2.87713	5.20287e-05	0.00150807		32.4429	36.0716	39.1449	34.7878	28.3196	34.1534	4.06067		11.1042	10.7582	8.60686	12.1229	10.648	1.47895		32.9365	34.5419	25.801	31.0931	4.65288	2.37848
Dapp1	protein-coding genes	14.1808	5.22319e-05	0.00150807		2.17055	2.44198	2.67526	2.24347	2.34936	2.37612	0.196465		3.39643	3.30447	3.1969	3.50581	3.3509	0.131582		1.38603	1.34586	1.50713	1.41301	0.0839512	12.9463
Cad	protein-coding genes	5.52721	5.22216e-05	0.00150807		9.5093	8.15692	8.79553	7.64098	7.30212	8.28097	0.888354		4.32382	4.2574	3.09974	3.09792	3.69472	0.688609		6.06304	5.92014	6.01742	6.0002	0.0729897	4.06211
Dnajc28	protein-coding genes	5.49622	5.21568e-05	0.00150807		3.03682	3.58907	2.88321	3.42034	3.14651	3.21519	0.286625		6.95828	7.0934	6.16244	7.17434	6.84711	0.46507		2.42944	2.28254	2.74196	2.48465	0.234633	4.14554
Trim39	protein-coding genes	9.17861	5.24061e-05	0.00150919		14.7349	16.1791	13.6482	14.7735	12.8867	14.4445	1.25122		8.45222	8.69735	7.16981	8.36993	8.17233	0.682661		13.7812	14.0325	13.0062	13.6066	0.534956	8.68068
Rpl27	protein-coding genes	2.85441	5.24124e-05	0.00150919		3.49337	3.50128	3.72636	3.04506	3.1367	3.38055	0.282358		8.39156	8.68301	7.75798	7.53793	8.09262	0.534662		2.60581	2.23085	2.6532	2.49662	0.23138	2.27843
4930555G01Rik	protein-coding genes	3.13908	5.27339e-05	0.0015164		2.3672	2.67427	2.13396	2.46951	2.2521	2.37941	0.207161		1.28894	1.11645	1.21134	1.14604	1.19069	0.0765586		1.35087	1.34324	1.06411	1.25274	0.163403	2.09254
Kdm3a	protein-coding genes	10.4163	5.28543e-05	0.00151782		40.6454	39.7352	35.4344	36.8806	31.2044	36.78	3.76107		19.7782	19.0238	14.1154	19.1858	18.0258	2.62702		37.648	36.502	30.162	34.7707	4.03214	9.86227
Rgs16	protein-coding genes	2.452	5.3514e-05	0.00152987		1.52354	1.43522	1.52084	1.51771	1.57183	1.51383	0.049251		1.14168	1.20557	1.09326	1.20946	1.16249	0.0556386		0.42991	0.433299	0.463798	0.442336	0.018664	1.58664
Gfm2	protein-coding genes	4.47005	5.3672e-05	0.00152987		3.28914	3.12903	3.40307	3.05289	3.00829	3.17648	0.165718		2.48235	2.1924	2.17382	2.26609	2.27867	0.141515		2.33373	2.1735	2.41871	2.30865	0.124515	3.62373
pi-Ankrd11.1	prepachytene piRNA genes	3.65872	5.35991e-05	0.00152987		16.8409	15.7443	13.6968	13.35	15.0021	14.9268	1.44369		8.14578	7.97862	6.17572	8.48943	7.69739	1.03649		14.0643	12.1221	11.6336	12.6067	1.28576	2.89847
Btg2	protein-coding genes	5.40511	5.37048e-05	0.00152987		1.78287	1.86616	1.5696	1.83063	1.755	1.76085	0.115168		2.59245	2.70668	2.42948	2.468	2.54915	0.125959		0.488099	0.953147	0.918213	0.786486	0.259001	4.41656
Pde2a	protein-coding genes	2.38133	5.3482e-05	0.00152987		6.00221	5.57934	5.30284	5.62955	4.71897	5.44658	0.476945		3.14211	2.88371	2.10388	2.65481	2.69613	0.442173		4.47565	4.62765	3.57485	4.22605	0.569054	1.36632
Fanca	protein-coding genes	7.82071	5.3473e-05	0.00152987		9.41079	7.97422	9.20882	8.57438	8.2271	8.67906	0.618082		4.04235	4.1236	2.4983	3.04054	3.4262	0.790725		6.76077	6.85628	7.10948	6.90884	0.180199	6.68142
Fsip2	protein-coding genes	20.6269	5.38504e-05	0.00153197		89.8852	100.592	83.4975	93.6677	74.484	88.4253	9.95355		28.8328	28.3809	25.7727	33.7632	29.1874	3.33538		93.1399	90.6075	61.6749	81.8074	17.4812	19.1004
Rfpl4	protein-coding genes	2.3194	5.42435e-05	0.00153829		1.44366	1.33787	1.40353	1.46036	1.3064	1.39036	0.0665567		1.03861	1	1.06354	1.06586	1.042	0.0305974		0.367077	0.491982	0.181681	0.346913	0.15613	1.30692
Klhl24	protein-coding genes	10.3367	5.42877e-05	0.00153829		9.12093	10.3227	8.92744	9.48412	7.87389	9.14583	0.889624		4.62036	5.09064	4.06996	5.32416	4.77628	0.554435		8.04569	8.0715	5.90989	7.34236	1.24062	9.10487
Man1b1	protein-coding genes	6.52702	5.42892e-05	0.00153829		33.9103	33.4517	31.4325	31.9928	24.6055	31.0786	3.75873		14.9724	12.1093	9.86581	12.7915	12.4348	2.10336		28.1609	31.0832	22.5228	27.2556	4.35141	5.36681
Pigb	protein-coding genes	8.17304	5.49245e-05	0.00154955		2.18414	1.98732	2.10488	2.06198	1.8635	2.04036	0.121856		1.33639	1.48348	1.44914	1.45112	1.43003	0.0643844		1.05413	1.14984	0.868756	1.02424	0.142906	6.85838
Paxbp1	protein-coding genes	8.80088	5.48356e-05	0.00154955		13.7896	16.5085	14.2621	17.3087	14.6957	15.3129	1.51808		8.42196	7.75246	6.61148	8.41968	7.8014	0.853555		15.7065	18.1967	16.4057	16.7696	1.28437	9.58678
Atp6v0a2	protein-coding genes	2.85645	5.49774e-05	0.00154955		7.18389	6.46005	7.49771	6.66145	6.64814	6.89025	0.433379		4.40343	3.77328	3.27289	4.07956	3.88229	0.480886		5.63171	5.72194	5.09644	5.48336	0.338109	1.9018
Sptbn1	protein-coding genes	5.32806	5.48404e-05	0.00154955		24.8924	25.599	22.6991	21.5877	22.7781	23.5113	1.67058		11.7907	10.8131	7.84024	12.315	10.6898	1.99904		20.8711	19.807	18.0275	19.5685	1.43672	4.37803
Zmynd8	protein-coding genes	2.85106	5.53206e-05	0.00155716		2.13034	1.98725	2.02	2.01107	1.97928	2.02559	0.0608868		1.5594	1.6982	1.67313	1.66352	1.64856	0.0612157		1.08904	0.946627	1.05223	1.0293	0.0739239	1.91224
9-qC-10667.1	long-first-exon pachytene piRNA genes	3.03444	5.54763e-05	0.00155743		162.527	170.555	182.679	157.329	131.287	160.875	19.1041		14.6294	16.167	15.2623	20.271	16.5824	2.53871		137.139	140.185	85.3915	120.905	30.7934	1.94902
Pcdhb13	protein-coding genes	45.7441	5.5451e-05	0.00155743		2.50665	2.42988	2.16642	2.25856	1.98653	2.26961	0.207833		1.05349	1.03234	1.20541	1.08111	1.09309	0.0774988		1.24446	1.14368	0.912059	1.10007	0.170438	34.449
Ptk2b	protein-coding genes	4.79997	5.55802e-05	0.00155829		5.14063	5.09967	4.11744	4.67059	4.33428	4.67252	0.453902		2.40044	2.05833	2.00462	2.25062	2.1785	0.181782		3.91176	3.80372	3.41451	3.71	0.261539	3.9855
Obscn	protein-coding genes	4.08171	5.57713e-05	0.00155955		3.31354	2.98399	3.35016	2.95083	3.55693	3.23109	0.25824		1.347	1.28342	1.30633	1.26134	1.29952	0.0365971		1.4481	1.64723	2.03964	1.71166	0.300987	2.61592
Gcc2	protein-coding genes	10.0731	5.57153e-05	0.00155955		17.8952	20.7499	15.6464	21.9777	19.0934	19.0725	2.46873		5.73671	5.49528	4.2518	6.66078	5.53614	0.99268		18.9206	21.6175	17.3107	19.2829	2.17614	10.1787
Kif21a	protein-coding genes	5.86459	5.59721e-05	0.00156311		8.60485	9.40593	9.13919	8.91968	10.0578	9.22548	0.55032		4.63707	4.13056	3.14736	4.79735	4.17809	0.743597		7.59871	8.01263	8.80575	8.13903	0.613367	5.24148
Lrrc71	protein-coding genes	11.9533	5.65517e-05	0.00157517		44.8286	39.3031	45.2845	39.5559	34.2835	40.6511	4.541		20.6161	17.3615	15.0786	19.695	18.1878	2.4845		41.3393	42.4664	37.5674	40.4577	2.56573	11.8978
Cct8l1	protein-coding genes	3.61169	5.6528e-05	0.00157517		9.77381	9.06322	7.99276	6.37326	7.96247	8.2331	1.28966		18.0736	18.5028	16.2152	19.9946	18.1965	1.55645		7.78837	5.8621	7.33866	6.99638	1.00772	3.12792
Zfp82	protein-coding genes	2.21005	5.6812e-05	0.00158035		1.32605	1.26235	1.25879	1.23613	1.28585	1.27383	0.0340975		1.47138	1.45729	1.41493	1.47996	1.45589	0.0288597		0.337076	0.24679	0.390261	0.324709	0.0725306	1.28755
Oxsr1	protein-coding genes	5.82635	5.68979e-05	0.00158068		8.75978	8.09228	8.99905	7.4181	6.89323	8.03249	0.886306		4.2379	3.34003	3.14371	4.12497	3.71165	0.550282		7.39837	6.65286	5.55872	6.53665	0.925314	4.86147
Sp1	protein-coding genes	27.2877	5.70956e-05	0.00158096		69.8592	68.7582	68.7135	61.7345	52.0827	64.2296	7.51796		11.2252	10.389	9.24238	12.5418	10.8496	1.39044		64.6196	56.7869	37.7935	53.0667	13.7946	22.6179
Nfxl1	protein-coding genes	7.76886	5.69923e-05	0.00158096		11.3913	11.848	11.1576	11.8312	9.05728	11.0571	1.15605		4.87104	4.54665	4.15247	3.96359	4.38344	0.405797		9.70391	11.4915	7.9594	9.71827	1.76609	6.46807
Abca5	protein-coding genes	8.57669	5.71306e-05	0.00158096		10.0726	11.7018	9.0747	10.7434	8.96573	10.1116	1.153		3.70945	3.78853	3.0051	3.9955	3.62465	0.430279		8.32023	9.3156	7.11761	8.25115	1.10062	7.62434
Wdr7	protein-coding genes	7.90457	5.72206e-05	0.0015814		19.1006	17.3871	19.4132	16.6472	16.6886	17.8473	1.32452		10.0316	10.2659	7.28656	9.78398	9.34201	1.38436		16.1487	15.149	14.4791	15.2589	0.840211	6.81899
Mettl13	protein-coding genes	8.58331	5.73708e-05	0.00158144		2.42068	2.36876	2.57455	2.41253	2.17393	2.39009	0.14374		1.65904	1.35736	1.31308	1.40178	1.43281	0.155104		1.4033	1.3391	1.1246	1.289	0.145948	7.99396
Ttll3	protein-coding genes	2.93488	5.7368e-05	0.00158144		32.2656	27.103	28.2895	26.8006	23.5404	27.5998	3.14681		14.5955	11.312	9.01402	12.5174	11.8597	2.33203		26.8348	26.77	23.3035	25.6361	2.02035	1.98164
Ahnak2	protein-coding genes	2.53941	5.77722e-05	0.00159032		1.73793	1.67585	1.86549	1.59751	1.8337	1.7421	0.110598		1.11213	1.16099	1.07689	1.0797	1.10742	0.0391295		0.652117	0.516955	0.715947	0.62834	0.101605	1.98917
Plekho1	protein-coding genes	2.63884	5.78419e-05	0.00159032		3.119	2.51599	3.14592	2.5444	3.1601	2.89708	0.335396		7.19825	6.53781	6.42688	7.54535	6.92707	0.534641		2.36569	1.71199	2.0803	2.05266	0.327725	1.56702
Gdpd4	protein-coding genes	7.34235	5.82323e-05	0.00159899		19.6088	20.6886	19.1226	18.6603	15.3884	18.6937	1.99544		10.0868	7.32351	6.23575	8.78128	8.10682	1.68221		20.304	19.8034	16.5586	18.8887	2.03336	7.41503
Rp1	protein-coding genes	3.5541	5.84265e-05	0.00160225		3.18084	3.20091	3.11787	3.35761	2.89787	3.15102	0.166764		2.31958	1.98663	1.98388	2.21278	2.12572	0.167952		2.19984	2.26266	1.94611	2.1362	0.167595	2.68522
Dixdc1	protein-coding genes	6.07998	5.85153e-05	0.00160263		8.73929	9.27061	9.71422	8.61598	7.58671	8.78536	0.800909		5.06903	4.96735	3.84489	5.13217	4.75336	0.609441		7.5186	6.90655	5.71343	6.71286	0.91804	4.79226
Tapt1	protein-coding genes	7.98563	5.8802e-05	0.00160841		15.71	16.6448	16.7885	15.73	12.7652	15.5277	1.62351		8.25872	8.01599	6.03884	8.22723	7.6352	1.06968		15.524	14.9153	12.3151	14.2515	1.70434	7.369
Slc12a6	protein-coding genes	3.51518	5.90048e-05	0.00160983		36.8334	35.3352	33.9558	31.4849	26.483	32.8185	4.05166		9.41362	8.66538	6.84983	9.7338	8.66566	1.29069		31.4389	29.1685	22.2412	27.6162	4.79131	2.46735
Vwf	protein-coding genes	14.7635	5.89627e-05	0.00160983		3.70519	3.30137	3.62588	3.38368	3.12182	3.42759	0.238608		2.20223	1.77179	1.59831	1.74938	1.83043	0.259564		2.1362	2.20326	1.98388	2.10778	0.112417	12.4924
Helz2	protein-coding genes	4.39532	5.93253e-05	0.0016165		4.16616	3.46139	4.1614	3.43961	3.65104	3.77592	0.363494		1.48236	1.31245	1.30241	1.41795	1.37879	0.0865933		2.22457	2.066	2.10542	2.132	0.0825582	2.8824
Bdp1	protein-coding genes	11.8877	5.95315e-05	0.00161857		24.2278	24.4638	19.3869	21.2818	18.4385	21.5598	2.74284		4.17226	3.84395	3.30263	5.03625	4.08877	0.726325		21.9507	19.1325	14.9528	18.6787	3.52096	10.081
Synj1	protein-coding genes	13.0681	5.95531e-05	0.00161857		20.742	21.2474	18.2769	17.582	15.9197	18.7536	2.22506		5.65763	5.63348	4.24449	5.10105	5.15916	0.661677		17.5182	16.3525	13.3834	15.7514	2.13194	11.3992
Prdm15	protein-coding genes	3.10757	5.97103e-05	0.00162077		2.6306	2.64088	2.50516	2.4693	2.28334	2.50586	0.145467		1.79434	1.8051	1.52867	1.72733	1.71386	0.128165		1.45923	1.3174	1.22371	1.33345	0.118577	2.06836
Tnxb	protein-coding genes	3.20534	5.9987e-05	0.00162415		2.47083	2.24057	2.54461	2.15297	2.46165	2.37413	0.167946		1.34785	1.39431	1.42935	1.30905	1.37014	0.0526561		1.02694	1.01583	1.12761	1.05679	0.0615801	1.95391
Zmym4	protein-coding genes	10.2724	5.99466e-05	0.00162415		33.6597	34.9955	30.2499	30.1596	26.5015	31.1132	3.33464		15.4293	15.1578	12.1148	17.2425	14.9861	2.12616		31.2458	27.8306	24.2789	27.7851	3.48367	9.20783
Npas4	protein-coding genes	3.35184	6.0111e-05	0.00162544		3.11059	2.47058	2.98696	2.5369	2.72026	2.76506	0.278125		1.48554	1.22016	1.33294	1.23007	1.31718	0.123282		1.84987	1.51246	1.32457	1.5623	0.266173	2.28108
Map3k4	protein-coding genes	5.762	6.02357e-05	0.00162675		8.31255	7.7092	7.46937	7.4705	8.00367	7.79306	0.364033		4.74656	3.81805	3.57766	4.34872	4.12275	0.526044		5.96191	5.88669	6.27854	6.04238	0.20795	4.6148
Cltc	protein-coding genes	9.86495	6.06529e-05	0.00163594		30.7772	33.3556	29.6592	30.2517	28.5407	30.5169	1.79146		19.0844	16.486	13.7403	16.911	16.5554	2.19483		28.6808	28.565	25.6401	27.6286	1.72309	8.96091
Kmt2d	protein-coding genes	20.6452	6.09519e-05	0.00164193		66.7606	56.6325	54.3121	47.8813	60.1122	57.1397	6.98871		13.3951	12.3522	10.1507	14.3904	12.5721	1.81614		47.9261	42.3708	46.0078	45.4349	2.82161	16.4888
Gpsm2	protein-coding genes	3.01333	6.10358e-05	0.00164211		3.04354	3.12936	2.70477	2.80304	2.9525	2.92664	0.173157		5.33087	5.65134	4.94101	5.48097	5.35105	0.303091		2.29164	1.99834	2.66526	2.31841	0.334265	2.54657
Plekhm3	protein-coding genes	4.75451	6.13916e-05	0.0016496		5.67995	4.94983	5.74036	4.36026	4.77068	5.10022	0.596787		2.30948	1.83565	1.82809	2.33406	2.07682	0.283038		4.02137	3.28974	3.16049	3.49053	0.464238	3.49992
Dnah3	protein-coding genes	27.9316	6.15591e-05	0.00165004		98.0788	89.0069	94.2479	75.9486	75.4593	86.5483	10.4115		17.3538	16.521	12.5082	16.0284	15.6029	2.13438		78.8356	66.4041	60.6225	68.6207	9.30668	22.2119
Mms19	protein-coding genes	5.56924	6.1563e-05	0.00165004		9.40199	7.99395	8.66393	8.43837	6.80904	8.26146	0.958537		4.02408	3.88672	2.61352	3.88882	3.60329	0.662965		7.62313	7.38948	6.38399	7.1322	0.658416	4.89018
Slit2	protein-coding genes	2.29981	6.17852e-05	0.00165392		1.4555	1.4206	1.46335	1.36674	1.34556	1.41035	0.0525652		1.09899	1.09922	1.18864	1.08295	1.11745	0.0480647		0.403678	0.351332	0.345918	0.366976	0.0318999	1.30429
Ythdc2	protein-coding genes	5.78213	6.2088e-05	0.00165994		8.07027	9.21659	7.1813	8.70518	7.23877	8.08242	0.894159		4.528	3.35885	3.31258	3.92836	3.78195	0.570774		7.41973	7.46755	6.20745	7.03158	0.714115	5.11313
Tex15	protein-coding genes	3.40312	6.23283e-05	0.00166219		69.3104	86.3941	67.7458	68.2697	67.7216	71.8883	8.13449		12.2806	11.623	10.7184	13.2064	11.9571	1.05063		69.2178	63.3397	53.7239	62.0938	7.82173	2.46017
Ptprd	protein-coding genes	35.5443	6.23084e-05	0.00166219		2.85078	2.90635	2.84922	2.81042	2.96655	2.87666	0.0607704		1.47053	1.49518	1.38717	1.71346	1.51659	0.139149		1.84318	1.79817	1.76614	1.8025	0.0387018	30.768
Myo6	protein-coding genes	5.30402	6.24149e-05	0.00166242		6.69662	6.80035	8.01565	6.61758	7.22959	7.07196	0.578038		3.82863	3.87894	3.28688	4.56035	3.8887	0.521857		5.5433	5.86528	6.49201	5.96686	0.482444	4.57787
Kdm4a	protein-coding genes	7.64501	6.25382e-05	0.00166363		12.3873	11.228	9.50081	11.8527	9.78462	10.9507	1.26652		4.41127	4.31224	3.77863	5.14717	4.41233	0.563201		9.84009	10.3943	8.0793	9.4379	1.20877	6.67726
Col19a1	protein-coding genes	2.47874	6.29467e-05	0.00166411		3.3419	2.81478	3.60371	2.97099	2.9376	3.1338	0.328213		1.67741	1.49145	1.31852	1.4017	1.47227	0.153917		2.02424	1.89707	1.93248	1.95126	0.0656328	1.64924
Arhgap42	protein-coding genes	2.84846	6.28137e-05	0.00166411		2.0425	2.28301	2.1454	2.2507	2.17633	2.17959	0.0945061		1.56109	1.43375	1.28761	1.49164	1.44352	0.116248		1.44953	1.42219	1.27221	1.38131	0.0954671	2.13332
Dennd3	protein-coding genes	4.9334	6.27785e-05	0.00166411		7.69729	6.69907	6.55759	5.82148	5.62149	6.47938	0.822571		3.24522	2.39255	2.01468	2.47511	2.53189	0.51607		5.15619	5.09959	4.40571	4.88716	0.41791	3.88317
Gmppa	protein-coding genes	3.9485	6.27017e-05	0.00166411		5.31483	4.28623	5.00104	4.1438	3.97027	4.54323	0.582845		7.52192	7.74493	6.80048	7.40696	7.36857	0.403882		4.85073	3.89023	4.59371	4.44489	0.497243	3.87845
Ncs1	protein-coding genes	3.5824	6.29468e-05	0.00166411		2.04906	2.30703	2.42401	2.18567	1.97822	2.1888	0.182472		4.45981	4.43449	3.85863	4.39218	4.28628	0.28646		1.15498	1.00696	1.20311	1.12168	0.102226	2.55761
Chd6	protein-coding genes	8.08097	6.30471e-05	0.00166469		9.7786	9.58135	7.97088	8.29801	7.80718	8.6872	0.925969		2.56506	2.66788	2.20501	2.50161	2.48489	0.198767		7.79927	6.5521	5.91364	6.755	0.95905	6.46915
Tmc3	protein-coding genes	2.8524	6.34196e-05	0.00166833		1.3641	1.32271	1.2462	1.26699	1.31145	1.30229	0.0466752		1.04407	1.06661	1.08461	1.11694	1.07806	0.0307749		0.33135	0.254277	0.186348	0.257325	0.072549	1.99066
Ctps2	protein-coding genes	2.23355	6.33781e-05	0.00166833		2.12676	2.08179	2.43677	2.19472	2.11792	2.19159	0.143012		1.59162	1.38322	1.32455	1.4966	1.449	0.118915		1.19683	1.44201	1.04331	1.22738	0.201098	1.21979
Kmt2b	protein-coding genes	12.2157	6.32824e-05	0.00166833		49.4792	39.8646	42.4403	37.258	35.3248	40.8734	5.50887		15.1125	12.744	9.20846	12.5452	12.4025	2.42782		38.1464	34.0574	29.9472	34.0503	4.0996	10.2252
Bbs2	protein-coding genes	11.1328	6.35774e-05	0.00167042		18.4442	17.4803	18.0884	17.1636	13.8746	17.0102	1.82314		7.46493	6.38933	6.05536	6.35426	6.56597	0.617758		18.338	17.935	15.0101	17.0944	1.81624	11.1848
Hace1	protein-coding genes	4.96799	6.42314e-05	0.00168552		4.3656	4.83437	4.2297	5.04574	4.19399	4.53388	0.383622		2.23227	2.26242	2.06913	2.3398	2.22591	0.113907		3.73922	4.55756	3.51706	3.93795	0.547977	4.433
Kif21b	protein-coding genes	7.94027	6.46455e-05	0.0016943		14.9108	12.0183	11.4693	13.1027	11.5997	12.6202	1.43247		5.87167	5.66962	4.50256	6.11619	5.54001	0.715328		11.7623	11.4912	9.30486	10.8528	1.34738	6.90992
Atp2c2	protein-coding genes	2.05651	6.47559e-05	0.00169511		1.04664	1.05176	1.05222	1.07564	1.13142	1.07154	0.0353094		1.31049	1.30034	1.30659	1.31779	1.3088	0.00730636		0.108873	0.048359	0.0677624	0.0749981	0.0308991	1.0672
Prpf4b	protein-coding genes	13.4702	6.48546e-05	0.00169545		18.4099	18.9905	17.3111	21.3739	15.9105	18.3992	2.03569		5.27641	4.74974	4.31187	5.17043	4.87711	0.44015		18.3611	21.3288	14.7038	18.1312	3.31848	13.2842
Pik3r4	protein-coding genes	2.46121	6.49692e-05	0.00169545		4.75983	4.36599	4.22702	4.09574	3.92986	4.27569	0.314998		2.90662	2.50512	2.77203	2.89138	2.76879	0.185794		3.53651	3.206	2.82048	3.18766	0.358367	1.89932
Mcts1	protein-coding genes	4.10075	6.5239e-05	0.00169545		3.46137	4.00961	4.01386	4.6399	3.88977	4.0029	0.421897		2.0585	1.69113	2.18455	1.84263	1.9442	0.219996		2.37255	3.80378	3.43913	3.20515	0.74375	3.44686
Cep78	protein-coding genes	6.81127	6.51186e-05	0.00169545		7.13015	7.37444	8.07181	7.40735	6.77821	7.35239	0.47438		5.20361	4.1254	4.69528	4.74124	4.69138	0.441669		6.7607	7.34745	6.29822	6.80212	0.52584	6.16669
Osbpl11	protein-coding genes	4.44908	6.50552e-05	0.00169545		10.555	9.711	11.0898	9.43612	9.30721	10.0198	0.770577		6.19651	6.95257	5.58676	5.71734	6.11329	0.61788		8.86036	9.34102	8.72953	8.97697	0.321991	3.53153
Gtpbp4	protein-coding genes	5.79356	6.52463e-05	0.00169545		1.86299	2.10088	1.93108	2.16417	2.40083	2.09199	0.211544		3.80497	3.57509	3.40497	3.98906	3.69352	0.256289		1.23154	1.32974	1.597	1.38609	0.189135	5.41187
Vamp1	protein-coding genes	3.52685	6.56833e-05	0.00170472		2.78059	2.9717	2.70208	3.01556	3.10772	2.91553	0.168721		2.21725	1.96809	2.08196	2.17332	2.11016	0.110206		1.88172	2.05023	2.58773	2.17323	0.368726	2.85823
Atp2c1	protein-coding genes	6.42733	6.5807e-05	0.00170586		9.84264	10.9074	9.21359	10.6837	8.53687	9.83684	0.99268		5.33459	5.03639	4.13287	5.75032	5.06354	0.686056		9.4045	10.019	8.13587	9.18646	0.960313	6.04159
Tenm4	protein-coding genes	2.67802	6.61458e-05	0.00171256		2.09318	1.85692	1.92997	1.83486	1.8685	1.91669	0.104782		1.33731	1.36593	1.28015	1.49115	1.36864	0.089122		0.819475	0.790047	0.699172	0.769565	0.0627124	1.62476
Helb	protein-coding genes	5.6589	6.67111e-05	0.00171499		1.53072	1.49865	1.61045	1.45808	1.52807	1.52519	0.0559391		1.07939	1.19199	1.21776	1.14296	1.15803	0.0609172		0.420262	0.427172	0.674128	0.507187	0.144616	4.29259
Rimbp2	protein-coding genes	2.3802	6.65457e-05	0.00171499		2.11311	1.86139	1.80438	1.89543	1.84154	1.90317	0.1219		1.4263	1.25773	1.31639	1.21388	1.30358	0.0919645		0.941859	1.01547	0.867084	0.941471	0.0741938	1.42065
Osbpl2	protein-coding genes	7.09567	6.64296e-05	0.00171499		12.1371	12.4096	12.1611	11.2254	9.60874	11.5084	1.1535		6.73846	6.26143	4.93928	6.08376	6.00573	0.762819		11.862	10.8275	8.95816	10.5492	1.47179	6.55156
Trpc2	protein-coding genes	5.91193	6.66559e-05	0.00171499		8.65664	7.48998	9.10231	7.43745	6.36736	7.81075	1.08504		3.14979	2.76087	1.87497	2.27498	2.51515	0.556972		6.57951	5.66557	4.80524	5.68344	0.88727	5.03399
Ncoa1	protein-coding genes	2.65867	6.64022e-05	0.00171499		10.5413	9.90532	9.27201	9.40863	8.96542	9.61853	0.617326		4.57319	4.81548	3.40563	5.27464	4.51724	0.796117		8.82741	8.08008	7.21743	8.04164	0.805678	1.77796
Mrpl46	protein-coding genes	2.97344	6.67227e-05	0.00171499		2.71212	2.73404	2.52991	2.76807	2.98884	2.7466	0.163892		4.51782	4.9983	4.39639	4.65386	4.64159	0.260022		1.96412	1.62377	1.98651	1.85813	0.203273	2.26832
Ubn2	protein-coding genes	4.37894	6.70384e-05	0.00171925		30.0363	29.1855	26.0563	27.8749	21.2361	26.8778	3.49283		9.80215	8.78344	7.20384	10.9223	9.17793	1.57957		28.6806	26.4096	18.0409	24.377	5.60351	3.41174
Crocc	protein-coding genes	10.8071	6.70497e-05	0.00171925		5.16635	4.85205	4.93891	4.97497	5.75757	5.13797	0.364916		3.27414	2.73438	2.41504	2.43019	2.71344	0.401703		3.34876	3.88102	4.11694	3.78224	0.393501	9.83768
Cr2	protein-coding genes	5.14859	6.73497e-05	0.00172191		3.20044	3.15168	3.35237	2.86401	2.51519	3.01674	0.331467		1.40077	1.11867	1.16152	1.19533	1.21907	0.125126		2.06324	1.63807	1.32368	1.675	0.37116	4.36663
Invs	protein-coding genes	3.57003	6.73312e-05	0.00172191		2.3737	2.26065	2.27933	2.10787	2.01183	2.20668	0.144755		1.42885	1.2943	1.46732	1.59644	1.44673	0.124353		1.3904	1.1262	0.967538	1.16138	0.213615	2.37751
Usp40	protein-coding genes	2.85202	6.73958e-05	0.00172191		6.41575	6.35313	6.1276	6.0759	5.894	6.17328	0.212547		3.36276	3.11734	2.43403	2.94062	2.96369	0.39325		5.07694	5.29339	4.8811	5.08381	0.206231	1.92233
Dock1	protein-coding genes	6.59717	6.76699e-05	0.00172477		6.99381	7.49663	7.97792	8.25916	9.78006	8.10152	1.05481		2.77529	2.15087	1.86827	2.30946	2.27597	0.37961		5.06248	7.00488	7.84658	6.63798	1.42785	5.53633
Akap17b	protein-coding genes	4.91268	6.76118e-05	0.00172477		4.46201	5.25501	5.29338	5.00501	6.14459	5.232	0.60859		2.37873	1.78019	2.05281	2.29198	2.12593	0.268554		3.07471	3.72236	4.34644	3.7145	0.635901	3.71644
Ano5	protein-coding genes	3.78086	6.77604e-05	0.00172502		3.83243	4.27065	3.48389	3.75854	3.26182	3.72147	0.381775		2.03482	1.6769	1.72587	2.19612	1.90843	0.24878		2.78317	2.77968	2.1589	2.57392	0.359419	2.86193
Tmco5	protein-coding genes	4.20359	6.80392e-05	0.00173005		33.3894	41.039	42.2429	38.6663	39.8098	39.0295	3.42475		122.501	131.602	114.493	132.619	125.304	8.52269		42.0178	46.1234	51.4212	46.5208	4.71428	4.99027
Gcfc2	protein-coding genes	6.06767	6.81436e-05	0.00173064		6.81037	7.70229	5.8403	6.70338	6.01211	6.61369	0.740238		2.65549	2.53192	2.08422	2.56089	2.45813	0.254797		5.89658	5.48928	4.84051	5.40879	0.532616	5.10743
pi-Zbtb37.1	prepachytene piRNA genes	4.97667	6.84217e-05	0.00173563		5.29238	5.47299	4.88571	5.44493	4.36238	5.09168	0.47031		2.57844	2.8779	2.56097	3.01325	2.75764	0.224047		4.33998	4.22582	3.18654	3.91745	0.635552	4.01737
Klhl15	protein-coding genes	4.0857	6.85272e-05	0.00173624		3.88575	4.43039	4.21767	4.41176	3.68371	4.12586	0.330173		2.46076	2.25691	2.40885	2.85439	2.49523	0.254586		2.9358	3.316	2.90254	3.05145	0.229713	3.22931
Palb2	protein-coding genes	3.41423	6.87133e-05	0.00173696		2.85256	2.73596	2.72559	2.53437	2.42226	2.65415	0.172687		1.83932	1.73659	1.66836	1.74923	1.74838	0.0702689		1.66322	1.66567	1.58062	1.6365	0.0484119	2.4634
Bcl2	protein-coding genes	2.50796	6.88003e-05	0.00173696		1.63644	1.64251	1.87221	1.5988	1.60935	1.67186	0.113472		1.20949	1.15722	1.107	1.05751	1.13281	0.0653539		0.58893	0.535455	0.555737	0.560041	0.026996	1.46434
Pou2f1	protein-coding genes	7.199	6.87938e-05	0.00173696		10.6753	13.2455	9.79137	11.2632	9.94682	10.9844	1.39514		3.70492	4.14037	3.45556	4.96993	4.06769	0.664737		9.71712	9.64171	6.89993	8.75292	1.60518	5.85854
Lct	protein-coding genes	2.77766	6.93944e-05	0.00174886		2.06358	2.20353	2.15282	2.01133	2.15246	2.11674	0.0775362		1.17597	1.11265	1.39181	1.27664	1.23927	0.122074		1.03236	0.844217	0.923407	0.933328	0.094463	1.723
Mylk	protein-coding genes	6.05986	6.94355e-05	0.00174886		10.6739	9.71796	9.51627	8.98738	9.38178	9.65546	0.628831		5.31277	4.76143	4.03489	5.80076	4.97746	0.758367		8.99389	7.59052	7.34608	7.97683	0.889239	5.10521
Cfap74	protein-coding genes	2.73709	6.96831e-05	0.00175095		35.066	33.7199	28.6683	31.1902	32.1341	32.1557	2.45006		15.9679	13.5332	10.0233	16.4821	14.0016	2.94764		31.2928	29.676	29.5041	30.1576	0.986833	1.92914
Necab2	protein-coding genes	8.39886	6.96314e-05	0.00175095		2.4465	2.10681	2.74104	2.19797	2.06652	2.31177	0.28175		3.73311	3.93964	3.61506	3.43956	3.68184	0.209959		1.6394	1.1407	1.22243	1.33418	0.267471	7.89272
Dennd4a	protein-coding genes	9.27951	6.99131e-05	0.00175307		9.55261	9.22688	8.40128	8.10091	7.09414	8.47516	0.971946		3.34518	3.12312	2.57263	3.18704	3.05699	0.336127		8.10702	6.65435	5.45162	6.73766	1.32966	7.70334
Pafah2	protein-coding genes	7.09151	6.99318e-05	0.00175307		25.9742	24.5871	25.7787	21.3777	20.1113	23.5658	2.66748		12.2305	11.1511	8.61027	11.9456	10.9844	1.64732		21.3823	19.2335	17.5637	19.3932	1.9143	5.79111
Vps51	protein-coding genes	6.0874	7.02885e-05	0.00175994		10.3054	8.34329	9.42846	8.78409	7.77468	8.92718	0.97984		5.16049	3.912	3.75716	4.3898	4.30486	0.630775		7.06645	8.00601	6.94133	7.33793	0.581947	5.11286
Nek5	protein-coding genes	6.58794	7.05373e-05	0.00176203		2.16104	2.05175	2.12756	2.40687	2.01713	2.15287	0.153194		1.13802	1.12516	1.07571	1.1308	1.11743	0.0283008		1.31694	1.59759	1.13428	1.3496	0.233376	6.51652
Mroh5	protein-coding genes	3.0661	7.05226e-05	0.00176203		13.4557	11.877	10.9506	12.9462	11.9424	12.2344	0.982255		7.48157	5.81787	5.13848	6.5887	6.25666	1.00888		12.1572	12.5191	11.5964	12.0909	0.464909	2.28494
Il9r	protein-coding genes	2.82626	7.07324e-05	0.00176403		1.92627	1.90399	2.2379	1.98118	1.85926	1.98172	0.149785		1.20086	1.09714	1.15426	1.2208	1.16827	0.0550058		0.804516	0.87877	0.649305	0.77753	0.117088	1.68485
Abca7	protein-coding genes	3.48031	7.0783e-05	0.00176403		3.89146	3.3676	3.4565	3.37123	3.29918	3.47719	0.238208		2.13431	1.59035	1.48697	1.66181	1.71836	0.286436		2.09711	2.11163	2.05038	2.08637	0.0320054	2.39917
Zfyve28	protein-coding genes	4.59656	7.09775e-05	0.00176475		2.43851	2.1649	2.33116	2.17907	2.0243	2.22759	0.160332		1.49552	1.56432	1.36033	1.43247	1.46316	0.0871701		1.13064	1.2115	0.841727	1.06129	0.194397	3.90335
Zfp26	protein-coding genes	2.9688	7.09135e-05	0.00176475		4.79866	6.19941	4.92945	5.82931	5.45452	5.44227	0.591699		2.36048	2.75523	2.28489	3.15594	2.63914	0.40154		4.27391	4.75816	4.38002	4.4707	0.254541	1.89601
Rtn4rl1	protein-coding genes	3.28296	7.17933e-05	0.00178096		2.96689	2.61936	2.91474	2.85934	2.79204	2.83047	0.134712		1.84476	1.98737	1.58698	1.76855	1.79692	0.166773		1.65574	1.77022	1.37118	1.59905	0.205472	2.22755
Kdm2a	protein-coding genes	7.30553	7.17969e-05	0.00178096		17.6377	15.9766	15.7792	14.0233	13.3505	15.3535	1.70062		7.63807	6.9861	5.58486	8.5253	7.18358	1.2385		14.3372	12.5221	10.8472	12.5688	1.74547	6.06156
pi-Mlc1.1	hybrid piRNA genes	9.95869	7.19183e-05	0.0017819		31.9779	32.4052	28.8595	28.5914	27.1068	29.7882	2.29827		19.3583	17.555	14.4146	18.0083	17.3341	2.09159		30.1678	28.6096	26.3539	28.3771	1.91755	9.50227
Gm6760	protein-coding genes	2.05005	7.22026e-05	0.00178687		12.6343	12.7724	11.2749	8.07802	8.22403	10.5967	2.30861		49.6675	47.8239	47.2837	57.3456	50.5302	4.65681		16.1346	11.1296	11.5533	12.9392	2.77542	2.46414
Fkbp15	protein-coding genes	4.21164	7.24222e-05	0.00179022		4.74486	3.95093	4.00142	4.03156	3.74678	4.09511	0.37984		2.51974	2.36215	2.01787	2.28115	2.29523	0.20977		3.47295	3.04379	2.9702	3.16231	0.271524	3.44058
Cfap44	protein-coding genes	9.0705	7.25322e-05	0.00179087		22.7161	24.0093	17.9166	21.3533	20.2321	21.2455	2.34102		10.0561	10.6745	8.42587	11.919	10.2689	1.45251		20.4862	20.0311	17.6284	19.3819	1.53553	8.31063
Abcc2	protein-coding genes	2.41906	7.29279e-05	0.00179855		1.55049	1.59475	1.49635	1.58509	1.37931	1.5212	0.0881735		1.14005	1.09878	1.03841	1.07963	1.08922	0.042223		0.509968	0.480872	0.286545	0.425795	0.121468	1.36803
10-qC1-12816.1	long-first-exon pachytene piRNA genes	25.2417	7.35923e-05	0.00181284		172.651	155.724	167.119	139.405	121.755	151.331	20.8571		18.2846	19.425	17.1751	28.1957	20.7701	5.0349		134.817	123.643	78.5532	112.338	29.7869	18.7804
Fbn1	protein-coding genes	4.89865	7.37468e-05	0.00181455		5.27672	4.68947	5.21278	4.15267	4.24213	4.71475	0.525306		1.93202	1.75571	1.54135	1.64842	1.71938	0.166597		3.43149	2.70838	2.60239	2.91409	0.451207	3.35513
Heatr5b	protein-coding genes	7.49909	7.39163e-05	0.00181662		12.5378	10.7855	11.2889	9.72129	9.67764	10.8022	1.1919		5.5564	5.34747	4.29867	4.74233	4.98622	0.573822		9.70229	7.60126	7.67359	8.32571	1.1927	5.92552
Ryr2	protein-coding genes	6.82407	7.43217e-05	0.00182238		1.90607	2.02044	1.86135	1.69488	1.87573	1.87169	0.116934		1.12912	1.10455	1.1404	1.08522	1.11482	0.0247686		0.658142	0.563156	0.683571	0.634956	0.0634675	6.58943
Taf1a	protein-coding genes	2.80228	7.42638e-05	0.00182238		10.4784	11.3179	10.441	10.4811	8.80473	10.3046	0.916017		6.43764	5.35541	5.40625	6.58745	5.94669	0.65658		10.2407	10.0363	9.47078	9.91593	0.398825	1.59544
Luc7l	protein-coding genes	5.1364	7.47162e-05	0.00182995		6.09045	6.51995	7.29435	6.81357	6.80849	6.70536	0.442082		4.26266	3.28703	3.30739	4.0335	3.72264	0.500148		5.20168	6.14283	5.67413	5.67288	0.470576	4.44815
12-qE-7089.1	long-first-exon pachytene piRNA genes	25.8348	7.48533e-05	0.0018312		122.295	120.696	128.625	106.206	89.9805	113.561	15.5262		11.8794	13.2973	12.7691	19.4169	14.3407	3.43436		103.394	92.6708	56.8664	84.3104	24.3645	19.2385
Mbd4	protein-coding genes	3.11167	7.55036e-05	0.00184303		5.48015	6.14405	4.74588	5.94827	5.52557	5.56878	0.538942		3.03222	2.75191	2.54835	3.00438	2.83421	0.228513		4.46383	5.04615	4.60968	4.70655	0.303006	2.33196
Gon4l	protein-coding genes	5.34694	7.56691e-05	0.00184303		17.2657	15.5442	14.0371	13.2614	13.1343	14.6485	1.74948		6.88132	5.92737	5.11478	6.92876	6.21306	0.865378		13.7457	11.6795	10.6054	12.0102	1.59606	4.64509
Taz	protein-coding genes	9.4927	7.55508e-05	0.00184303		2.42399	2.44614	2.91517	3.00594	2.88081	2.73441	0.277171		1.66653	1.1791	1.38595	1.43515	1.41668	0.200132		1.28844	1.89274	2.21481	1.79866	0.470296	8.59456
Ylpm1	protein-coding genes	8.38894	7.56828e-05	0.00184303		46.2175	43.097	34.2473	39.604	44.0996	41.4531	4.68371		19.7448	17.829	15.1041	23.3663	19.0111	3.47218		40.058	36.8481	35.4032	37.4364	2.38252	6.97457
Alg13	protein-coding genes	6.59084	7.59961e-05	0.00184855		12.7457	13.5531	12.0109	12.0664	10.0179	12.0788	1.31057		6.22833	6.06678	4.3204	6.48251	5.77451	0.984391		11.8129	11.2381	8.41886	10.49	1.8165	5.79017
Grm7	protein-coding genes	2.38682	7.61971e-05	0.00184994		1.47203	1.53305	1.52365	1.43538	1.3652	1.46586	0.0688364		1.0901	1.12256	1.16682	1.1473	1.13169	0.0331174		0.446568	0.499938	0.364092	0.436866	0.0684407	1.39081
Suox	protein-coding genes	2.30386	7.6227e-05	0.00184994		1.89064	1.70121	1.67407	1.58673	1.75191	1.72091	0.112201		3.2549	2.87646	2.87729	3.06656	3.0188	0.181025		1.07868	0.963451	1.02584	1.02266	0.0576804	1.71263
5-qG3-23659.1	long-first-exon pachytene piRNA genes	25.9642	7.65272e-05	0.00185511		91.484	90.5818	93.5637	82.1043	65.9567	84.7381	11.3713		9.58129	10.0951	9.3811	14.2507	10.827	2.30216		75.1503	70.5587	42.317	62.6753	17.7797	19.2829
Muc16	protein-coding genes	18.1745	7.70796e-05	0.00186638		31.7801	29.3912	26.7344	26.7975	22.2152	27.3837	3.565		2.69467	2.87249	2.89383	3.92951	3.09762	0.561731		30.2103	23.9127	16.1465	23.4232	7.04467	15.6385
Crb1	protein-coding genes	6.60059	7.72875e-05	0.00186929		6.71349	6.42901	6.25478	5.75231	5.05117	6.04015	0.65414		1.39907	1.26622	1.40009	1.39906	1.36611	0.0665936		4.87531	4.13356	3.10268	4.03718	0.890236	4.72268
Zfp263	protein-coding genes	15.1478	7.7454e-05	0.00187119		23.8576	26.2396	21.7168	25.2726	20.1469	23.4467	2.5092		8.87879	7.53398	7.65181	7.85324	7.97945	0.613876		22.0353	24.5247	19.7516	22.1039	2.38729	14.3158
Gm5786	protein-coding genes	1.96527	7.84273e-05	0.00189042		1.08457	1.02681	1.02706	1	1.05106	1.0379	0.0317357		1.30027	1.2723	1.24708	1.21342	1.25827	0.0369564		0.0607437	0.0318867	0.0614361	0.0513555	0.016864	1.01389
Gm11639	protein-coding genes	7.91582	7.83442e-05	0.00189042		50.4874	63.697	53.8711	59.2142	73.1004	60.074	8.85905		15.5154	14.979	12.2162	27.3529	17.5159	6.71544		47.4446	57.5732	62.4796	55.8325	7.66717	7.36607
Tmem45b	protein-coding genes	5.96907	7.87388e-05	0.00189364		1.12005	1.14023	1.14402	1.19684	1.26069	1.17237	0.056952		1.43464	1.45772	1.39225	1.49428	1.44472	0.0427393		0.15316	0.220354	0.218015	0.197176	0.0381372	5.93298
Snx14	protein-coding genes	2.08333	7.86988e-05	0.00189364		9.05403	10.295	8.43362	10.2894	8.89281	9.39297	0.851851		5.16744	5.38116	3.90094	5.51661	4.99154	0.741137		9.24277	9.78466	8.96298	9.33014	0.417749	1.14811
Gm21882	protein-coding genes	2.85947	7.88638e-05	0.00189451		2.00539	2.35364	2.20062	2.105	2.60771	2.25447	0.235529		1.30561	1	1.10059	1.24329	1.16237	0.138139		0.890271	1.42798	1.70079	1.33968	0.412411	2.05571
Plekha1	protein-coding genes	3.63445	7.93355e-05	0.00190357		2.80978	3.12537	3.05634	3.42913	2.98504	3.08113	0.227233		2.01758	2.15525	1.8565	2.03797	2.01682	0.122901		1.83381	2.49115	2.22184	2.18227	0.330452	2.83397
9-qA5.3-1495.1	long-first-exon pachytene piRNA genes	4.0291	7.95091e-05	0.00190357		108.495	104.104	107.58	90.793	73.0465	96.8037	15.0553		9.92006	11.1748	10.0319	20.0105	12.7843	4.8507		95.43	80.9989	46.285	74.238	25.2605	2.86654
Ric3	protein-coding genes	16.7166	7.94866e-05	0.00190357		4.3239	4.05715	4.41074	3.76869	3.37897	3.98789	0.422887		2.19838	1.95353	1.71253	2.21776	2.02055	0.237966		3.00296	2.59772	2.04536	2.54868	0.48068	12.8596
Chd1	protein-coding genes	7.97286	7.96286e-05	0.00190429		15.9773	17.4506	13.3668	14.166	13.5943	14.911	1.7507		7.24418	6.7454	5.41121	7.72004	6.78021	0.995644		14.7667	13.852	11.8938	13.5042	1.4677	7.26791
Ggct	protein-coding genes	2.23817	7.97996e-05	0.00190624		1.35416	1.45617	1.56188	1.57666	1.47456	1.48469	0.0899583		2.24719	2.02256	2.09654	2.23862	2.15123	0.11014		0.442389	0.529768	0.683381	0.551846	0.122004	1.39788
Abca17	protein-coding genes	14.8474	7.9927e-05	0.00190715		54.9577	55.551	47.1032	46.7183	39.0917	48.6844	6.79872		12.5355	13.1401	8.26829	13.1083	11.763	2.34634		48.3672	43.8761	34.6858	42.3097	6.97391	12.9424
2010300C02Rik	protein-coding genes	5.32546	8.21888e-05	0.00194016		5.21394	4.48237	4.51612	4.3682	4.10642	4.53741	0.410962		1.69217	1.61585	1.6018	1.63121	1.63526	0.0397988		2.98804	2.85138	2.41287	2.75076	0.300496	3.6072
Gm7173	protein-coding genes	10.402	8.19569e-05	0.00194016		29.0594	29.8414	29.4344	25.7489	22.012	27.2192	3.3334		4.05166	3.85943	3.26052	3.81252	3.74603	0.339809		26.7959	22.7462	17.5364	22.3595	4.64185	9.3689
Tmem87b	protein-coding genes	3.12387	8.18848e-05	0.00194016		4.35459	4.87987	5.45969	4.91994	4.83763	4.89034	0.392094		2.73666	2.60352	2.46799	2.60243	2.60265	0.109686		3.36945	4.02706	4.08459	3.82703	0.397321	2.19086
Ivns1abp	protein-coding genes	4.01932	8.1414e-05	0.00194016		48.0534	58.7984	48.2436	59.4431	49.314	52.7705	5.82131		20.6453	18.6604	18.0688	21.9258	19.8251	1.78202		50.8814	63.5651	51.7085	55.385	7.09623	3.86116
Gm28230	protein-coding genes	7.65343	8.17029e-05	0.00194016		2.22243	1.9857	2.38362	2.22391	2.14078	2.19129	0.144779		1.43176	1.47666	1.64877	1.38427	1.48537	0.115282		1.36712	1.30773	1.29821	1.32435	0.0373416	8.07291
4930402H24Rik	protein-coding genes	9.04268	8.17515e-05	0.00194016		30.8457	28.4209	28.3145	27.807	21.2726	27.3321	3.58605		11.4296	10.7406	7.59289	10.7742	10.1343	1.72372		26.8231	26.4977	20.2339	24.5182	3.71391	8.03162
Cep295	protein-coding genes	21.0621	8.24033e-05	0.00194016		21.2432	21.5078	16.3409	18.7946	17.1477	19.0068	2.33799		7.372	8.57635	6.73332	9.44335	8.03125	1.21249		19.3403	17.2327	13.7366	16.7699	2.83038	17.4349
Wdr77	protein-coding genes	3.6015	8.21573e-05	0.00194016		14.0021	12.0343	13.9738	14.5116	11.5674	13.2178	1.32146		8.13086	6.90808	6.09057	7.40506	7.13364	0.857708		13.7387	14.8949	13.3577	13.9971	0.800515	2.95811
Jakmip1	protein-coding genes	19.3279	8.23181e-05	0.00194016		2.50564	2.57615	2.62871	2.52084	2.9728	2.64083	0.191839		1.70821	1.84523	1.44688	1.64891	1.66231	0.165485		1.3577	1.63506	1.66748	1.55341	0.170266	20.2676
Sytl5	protein-coding genes	2.74959	8.21231e-05	0.00194016		3.92295	4.22699	3.73949	3.71761	3.52124	3.82566	0.265661		1.95554	1.47265	1.42887	2.10314	1.74005	0.339903		2.95224	3.45618	2.48232	2.96358	0.487029	2.84284
Cherp	protein-coding genes	2.86142	8.2281e-05	0.00194016		7.72911	6.5338	6.80632	6.32918	6.28968	6.73762	0.590929		13.5116	13.1929	11.8272	13.9789	13.1276	0.925108		7.18631	5.81186	6.30128	6.43315	0.696649	2.08409
Pdcd5	protein-coding genes	5.30812	8.17168e-05	0.00194016		9.45437	9.64438	9.77999	7.47248	8.57061	8.98437	0.967798		35.1075	35.8239	32.9495	39.2878	35.7922	2.63122		10.8379	8.00288	9.12817	9.32298	1.42751	4.34991
D130043K22Rik	protein-coding genes	4.61135	8.3327e-05	0.00195631		5.32898	4.64714	4.55524	4.46978	3.82337	4.5649	0.536095		2.04497	1.54802	1.8495	1.75168	1.79854	0.206783		3.87127	3.54294	2.76911	3.39444	0.565887	3.64145
Zdhhc20	protein-coding genes	2.6937	8.34562e-05	0.00195631		5.61877	7.09779	6.34145	7.22712	6.72302	6.60163	0.649202		4.16066	3.31633	3.26811	3.74282	3.62198	0.417702		5.34371	6.53911	6.16221	6.01501	0.611143	2.39965
Dgcr8	protein-coding genes	7.15633	8.33977e-05	0.00195631		12.4038	12.6901	10.4867	12.2588	9.47716	11.4633	1.40721		5.60646	4.87285	3.87649	5.22026	4.89401	0.741579		11.2608	11.5317	9.00736	10.6	1.38586	6.6606
Ddrgk1	protein-coding genes	5.36194	8.3452e-05	0.00195631		2.86183	2.97715	3.44916	3.1659	3.73446	3.2377	0.3556		7.60393	7.53846	6.40782	7.51246	7.26567	0.573192		2.52345	2.46637	3.3355	2.77511	0.486153	4.94816
Col6a3	protein-coding genes	2.6953	8.46459e-05	0.0019755		1.94277	1.85232	1.82801	1.72999	1.68953	1.80852	0.100805		1.3274	1.35226	1.27397	1.26505	1.30467	0.0420065		0.625272	0.698887	0.5586	0.627586	0.0701721	1.56197
Eml6	protein-coding genes	3.49606	8.45826e-05	0.0019755		17.7508	16.464	16.1041	15.1584	12.3981	15.5751	2.00441		4.57312	4.03899	3.25078	3.75241	3.90382	0.552455		14.4435	14.3792	10.2569	13.0265	2.39879	2.42756
Jrkl	protein-coding genes	7.22603	8.46326e-05	0.0019755		7.16977	9.33631	7.95407	9.59401	7.8418	8.37919	1.03972		2.23156	2.48912	2.11474	2.78573	2.40529	0.297973		5.58073	7.4372	6.1189	6.37894	0.955163	5.68498
E130308A19Rik	protein-coding genes	10.6767	8.45585e-05	0.0019755		3.10391	2.96179	3.47576	2.82175	3.29042	3.13073	0.259459		1.84695	1.88586	1.78671	2.19363	1.92829	0.181538		1.9036	1.63658	2.06457	1.86825	0.216174	9.03507
Klhdc7a	protein-coding genes	2.54772	8.50741e-05	0.00198333		1.89151	1.69151	2.01531	1.73976	1.80302	1.82822	0.128607		1.33889	1.0922	1.12549	1.15898	1.17889	0.110098		0.791828	0.676574	0.624042	0.697481	0.0858247	1.52913
Card14	protein-coding genes	2.62517	8.51978e-05	0.00198404		1.81289	1.72163	1.89717	1.877	1.63479	1.7887	0.109926		1.37519	1.23555	1.26123	1.26257	1.28364	0.0622902		0.674341	0.796855	0.581642	0.684279	0.10795	1.58552
Per2	protein-coding genes	8.59118	8.53401e-05	0.00198518		9.22256	7.62478	8.27715	7.52976	7.35123	8.0011	0.767183		2.57626	2.48085	2.49299	2.56044	2.52764	0.0477133		6.84081	6.03558	5.02319	5.96653	0.910775	6.64927
Actr5	protein-coding genes	4.77536	8.58415e-05	0.00199467		6.68809	6.2298	6.51954	5.97076	5.53187	6.18801	0.458109		4.00902	3.12553	2.9026	3.01715	3.26357	0.50523		4.65182	5.3211	4.75669	4.90987	0.359975	3.92622
pi-Zdhhc23.1	prepachytene piRNA genes	2.89207	8.64064e-05	0.00200088		3.80733	3.73503	3.96507	3.27062	2.97205	3.55002	0.413768		1.58644	1.26089	1.67376	1.53479	1.51397	0.178201		2.56295	2.30772	1.85639	2.24235	0.357787	2.37356
Cnih1	protein-coding genes	2.99201	8.63194e-05	0.00200088		1.97687	2.05187	2.09083	2.5024	2.59513	2.24342	0.283636		3.74029	3.67048	3.69237	3.46517	3.64208	0.121488		1.53066	1.57226	1.88283	1.66192	0.192444	2.20036
Pola1	protein-coding genes	3.86184	8.63919e-05	0.00200088		2.32276	2.70391	2.3268	2.64644	2.72756	2.54549	0.203636		1.49737	1.32803	1.34725	1.72846	1.47528	0.184986		1.42538	1.64373	1.75309	1.6074	0.166848	2.75195
pi-Nr2c2.1	hybrid piRNA genes	9.37486	8.64844e-05	0.00200088		30.3864	33.4499	30.8192	29.416	26.6494	30.1442	2.45896		16.94	16.8861	13.8513	19.5303	16.8019	2.32209		27.4758	27.528	23.0353	26.013	2.57892	8.13133
Mcm2	protein-coding genes	2.31591	8.70393e-05	0.00200935		1.41859	1.46961	1.37942	1.44706	1.35427	1.41379	0.0473536		1.69546	1.69115	1.64281	1.60671	1.65903	0.0422636		0.45868	0.455254	0.495095	0.469676	0.0220798	1.41008
Cep350	protein-coding genes	9.05398	8.69526e-05	0.00200935		38.977	39.0616	35.6037	33.2343	34.6994	36.3152	2.60945		17.5498	19.4291	13.6605	20.8661	17.8764	3.12141		34.37	29.9255	28.1743	30.8233	3.19393	7.72145
1700021F07Rik	protein-coding genes	2.59863	8.80505e-05	0.0020305		11.2131	9.55513	9.91073	7.89457	9.99299	9.7133	1.19367		40.7634	43.9724	36.432	39.484	40.163	3.12268		12.191	7.61377	9.65317	9.81931	2.29313	2.62434
Nav3	protein-coding genes	2.35657	8.84096e-05	0.00203632		1.43927	1.41283	1.43306	1.3179	1.34909	1.39043	0.054023		1.06978	1.08701	1.05742	1.0868	1.07525	0.01437		0.350263	0.314935	0.3025	0.322566	0.024779	1.30383
Zfp281	protein-coding genes	7.17036	8.8494e-05	0.00203632		9.31904	11.1745	9.32697	10.6677	8.58769	9.81518	1.06838		4.89975	4.96184	3.99941	5.13012	4.74778	0.508317		8.41224	8.86598	6.93154	8.06992	1.01163	6.01327
Mbnl2	protein-coding genes	1.90978	8.87655e-05	0.00203968		4.14331	3.81487	4.71371	4.03225	3.78642	4.09811	0.375073		2.53469	2.33165	2.10838	2.59776	2.39312	0.22119		3.32572	3.07068	2.85987	3.08542	0.233275	1.05171
Gm10146	protein-coding genes	4.17471	8.88317e-05	0.00203968		1.09676	1.30679	1.15478	1	1	1.11167	0.127568		1.8589	1.77889	1.70675	1.61048	1.73875	0.105711		0.260626	0.228021	0	0.162882	0.141999	3.34544
Wdr4	protein-coding genes	4.45232	8.91274e-05	0.00204295		5.76286	5.10649	6.19479	5.42676	4.53387	5.40495	0.632511		2.79403	2.48304	2.02432	2.81816	2.52989	0.369984		4.03907	4.25608	3.32852	3.87456	0.48517	3.7461
Med14	protein-coding genes	4.6752	8.91657e-05	0.00204295		6.09071	5.50983	5.59144	5.82727	5.0633	5.61651	0.383189		2.6814	2.85446	2.03454	3.19207	2.69062	0.48608		5.08983	4.90294	3.70825	4.56701	0.749553	3.55811
Unc79	protein-coding genes	3.59419	9.03951e-05	0.00206889		2.78331	2.57638	2.84213	2.37537	2.73235	2.66191	0.188149		1.35827	1.34599	1.3752	1.38891	1.36709	0.0188416		1.54458	1.23523	1.47079	1.41687	0.161571	2.37217
Ankrd26	protein-coding genes	3.32265	9.0564e-05	0.00207053		2.66378	3.00105	2.53042	3.06497	3.00045	2.85213	0.238982		1.84283	1.86402	1.52769	1.82827	1.7657	0.159354		1.81806	2.15196	1.95875	1.97626	0.167637	2.56717
Nwd1	protein-coding genes	2.40738	9.09623e-05	0.00207741		1.59127	1.43336	1.58567	1.45189	1.43443	1.49932	0.0817335		1.1098	1.05974	1.12648	1.14983	1.11146	0.0381925		0.466431	0.43373	0.349318	0.416493	0.0604293	1.36438
Epg5	protein-coding genes	13.1071	9.15978e-05	0.00208968		21.6285	19.4915	21.3256	16.4618	16.8481	19.1511	2.42477		4.42764	5.01159	3.70176	4.29653	4.35938	0.537417		16.4025	13.96	12.9396	14.434	1.77945	10.0389
Hsp90aa1	protein-coding genes	3.72537	9.18864e-05	0.00209403		38.9388	52.2057	52.6279	54.9727	63.5781	52.4646	8.84366		151.39	146.377	121.112	142.903	140.446	13.3515		62.3036	67.7545	82.8378	70.9653	10.637	5.01448
Atrnl1	protein-coding genes	12.0619	9.2468e-05	0.00210503		15.0171	15.0416	19.5611	15.053	17.8157	16.4977	2.09291		4.03825	3.7827	3.01	3.82959	3.66513	0.45066		11.537	12.5026	13.9691	12.6696	1.22462	9.423
Srcap	protein-coding genes	12.7743	9.27978e-05	0.00210913		44.8291	36.0703	37.6436	31.3488	33.9539	36.7691	5.08728		11.5962	10.872	8.47849	13.1817	11.0321	1.95666		35.3956	28.2421	27.4192	30.3523	4.38696	10.604
Morc3	protein-coding genes	8.81046	9.28461e-05	0.00210913		16.1165	19.9631	16.055	18.1807	15.0377	17.0706	1.97948		7.42538	8.97592	6.82994	8.8142	8.01136	1.05104		14.9159	17.5174	14.1036	15.5123	1.78333	8.0507
Cenpj	protein-coding genes	3.39145	9.3115e-05	0.00211029		14.5304	15.635	12.1206	13.9969	12.1398	13.6845	1.537		6.62359	5.54408	5.45933	6.50493	6.03298	0.616348		13.3595	13.861	11.6787	12.9664	1.14302	2.47215
Ggcx	protein-coding genes	5.51625	9.30712e-05	0.00211029		3.25281	2.85883	3.44417	3.06078	3.06266	3.13585	0.221627		1.75805	1.74318	2.21382	1.86208	1.89428	0.219493		1.93968	1.9668	2.13784	2.01477	0.107438	4.75025
Rfx5	protein-coding genes	9.08501	9.31942e-05	0.00211029		9.9677	8.84211	8.82811	7.7572	7.25316	8.52966	1.0584		3.92889	2.88001	3.45964	4.59811	3.71666	0.727562		8.94846	6.92961	5.741	7.20636	1.62154	8.64071
Cerkl	protein-coding genes	2.73057	9.34107e-05	0.00211295		2.14324	2.00486	2.17235	2.13522	1.93121	2.07737	0.104078		1.26374	1.43278	1.18601	1.44275	1.33132	0.127008		1.36176	1.24564	1.32075	1.30938	0.0588886	2.04913
Zfp108	protein-coding genes	2.51094	9.36048e-05	0.00211509		1.66413	1.68303	1.77259	1.49659	1.84508	1.69229	0.131312		1.17051	1.08836	1	1.12466	1.09588	0.0722218		0.606111	0.569087	0.513342	0.562847	0.0466983	1.45758
Mob3c	protein-coding genes	5.07741	9.38658e-05	0.0021165		8.51111	8.39716	9.8202	9.06412	7.65483	8.68948	0.807256		4.51829	3.42321	2.31926	3.69695	3.48943	0.90835		7.43717	7.91689	6.72009	7.35805	0.60231	4.37973
Ndufb4	protein-coding genes	2.14261	9.38251e-05	0.0021165		1.47517	1.50012	1.78499	1.45877	1.54089	1.55199	0.133876		2.48657	2.81836	2.82062	2.92647	2.76301	0.191068		0.797273	0.66082	0.643674	0.700589	0.0841685	1.42779
Acin1	protein-coding genes	9.41395	9.41051e-05	0.00211965		27.4595	26.1122	22.3137	25.2748	24.2559	25.0832	1.94274		15.5518	15.3669	12.4507	16.5713	14.9852	1.7707		25.0265	23.6027	21.8913	23.5068	1.5698	8.845
Notch1	protein-coding genes	4.13964	9.45911e-05	0.00212673		3.74789	3.19137	3.44795	2.93586	2.93157	3.25093	0.350212		1.92268	1.62544	1.49849	1.5697	1.65408	0.186456		2.14276	1.64096	1.58844	1.79072	0.306004	3.24544
Tmtc3	protein-coding genes	3.58288	9.46191e-05	0.00212673		4.98717	5.3779	4.63752	5.13003	4.42432	4.91139	0.38191		2.36346	2.51868	1.97559	3.00983	2.46689	0.427996		3.89597	3.97068	3.03677	3.63447	0.518972	2.35215
6-qF3-8009.1	long-first-exon pachytene piRNA genes	2.55854	9.52032e-05	0.00213313		163.262	153.952	170.827	133.823	120.714	148.516	20.8183		23.0976	27.0793	22.9047	34.0493	26.7827	5.21249		130.516	116.735	78.3266	108.526	27.0458	1.50324
Setbp1	protein-coding genes	4.02175	9.51875e-05	0.00213313		1.92434	1.77541	1.70811	1.63807	1.58344	1.72588	0.132433		1.09308	1.06029	1.08754	1.20793	1.11221	0.0654031		0.78145	0.563426	0.459795	0.601557	0.164183	2.79036
Trmt12	protein-coding genes	24.0669	9.52042e-05	0.00213313		3.76752	3.87266	3.86377	3.55357	3.05089	3.62168	0.343987		1.99507	2.15828	1.8799	1.81916	1.9631	0.149173		2.41858	2.28687	1.91438	2.20661	0.261507	17.6299
Smarcal1	protein-coding genes	5.32503	9.56096e-05	0.00213709		4.32224	3.60434	4.14963	3.77107	3.71821	3.9131	0.306932		2.57519	2.5335	2.25803	2.495	2.46543	0.142091		2.80697	2.7059	2.77735	2.76341	0.0519577	4.2929
Senp5	protein-coding genes	4.30184	9.55637e-05	0.00213709		6.77858	7.33026	8.43792	6.98679	7.11925	7.33056	0.650722		4.44862	3.96191	3.32722	4.56912	4.07672	0.564417		5.68631	6.06488	5.39647	5.71589	0.335185	3.29519
Skiv2l	protein-coding genes	9.17586	9.56817e-05	0.00213709		59.8886	50.2722	59.3953	52.9217	50.0732	54.5102	4.82085		31.7723	27.4778	19.6449	25.2204	26.0288	5.04959		47.4656	50.9015	47.993	48.7867	1.85036	8.22976
Sec31b	protein-coding genes	4.98861	9.58441e-05	0.00213848		5.57232	4.37732	5.35235	4.9999	4.2675	4.91388	0.578555		2.04495	1.61136	1.8321	1.71876	1.80179	0.185475		3.69588	4.10573	3.07592	3.62584	0.518465	3.9021
14-qA3-2286.1	long-first-exon pachytene piRNA genes	21.4173	9.61124e-05	0.00214222		59.8596	63.4372	66.5905	55.3162	45.3236	58.1054	8.28638		6.90157	6.8984	6.3216	10.1841	7.57641	1.7597		55.873	51.2455	31.7536	46.2907	12.8003	17.1362
10-qC1-875.1	long-first-exon pachytene piRNA genes	2.52418	9.70776e-05	0.00215737		39.3787	39.8236	38.4157	31.1101	29.9078	35.7272	4.8095		4.54904	4.43145	3.94999	5.71286	4.66083	0.747702		33.2518	27.1138	20.1621	26.8426	6.54906	2.02655
Stxbp5l	protein-coding genes	5.92436	9.70958e-05	0.00215737		6.43878	6.0176	5.83124	5.47595	4.73357	5.69943	0.641887		1.8334	1.60744	1.69218	1.89463	1.75691	0.130828		5.17757	4.81878	3.4629	4.48642	0.904363	4.85168
Timm50	protein-coding genes	21.0146	9.70228e-05	0.00215737		2.15959	1.91028	2.18601	1.88983	1.99862	2.02887	0.137923		3.57315	3.28859	3.23949	3.09622	3.29936	0.199939		1.50155	1.22437	1.56929	1.43174	0.182751	15.931
Tubgcp6	protein-coding genes	6.76932	9.72914e-05	0.00215946		7.14354	6.56107	7.14026	5.897	5.75278	6.49893	0.66139		2.24249	2.39402	2.13176	2.2717	2.25999	0.107781		4.96386	4.72295	4.2105	4.63244	0.38475	5.08443
Alpk2	protein-coding genes	4.6068	9.81047e-05	0.00216848		1.46238	1.45926	1.33144	1.35045	1.37843	1.39639	0.0611555		1.05109	1.13899	1.15414	1.07747	1.10542	0.0491058		0.325556	0.3002	0.362368	0.329375	0.0312594	3.56186
Fnbp4	protein-coding genes	4.19575	9.80444e-05	0.00216848		16.9459	17.9842	12.929	16.577	15.2994	15.9471	1.94117		6.98388	6.3534	5.34361	7.04894	6.43246	0.790771		15.5777	15.7556	13.8096	15.0476	1.07585	3.06009
B3gntl1	protein-coding genes	2.28422	9.78804e-05	0.00216848		5.20176	4.58326	5.65296	4.44481	4.71051	4.91866	0.499924		2.64205	3.08815	2.49095	2.48103	2.67555	0.284767		3.82961	3.42334	3.47551	3.57615	0.221044	1.26715
Zfp12	protein-coding genes	9.46358	9.80584e-05	0.00216848		5.02779	4.80384	5.1947	4.16452	4.04254	4.64668	0.516656		2.25083	2.77366	1.93569	2.3449	2.32627	0.345809		3.71736	2.92708	2.71045	3.1183	0.52999	8.9613
Wdr5b	protein-coding genes	3.49106	9.82804e-05	0.00217011		3.1988	3.85584	3.00231	3.22054	3.2401	3.30352	0.323133		1.62802	2.13903	1.67577	1.87902	1.83046	0.232726		1.76886	2.29314	2.13496	2.06565	0.268924	2.48689
Ankk1	protein-coding genes	2.63641	9.87177e-05	0.00217751		1.86674	1.63879	1.79454	1.70951	1.59678	1.72127	0.110642		1.08998	1.1224	1.14808	1.07675	1.1093	0.0321894		0.655288	0.563755	0.639745	0.619596	0.0489802	1.56909
Clcn3	protein-coding genes	4.86644	9.88443e-05	0.00217805		5.14584	5.745	5.55304	5.65333	5.31097	5.48164	0.247903		3.35712	3.62975	3.06717	3.83049	3.47113	0.331905		4.42483	4.89419	4.46734	4.59545	0.259585	4.20109
Dnajc13	protein-coding genes	12.7005	9.91281e-05	0.00218205		19.8266	19.8753	19.0647	16.1724	15.3879	18.0654	2.12889		5.93063	5.47134	4.81907	5.8225	5.51089	0.501153		17.3112	14.7954	12.7753	14.9606	2.27246	10.6323
Scaf8	protein-coding genes	8.59543	9.94694e-05	0.00218579		13.4897	12.4836	12.0612	11.4286	10.6993	12.0325	1.0571		6.96105	6.72256	4.67186	6.45916	6.20366	1.04157		11.0126	9.61137	9.35594	9.9933	0.891928	9.31338
Ccdc7a	protein-coding genes	6.38357	9.95035e-05	0.00218579		33.7373	40.2445	29.9019	40.7446	38.5052	36.6267	4.6676		13.7967	14.2152	13.058	20.3769	15.3617	3.37752		38.8636	42.218	38.2269	39.7695	2.14423	5.38474
Vwa5a	protein-coding genes	4.25383	0.000100069	0.00219594		3.92539	3.61646	4.66823	3.92179	3.50447	3.92727	0.453987		1.79958	1.58991	1.44606	1.48548	1.58026	0.158312		2.76623	2.65667	2.47334	2.63208	0.147985	3.13567
Wdr47	protein-coding genes	6.07531	0.000100638	0.00220617		12.7916	13.4919	11.1023	12.6375	9.99952	12.0046	1.42008		5.57375	5.63057	3.62885	6.26351	5.27417	1.14056		10.9013	11.7959	8.72104	10.4727	1.58159	5.35969
Pla2g16	protein-coding genes	9.83113	0.000100866	0.00220865		1.0746	1.05174	1.09323	1.11541	1.13138	1.09327	0.0316855		1.21728	1.24395	1.25541	1.22356	1.23505	0.0177168		0.0941874	0.0857005	0.0973779	0.0924219	0.00603557	8.98564
Rpgrip1l	protein-coding genes	2.05683	0.000100959	0.00220865		12.6119	13.1306	10.7364	12.9073	10.3207	11.9414	1.31107		4.43711	4.23965	3.8802	4.61896	4.29398	0.316367		11.5858	11.8044	9.095	10.8284	1.50514	1.0734
Fam120a	protein-coding genes	9.54067	0.00010117	0.002211		20.5888	16.8842	19.7194	16.5172	15.4065	17.8232	2.21765		8.08543	7.22499	5.94236	7.91194	7.29118	0.972946		18.3469	15.2969	13.0897	15.5778	2.63984	8.40258
Pkd1	protein-coding genes	15.531	0.000101685	0.00221376		38.3381	32.0802	37.419	28.4725	28.8998	33.0419	4.64139		7.4677	7.00677	4.76517	6.74265	6.49557	1.19187		27.3683	24.6472	22.4291	24.8149	2.47387	11.7775
Zfp52	protein-coding genes	3.37268	0.00010154	0.00221376		2.22809	2.94141	2.72297	2.87979	2.91939	2.73833	0.297748		1.36539	1.2209	1.10022	1.22508	1.2279	0.108416		1.07794	1.9918	1.94995	1.67323	0.515961	2.41176
Traf6	protein-coding genes	3.22199	0.00010171	0.00221376		2.59899	2.63638	2.89176	2.39064	2.27205	2.55796	0.239268		1.48709	1.41125	1.27642	1.50618	1.42024	0.104276		1.33363	1.10764	1.13921	1.19349	0.122384	1.98636
Gm8206	protein-coding genes	2.44279	0.000101739	0.00221376		1.67536	1.79306	1.50013	1.57645	1.56007	1.62102	0.114962		1.05551	1.20134	1.13702	1.04734	1.1103	0.0729577		0.533355	0.518698	0.562148	0.538067	0.0221049	1.43348
Tube1	protein-coding genes	2.85671	0.000101816	0.00221376		2.34952	2.38348	2.1402	2.30134	2.1646	2.26783	0.109678		1.42237	1.45963	1.20853	1.54758	1.40953	0.143915		1.30558	1.48014	1.31355	1.36642	0.0985621	2.06871
Wdr66	protein-coding genes	7.56999	0.000103138	0.00224023		14.6147	11.8998	13.1608	12.5922	11.9996	12.8534	1.10716		8.09593	7.68322	6.68671	8.65319	7.77976	0.830045		12.5211	10.6894	10.6852	11.2986	1.05875	6.72036
Atp11c	protein-coding genes	4.72035	0.000103671	0.00224723		6.26403	6.82712	5.63891	6.34032	4.89062	5.9922	0.746737		2.7894	2.68037	2.04639	3.21056	2.68168	0.481287		5.60436	4.90774	4.06441	4.85884	0.771139	3.95523
Myo1a	protein-coding genes	6.40497	0.000103643	0.00224723		13.6916	11.8124	11.4413	10.8913	9.49833	11.467	1.52282		5.9135	4.67523	3.59703	4.72179	4.72689	0.946453		11.5976	10.7098	8.73591	10.3478	1.46479	5.82997
Nlrc5	protein-coding genes	4.29974	0.000104185	0.00225149		4.82211	4.13726	4.25591	4.64958	3.46767	4.26651	0.526877		1.9637	1.92367	1.50287	1.62817	1.7546	0.224842		3.4077	3.83227	2.61296	3.28431	0.618949	3.49785
Nup93	protein-coding genes	4.85474	0.000104095	0.00225149		10.6738	9.78191	8.9454	10.7815	9.58996	9.95453	0.771749		6.20637	5.28187	4.16482	5.40063	5.26342	0.839691		9.51381	10.0182	8.78095	9.43765	0.622131	3.7526
Zfp839	protein-coding genes	5.95455	0.000104075	0.00225149		7.6363	7.20733	9.09513	7.45315	7.2133	7.72104	0.788791		3.72248	3.2765	2.19284	4.00562	3.29936	0.796397		5.47526	5.92482	5.82341	5.74116	0.235795	5.67359
Irf9	protein-coding genes	2.76607	0.000104384	0.0022535		2.12456	1.99455	2.35795	1.9244	2.15955	2.1122	0.167258		1.47942	1.28984	1.2023	1.41939	1.34774	0.125136		1.0718	1.09654	0.907955	1.02543	0.102487	1.80017
Tbk1	protein-coding genes	4.77716	0.000104633	0.00225661		5.28503	5.36555	5.02481	6.29971	5.53586	5.50219	0.482414		3.58552	3.62234	2.90356	3.07952	3.29773	0.3611		4.71768	5.67191	4.91414	5.10124	0.503879	4.48258
Pnmal2	protein-coding genes	7.42396	0.000104948	0.00225902		34.5093	36.6656	27.4233	35.7188	31.0284	33.0691	3.81016		17.7012	12.3989	8.98048	13.2177	13.0746	3.58907		30.8687	36.6432	30.3589	32.6236	3.4904	7.32689
Spata24	protein-coding genes	3.05384	0.000104957	0.00225902		35.7967	48.1235	44.8279	37.252	49.0468	43.0094	6.14577		164.376	166.507	140.645	144.143	153.918	13.4111		42.7119	42.5037	58.9266	48.0474	9.42224	3.40344
Srsf2	protein-coding genes	7.23423	0.000105197	0.00225961		52.9547	51.9705	52.9945	55.4271	39.7737	50.6241	6.19805		24.805	19.5848	19.2626	23.8736	21.8815	2.8664		49.8854	56.8259	39.6051	48.7721	8.66421	7.02283
Pbrm1	protein-coding genes	13.352	0.000105184	0.00225961		18.1191	21.1619	15.6356	19.9815	18.7039	18.7204	2.08741		8.60354	9.04561	6.55868	10.7567	8.74112	1.72599		17.5833	19.7564	17.0927	18.1441	1.41765	12.873
Fat3	protein-coding genes	6.73996	0.000105859	0.00226839		8.36996	7.36204	7.56332	6.2368	6.32054	7.17053	0.897765		2.00209	2.07372	1.64951	2.11507	1.9601	0.212252		6.12709	4.55848	3.97567	4.88708	1.11272	4.85632
Pfas	protein-coding genes	8.86722	0.000105925	0.00226839		17.8236	15.5177	18.9442	15.268	13.3928	16.1893	2.20117		6.51055	6.36881	4.46788	5.55031	5.72439	0.938518		13.5683	13.4281	10.8846	12.627	1.51059	7.0296
E4f1	protein-coding genes	5.72493	0.000105801	0.00226839		10.2645	9.06269	9.27519	9.20313	7.25148	9.01139	1.09276		5.16234	4.24698	3.52886	3.63823	4.1441	0.748737		8.61639	8.41879	6.83433	7.9565	0.97684	5.1217
Slc6a20a	protein-coding genes	3.38157	0.00010618	0.00227157		2.8769	2.89368	2.81712	2.85184	2.95505	2.87892	0.0514059		1.61702	1.32395	1.32066	1.51704	1.44467	0.147076		2.10553	2.03467	1.70096	1.94705	0.216048	2.56919
Zscan29	protein-coding genes	5.92836	0.000106568	0.00227758		6.51926	6.60816	6.28436	5.78727	5.07196	6.0542	0.634857		2.54189	2.65782	2.44349	2.88473	2.63198	0.189908		4.95331	4.58856	3.68932	4.4104	0.650557	4.5469
Abca8a	protein-coding genes	2.82069	0.000107707	0.00229962		2.07807	2.34714	1.89089	2.35477	2.13301	2.16078	0.195456		1.44557	1.15393	1.27934	1.32574	1.30115	0.12057		1.00223	1.30908	1.3566	1.22264	0.192351	1.98349
Hivep2	protein-coding genes	3.6626	0.000107817	0.00229965		3.27594	2.97894	3.05071	2.55279	2.75633	2.92294	0.277867		1.44881	1.3151	1.28592	1.35948	1.35233	0.07108		2.01697	1.36218	1.18685	1.522	0.437529	2.35463
Hras	protein-coding genes	3.02424	0.000108139	0.00230422		2.59848	2.31768	2.77381	2.46328	2.44371	2.51939	0.1736		3.51842	3.60549	3.33497	3.24886	3.42693	0.163727		1.53915	1.36732	1.85425	1.58691	0.246953	2.22295
Dgkq	protein-coding genes	8.27495	0.000108735	0.00231		2.80143	2.61726	3.18521	2.74332	2.48665	2.76677	0.263469		1.83914	1.41812	1.6222	1.48763	1.59177	0.185397		1.55763	1.80766	1.66406	1.67645	0.125475	7.03676
Arhgef11	protein-coding genes	3.17765	0.000108551	0.00231		21.4582	17.9968	17.5307	16.9454	14.72	17.7302	2.43342		6.90357	7.74893	5.03209	7.67093	6.83888	1.26348		18.1271	14.9465	11.7092	14.9276	3.20899	2.25785
Ak3	protein-coding genes	2.73305	0.000108685	0.00231		2.54519	2.94143	3.10049	2.83746	3.03157	2.89123	0.217164		6.01055	6.15992	5.61212	6.63779	6.1051	0.423766		2.09165	2.05619	2.38481	2.17755	0.180366	2.23179
Dicer1	protein-coding genes	4.09678	0.000109064	0.00231468		4.93977	4.74083	4.47522	4.11707	4.1845	4.49148	0.352783		3.0289	2.57809	2.19761	2.64392	2.61213	0.340438		3.59232	2.79376	2.82327	3.06978	0.452771	3.03616
Igfn1	protein-coding genes	2.59695	0.000109307	0.00231752		1.7377	1.53336	1.81722	1.72042	1.66044	1.69382	0.105737		1.19909	1.13374	1.18203	1.12159	1.15911	0.0373049		0.614569	0.731356	0.585366	0.643764	0.0772497	1.58465
Rif1	protein-coding genes	3.79588	0.00010986	0.0023263		97.8005	115.698	94.0614	109.178	128.616	109.071	13.9485		20.9858	20.98	17.4142	21.6991	20.2698	1.93342		91.1867	104.099	105.595	100.294	7.92217	2.84935
Ago1	protein-coding genes	2.11161	0.000110048	0.0023263		4.15658	3.90734	3.74082	3.79319	3.66194	3.85197	0.192207		2.44499	1.99205	1.81955	2.26264	2.12981	0.278221		2.83563	2.76726	2.32342	2.6421	0.278097	1.6536
Tmed3	protein-coding genes	37.523	0.00011003	0.0023263		1.70212	1.73511	2.00575	1.63954	2.09676	1.83586	0.20218		4.02305	4.62715	3.83196	4.26601	4.18704	0.342981		1.18546	0.982832	1.49396	1.22075	0.257385	34.5308
Setd1a	protein-coding genes	11.9553	0.00011084	0.00234035		22.0777	17.5777	18.1372	17.2104	17.588	18.5182	2.01714		8.30385	7.28701	7.45996	8.58438	7.9088	0.632601		17.8944	15.5372	14.7759	16.0692	1.62588	10.4552
Gpn1	protein-coding genes	3.52837	0.000110933	0.00234035		3.13073	3.2257	2.98102	3.30906	3.10784	3.15087	0.124227		2.27491	2.07193	2.0977	1.84496	2.07237	0.176428		2.15892	2.78304	2.5342	2.49205	0.314187	2.96835
A2m	protein-coding genes	3.09945	0.00011153	0.00234831		2.41211	2.23763	2.40574	2.32364	1.97026	2.26988	0.181927		1.35027	1.22321	1.31159	1.32298	1.30201	0.0549854		1.27162	1.30287	1.00913	1.19454	0.161328	2.08016
Naip5	protein-coding genes	2.34645	0.000111499	0.00234831		1.36465	1.51206	1.58557	1.53671	1.55766	1.51133	0.0863395		1.03823	1.13867	1.18874	1.05797	1.1059	0.0702687		0.353159	0.503386	0.471901	0.442815	0.0792245	1.34809
Mamdc4	protein-coding genes	2.33757	0.000111737	0.00235034		1.9105	1.83983	2.02881	1.62227	1.91301	1.86289	0.150611		3.41589	3.34734	2.9406	3.39582	3.27491	0.224725		1.0269	0.726891	1.08568	0.94649	0.192436	1.58933
C2cd3	protein-coding genes	17.7246	0.000112515	0.00236438		42.0632	36.9654	36.4303	31.2688	31.0549	35.5565	4.57533		9.98949	9.2976	7.71879	9.95232	9.23955	1.06247		34.5588	27.6704	24.8487	29.026	4.99497	14.5583
BC035947	protein-coding genes	2.39207	0.000113004	0.00237229		1.6626	1.50376	1.58761	1.50015	1.58061	1.56695	0.0674862		1.20005	1.10885	1.09876	1.25025	1.16448	0.0731084		0.542274	0.54383	0.413388	0.499831	0.0748656	1.39765
Esyt2	protein-coding genes	7.41098	0.0001133	0.00237384		11.5965	13.6991	10.8906	12.5558	9.80982	11.7104	1.49724		5.33791	4.72333	4.00838	5.61973	4.92234	0.715071		11.3405	12.0124	8.94666	10.7665	1.61145	6.86066
Sp4	protein-coding genes	3.54816	0.000113204	0.00237384		3.96278	3.91806	3.42539	3.77821	3.15159	3.64721	0.348191		1.94085	1.89483	1.54759	2.30484	1.92203	0.309753		2.92458	2.48073	2.04237	2.48256	0.441108	2.65895
Ift52	protein-coding genes	7.87111	0.000113482	0.00237531		14.192	14.4845	14.6787	15.2243	11.9957	14.115	1.2432		8.44582	8.39736	7.51707	9.75077	8.52776	0.92032		14.933	15.008	14.1135	14.6848	0.496208	8.16782
Usp36	protein-coding genes	4.00522	0.00011386	0.0023809		4.01417	3.55856	3.77125	3.445	3.21187	3.60017	0.307104		2.41447	2.23578	2.12132	2.08383	2.21385	0.148544		2.51594	2.15601	1.95699	2.20965	0.283309	2.79453
Adat1	protein-coding genes	4.99468	0.00011398	0.00238106		5.26105	5.09867	5.0433	5.50059	4.24249	5.02922	0.474315		3.03423	2.8584	2.53748	2.85928	2.82235	0.207129		4.21574	4.50922	3.43755	4.05417	0.553803	4.18693
Pnmal1	protein-coding genes	6.84401	0.000114118	0.00238128		14.21	15.5311	14.522	13.1996	14.9907	14.4907	0.877374		7.32708	6.63499	5.04784	7.99293	6.75071	1.26339		13.0384	11.9325	12.7665	12.5791	0.576267	5.99946
Adam26b	protein-coding genes	5.02919	0.000114214	0.00238128		9.1978	10.7777	8.14412	8.83003	7.85553	8.96105	1.14708		3.29895	3.42419	2.31979	4.70886	3.43795	0.980647		7.76554	7.29557	5.73193	6.93101	1.06469	4.00425
Slc39a14	protein-coding genes	4.32351	0.000114396	0.00238275		4.2892	3.96803	4.3567	3.78574	3.3153	3.94299	0.421416		1.90372	1.59189	1.8779	1.83861	1.80303	0.143283		3.03302	2.91505	2.17004	2.70604	0.467919	3.24157
5430419D17Rik	protein-coding genes	2.26945	0.000115338	0.00240002		1.37504	1.39173	1.40647	1.33058	1.28218	1.3572	0.0506825		1.14	1.16928	1.0768	1.12383	1.12748	0.0386684		0.376048	0.272563	0.335776	0.328129	0.0521646	1.27868
Nphp3	protein-coding genes	6.89501	0.000115544	0.00240196		7.8494	7.52595	7.05671	6.82694	5.8834	7.02848	0.753991		2.80642	2.65635	2.42036	2.71193	2.64877	0.164389		6.23261	5.59713	5.0265	5.61875	0.603346	5.68431
Mthfd1l	protein-coding genes	3.22194	0.000115741	0.00240371		2.89106	2.66247	3.03731	2.87397	3.14473	2.92191	0.182705		1.85578	1.92583	1.54358	1.49514	1.70508	0.217251		1.48822	1.87175	2.07347	1.81115	0.297294	2.30942
Dhx35	protein-coding genes	2.28148	0.000116151	0.00240489		5.90743	5.35563	5.40648	5.30978	4.50501	5.29687	0.50385		3.30001	3.12072	2.86086	2.78273	3.01608	0.238125		4.57484	4.47008	4.34568	4.46353	0.11472	2.05789
Atp2b3	protein-coding genes	5.08581	0.000116063	0.00240489		2.3886	2.06371	2.63728	2.13485	2.27547	2.29998	0.22656		1.46875	1.15003	1.24958	1.39197	1.31508	0.142663		1.1909	1.1566	1.30602	1.21784	0.0782682	4.41275
Pan2	protein-coding genes	2.88798	0.000116249	0.00240489		12.3567	10.3931	10.4623	10.2222	9.0598	10.4988	1.18443		6.11922	4.88993	3.8469	5.28174	5.03445	0.943228		9.84606	8.85425	7.71936	8.80656	1.06415	1.94094
Dynlrb1	protein-coding genes	5.91737	0.000116028	0.00240489		2.63104	2.2458	2.90927	2.06311	1.95498	2.36084	0.400121		4.3561	5.05798	5.11531	5.4902	5.0049	0.473098		2.86213	1.49546	1.73685	2.03148	0.729419	5.04653
Vav2	protein-coding genes	3.65449	0.00011662	0.00240839		7.56649	7.7132	6.34349	8.1441	7.40542	7.43454	0.668912		5.06438	4.48537	4.41555	4.13606	4.52534	0.389767		6.26469	7.30977	6.91408	6.82951	0.527647	2.86307
Nars2	protein-coding genes	6.06903	0.000116645	0.00240839		3.34039	3.41057	3.95167	3.59764	2.9864	3.45733	0.354152		2.11287	1.87982	1.62614	2.06007	1.91973	0.219686		2.27053	2.80801	2.39761	2.49205	0.28091	5.63369
Slfn3	protein-coding genes	4.59927	0.000116796	0.00240862		1.75253	1.81495	1.73832	1.78422	1.51513	1.72103	0.118848		1.21359	1.14087	1.15978	1.09937	1.1534	0.0473984		0.75025	0.795918	0.6714	0.739189	0.0629916	3.53561
Nfkbiz	protein-coding genes	2.59789	0.000116882	0.00240862		5.75976	5.21421	4.87821	4.84401	4.19825	4.97889	0.570715		2.61273	2.41455	2.06598	2.75888	2.46304	0.299965		4.3562	3.48696	2.94535	3.59617	0.711737	1.66048
Zfp715	protein-coding genes	10.4304	0.000117114	0.00240874		13.5489	14.2768	15.4178	12.9478	10.8791	13.4141	1.68976		4.07966	3.9336	3.21469	3.63407	3.7155	0.381934		11.2009	11.7239	9.22384	10.7162	1.31862	8.47813
Zbtb11	protein-coding genes	11.1537	0.000117065	0.00240874		23.2915	24.6916	22.2164	20.6551	16.8056	21.532	3.02717		6.24344	6.08601	4.95565	7.44895	6.18351	1.02014		20.73	18.633	13.6606	17.6745	3.63085	9.24416
Kdelc1	protein-coding genes	2.63998	0.000117343	0.00241113		1.88785	1.74077	2.10996	2.10082	1.90757	1.94939	0.156343		1.31108	1.07523	1.27304	1.33018	1.24738	0.117201		0.851645	0.902932	0.895298	0.883292	0.0276713	1.68572
Exoc6b	protein-coding genes	2.80725	0.000117679	0.00241337		4.57655	4.64227	4.56786	4.56278	4.55453	4.5808	0.0352807		2.8862	2.88909	2.57727	2.65233	2.75122	0.160484		3.56426	3.66768	3.64607	3.626	0.0545521	1.84879
Cngb1	protein-coding genes	4.80903	0.000117598	0.00241337		2.1335	2.05305	2.00117	2.00843	2.06989	2.05321	0.0534746		1.58891	1.43754	1.49042	1.38328	1.47504	0.0876159		0.986078	1.05184	0.994415	1.01078	0.0358045	3.98627
Dbi	protein-coding genes	2.56633	0.000117986	0.00241735		2.84038	3.10058	3.18681	2.19384	2.31229	2.72678	0.452793		5.7606	4.8939	4.76366	5.32582	5.186	0.452183		1.95442	1.77435	2.14858	1.95912	0.187159	2.0377
Zmym2	protein-coding genes	11.5257	0.000118202	0.00241944		22.3587	26.0874	19.2203	26.3233	23.878	23.5735	2.93257		9.74708	9.22324	8.03084	10.7506	9.43794	1.13207		22.8633	25.5961	21.1391	23.1995	2.24744	11.3503
Abca14	protein-coding genes	8.40221	0.000118812	0.0024296		25.157	29.0526	22.9806	24.0808	21.0545	24.4651	2.97941		11.6127	12.639	8.53558	13.0114	11.4497	2.03076		24.0609	23.6226	20.3823	22.6886	2.0093	7.81605
Phrf1	protein-coding genes	8.93252	0.000119085	0.00243286		16.4492	14.1917	14.6151	13.33	12.2257	14.1623	1.57154		7.7224	7.08987	6.03182	6.94208	6.94654	0.697432		13.7078	11.6161	10.0821	11.802	1.81998	7.54198
Srd5a3	protein-coding genes	2.14066	0.000119698	0.00244304		1.25377	1.22661	1.25948	1.2358	1.31033	1.2572	0.0325341		1.556	1.5947	1.65693	1.67283	1.62011	0.0544394		0.262443	0.269477	0.347106	0.293009	0.0469815	1.22625
Pxdn	protein-coding genes	5.26453	0.000120661	0.00245563		1.95846	1.74252	1.95107	1.7335	1.81805	1.84072	0.109193		1.24739	1.18695	1.22618	1.22663	1.22179	0.0252429		0.849381	0.758933	0.615826	0.74138	0.117763	4.35796
8030474K03Rik	protein-coding genes	2.77078	0.000120637	0.00245563		6.96221	6.02747	7.44544	6.19727	5.29533	6.38554	0.837877		2.72209	3.16233	2.41703	2.24284	2.63607	0.402888		5.41985	5.21893	4.70241	5.11373	0.370109	1.6985
Tmbim4	protein-coding genes	2.52694	0.000120511	0.00245563		3.04603	3.37518	3.75354	3.06299	3.53143	3.35383	0.304588		9.30868	9.91103	8.493	10.0978	9.45264	0.722966		3.15867	2.80266	3.55782	3.17305	0.377785	2.42202
Fam120c	protein-coding genes	2.82122	0.000120819	0.00245649		2.15202	2.01074	2.21479	2.03585	1.88562	2.0598	0.128303		1.42132	1.61957	1.46849	1.50503	1.5036	0.0845677		1.1172	1.02299	1.0018	1.04733	0.0614298	1.88769
Slc12a5	protein-coding genes	8.34891	0.00012114	0.00246068		18.887	14.9978	17.6432	14.2406	13.2083	15.7954	2.38322		6.03724	4.65442	3.56765	4.66016	4.72987	1.01169		13.4762	11.6603	10.0892	11.7419	1.69497	6.33394
Nol9	protein-coding genes	5.43194	0.000121481	0.00246526		7.72314	7.78361	8.03035	7.29663	7.31989	7.63072	0.316169		4.00918	3.71674	2.65074	3.30423	3.42022	0.588883		6.40397	5.94225	5.94885	6.09836	0.264689	4.46751
Scn7a	protein-coding genes	6.94599	0.000122331	0.00248015		7.63276	8.47976	7.46671	7.46488	5.75946	7.36071	0.988986		1.48835	1.42646	1.66973	1.87933	1.61597	0.203675		6.61165	6.11744	4.62762	5.78557	1.03281	5.63738
Ces1g	protein-coding genes	2.31486	0.000122727	0.0024858		1.42684	1.48261	1.49199	1.60007	1.42323	1.48495	0.0715778		1.05572	1	1.13754	1.1584	1.08792	0.0734783		0.439573	0.408248	0.290689	0.379503	0.078494	1.28508
Abcc1	protein-coding genes	4.5383	0.000123111	0.00249121		6.24596	5.42396	6.8083	5.3611	5.7594	5.91974	0.608182		3.52052	2.9592	2.30078	3.25468	3.0088	0.524743		4.36337	4.32267	4.50115	4.39573	0.0935369	3.53878
Slk	protein-coding genes	6.46071	0.000123255	0.00249175		8.73574	10.0795	7.79675	9.89705	8.22774	8.94735	1.00873		4.36036	4.6568	3.93626	5.19	4.53585	0.526892		8.03926	9.28307	6.99483	8.10572	1.14557	6.23056
Tssk5	protein-coding genes	6.51477	0.000123372	0.00249175		17.0841	15.5831	15.3052	15.0731	13.6382	15.3367	1.23182		9.03091	5.93259	5.84431	6.18507	6.74822	1.52863		14.5568	15.011	14.6965	14.7548	0.232638	5.96356
Zfp442	protein-coding genes	4.93969	0.000123856	0.0024968		4.27349	5.67121	5.80318	4.6702	4.78243	5.0401	0.665489		1.63461	1.90434	1.41029	1.83768	1.69673	0.222769		3.62667	3.70648	3.01881	3.45065	0.37611	3.63982
Hirip3	protein-coding genes	5.42576	0.000123847	0.0024968		10.6528	10.0235	8.99411	10.0579	9.79906	9.90547	0.599498		17.5236	15.5616	15.9478	17.4394	16.6181	1.00994		10.4094	9.78318	10.5114	10.2347	0.394305	5.58954
Rnft2	protein-coding genes	3.32356	0.000124121	0.00249742		2.87775	2.5794	3.27937	2.71901	2.66384	2.82387	0.276927		1.55715	1.4945	1.83887	1.59991	1.62261	0.150535		1.70742	1.55089	1.62744	1.62858	0.0782713	2.28466
Ppfia4	protein-coding genes	3.5367	0.000124079	0.00249742		3.17275	3.27459	2.99273	3.20445	3.24151	3.17721	0.110014		2.26347	1.91662	1.89826	1.89085	1.9923	0.181104		1.96296	2.27769	2.5313	2.25732	0.284717	2.75786
Trpm3	protein-coding genes	3.09758	0.000124415	0.00250097		2.77204	2.33544	3.00638	2.32245	2.80939	2.64914	0.305589		1.40351	1.16429	1.21684	1.55254	1.3343	0.178062		1.78584	1.27851	1.6714	1.57858	0.266096	2.18883
Cnot10	protein-coding genes	10.071	0.000124549	0.00250132		23.5242	19.4205	22.4371	20.8322	16.5708	20.557	2.72012		9.37456	7.72238	6.60516	8.06312	7.9413	1.14051		20.7835	19.9862	15.9293	18.8997	2.60312	9.29671
Stk19	protein-coding genes	6.14719	0.000124857	0.00250514		9.6722	8.598	10.62	9.13744	7.84066	9.17367	1.05477		5.36978	4.84843	3.8005	4.55985	4.64464	0.655011		7.99838	8.33485	8.08095	8.13806	0.175354	5.52145
Dock5	protein-coding genes	5.52516	0.000125029	0.00250609		7.57342	6.98622	6.80217	6.195	5.38113	6.58759	0.834638		3.07951	2.92045	2.24855	2.94591	2.7986	0.37328		5.29985	4.70058	3.97887	4.65977	0.661435	4.12135
Mroh2a	protein-coding genes	10.9373	0.00012514	0.00250609		69.6693	64.5344	66.309	68.8749	62.864	66.4503	2.86325		36.271	32.0059	23.8396	30.0864	30.5507	5.16701		59.8111	66.9904	61.015	62.6055	3.84485	10.3138
Nhsl2	protein-coding genes	2.43887	0.000125812	0.00251719		1.63245	1.6017	1.61838	1.60139	1.48951	1.58869	0.0569287		1.23423	1.27614	1.18631	1.33075	1.25686	0.0614272		0.517273	0.561313	0.401762	0.493449	0.0824003	1.40702
pi-Wdfy3.1	short-first-exon pachytene piRNA genes	17.5986	0.000126158	0.00252174		61.0315	51.509	56.3844	43.8625	44.3096	51.4194	7.49513		12.6956	10.1747	8.40582	12.2325	10.8772	1.97861		46.6489	38.3829	35.2311	40.0876	5.8967	13.7942
Pkd1l2	protein-coding genes	2.46	0.000126642	0.00252904		1.48903	1.52064	1.66965	1.59145	1.58837	1.57183	0.0701871		1.32835	1.24693	1.22406	1.28234	1.27042	0.0454592		0.503852	0.5613	0.648873	0.571342	0.0730301	1.50302
Igf2r	protein-coding genes	6.60147	0.000126964	0.0025331		7.89216	7.45939	7.2193	6.24597	6.22659	7.00868	0.745223		3.32473	3.14651	3.04044	2.81458	3.08156	0.213166		5.53222	4.76831	4.6022	4.96758	0.495999	4.91901
Apaf1	protein-coding genes	2.86258	0.000127239	0.00253384		2.31136	2.40427	2.04482	2.20268	2.19469	2.23156	0.135335		1.50703	1.67971	1.37489	1.58497	1.53665	0.128899		1.12679	1.22825	1.2088	1.18795	0.0538487	1.93812
Dgke	protein-coding genes	4.42274	0.000127204	0.00253384		5.20097	5.5695	4.76256	5.3557	5.15235	5.20822	0.297515		3.02946	3.1197	2.26058	3.04304	2.8632	0.403703		4.04799	4.30691	3.86147	4.07212	0.223698	3.61339
Trim26	protein-coding genes	5.48532	0.000127515	0.00253697		5.93902	5.44184	6.38209	5.59772	4.99065	5.67026	0.523985		3.53624	3.06386	3.09489	3.25369	3.23717	0.216021		4.40108	4.61649	4.24407	4.42055	0.186972	4.45761
Fam71e2	protein-coding genes	13.3591	0.00012806	0.00254305		197.526	151.992	140.978	156.708	141.221	157.685	23.2962		50.9461	50.5947	44.0099	69.3172	53.717	10.8784		190.813	153.608	124.302	156.241	33.3336	13.2375
Traf2	protein-coding genes	5.48627	0.000128059	0.00254305		8.84167	7.50322	8.53806	7.54078	6.55247	7.79524	0.913961		4.57241	4.11005	3.18063	3.61487	3.86949	0.603138		6.48836	6.51125	5.48056	6.16006	0.588573	4.46628
Uri1	protein-coding genes	4.25051	0.000130773	0.00259452		8.71555	11.6885	11.2248	10.2649	11.1326	10.6053	1.17496		22.3945	21.7781	18.5153	21.5186	21.0516	1.73033		9.65394	10.5	13.6126	11.2555	2.08467	4.48866
Erc1	protein-coding genes	8.61232	0.000130947	0.00259555		13.9082	12.5361	12.1209	12.492	9.40428	12.0923	1.64928		3.93843	3.70162	3.02943	4.25605	3.73138	0.520182		11.514	10.8159	7.66829	9.9994	2.04875	7.23558
Tbck	protein-coding genes	3.56512	0.000131158	0.00259731		3.04332	3.07843	3.0883	2.98059	3.07732	3.05359	0.0442137		1.6778	1.75346	1.61171	1.92933	1.74308	0.137013		1.86102	2.0711	2.04105	1.99106	0.113613	2.63063
Unk	protein-coding genes	6.02264	0.000131609	0.00260383		12.639	9.62159	12.3574	10.0338	9.39863	10.8101	1.56096		5.20356	4.12014	2.89564	4.44496	4.16608	0.960949		9.32673	8.47976	7.53847	8.44832	0.894544	4.81824
Hbp1	protein-coding genes	5.07623	0.000131991	0.00260897		5.23759	5.14001	5.79319	5.1502	5.03048	5.27029	0.301412		4.19176	3.78725	3.67057	4.03092	3.92013	0.235227		4.64367	4.70866	4.52069	4.62434	0.0954642	4.55329
Sesn1	protein-coding genes	3.94142	0.000133012	0.00262184		10.0101	10.5123	13.6504	11.2401	13.0807	11.6987	1.59594		4.86384	3.50712	3.79566	4.38079	4.13685	0.605803		8.10612	10.6999	11.5106	10.1055	1.77836	3.04979
Arhgef18	protein-coding genes	2.85315	0.000132959	0.00262184		4.03621	3.80134	4.46248	3.77371	4.00352	4.01545	0.275994		2.8077	2.56057	2.18219	2.69669	2.56179	0.272499		2.8313	2.91216	2.8991	2.88085	0.0434084	2.59631
Gm10382	protein-coding genes	7.90803	0.000132794	0.00262184		10.229	8.78492	9.9676	7.48354	8.54674	9.00235	1.1178		30.8466	29.5268	25.2061	29.9061	28.8714	2.50573		7.51472	7.43349	9.35768	8.10196	1.08824	6.91588
Cope	protein-coding genes	4.60425	0.000133308	0.00262525		4.39811	4.23354	4.71506	4.3908	4.50477	4.44846	0.177691		5.36815	5.5886	5.55393	5.19211	5.4257	0.183354		3.79852	4.349	4.2988	4.14877	0.304365	4.351
Ambra1	protein-coding genes	17.9292	0.000133997	0.00263395		56.7884	46.0149	50.6467	44.9996	38.5529	47.4005	6.79402		12.1941	11.2201	8.20481	10.674	10.5733	1.69953		47.0878	42.3017	32.3328	40.5741	7.52768	15.4005
Emc1	protein-coding genes	5.42537	0.000133877	0.00263395		9.72311	9.82278	9.39583	9.40631	7.84159	9.23792	0.803197		5.45932	4.5846	3.3046	4.57474	4.48081	0.887045		8.01643	8.28127	6.84388	7.71386	0.764973	4.61773
Tiam1	protein-coding genes	6.15016	0.000134405	0.00263953		10.1962	9.14459	10.3419	9.0069	10.4746	9.83284	0.6998		6.30481	5.40927	4.85954	6.47309	5.76168	0.76139		7.94496	7.23141	8.29098	7.82245	0.540304	5.0088
Fancc	protein-coding genes	5.86844	0.000134891	0.00264604		5.43336	5.02552	5.76381	4.76117	4.23452	5.04368	0.592731		2.92788	2.62599	1.95312	2.50223	2.50231	0.407435		4.00594	4.12318	3.4786	3.86924	0.343345	5.63136
Aox3	protein-coding genes	4.29411	0.000134984	0.00264604		8.48923	8.94979	8.64679	11.1765	9.77308	9.40708	1.10617		5.40396	4.80518	3.56622	4.81535	4.64768	0.773398		7.46177	10.3329	9.16524	8.98664	1.44387	3.45965
Zmym5	protein-coding genes	6.08638	0.000135212	0.00264807		7.54856	9.69925	7.81682	9.67021	9.15663	8.77829	1.02756		4.70162	3.82412	4.02288	5.13537	4.421	0.606585		7.12228	8.95679	8.15159	8.07689	0.919534	5.6498
18-qE1-1295.1	long-first-exon pachytene piRNA genes	7.4026	0.000135834	0.00265637		90.9988	83.7071	89.3263	72.3749	62.0363	79.6887	12.2683		13.6575	16.1091	12.1831	20.0215	15.4928	3.42595		74.4561	63.38	42.0223	59.9528	16.4863	6.14084
Jade3	protein-coding genes	18.2308	0.000135885	0.00265637		10.4746	10.6516	11.732	10.9208	8.49661	10.4551	1.19604		5.6721	4.92518	4.47782	5.50251	5.1444	0.547448		9.02393	9.13875	7.34519	8.50262	1.00401	13.7717
Msantd2	protein-coding genes	9.84148	0.000136439	0.00266006		10.7459	11.1118	13.0203	10.187	10.2107	11.0552	1.16483		3.59194	3.57086	3.66599	3.68281	3.6279	0.0548107		10.2123	9.35833	8.76261	9.44441	0.728669	9.91727
Rbm5	protein-coding genes	11.4287	0.000136449	0.00266006		19.8409	18.8208	18.4728	20.2184	13.7899	18.2286	2.58221		6.77437	6.20536	4.56537	6.2105	5.9389	0.953828		20.6306	20.5616	13.9377	18.3766	3.84438	9.90169
Mrps23	protein-coding genes	2.9269	0.000136342	0.00266006		3.37662	3.44587	3.76684	2.71772	3.247	3.31081	0.382872		6.44391	6.16822	5.61953	5.42559	5.91431	0.472824		2.49508	2.6376	2.27117	2.46795	0.184715	2.35463
Tspan1	protein-coding genes	2.51947	0.000136795	0.00266194		1.6613	1.57506	1.63673	1.80557	1.81409	1.69855	0.106376		1.25645	1.15504	1.32825	1.24303	1.24569	0.0710791		0.818522	1.01669	0.857002	0.897405	0.105081	1.77149
Dip2a	protein-coding genes	5.65383	0.000136773	0.00266194		10.6217	8.69574	10.3701	8.4533	7.93863	9.21587	1.2033		4.85033	4.50634	2.9968	4.00806	4.09038	0.806895		7.51248	7.02649	6.21784	6.91894	0.653987	4.38262
Harbi1	protein-coding genes	2.44726	0.000137587	0.00266387		3.56992	3.67369	3.81945	3.4122	3.04639	3.50433	0.296008		1.91196	2.117	1.95507	2.03711	2.00529	0.0907814		2.28091	2.27897	1.9192	2.15969	0.208276	1.42799
Zbtb8b	protein-coding genes	3.63954	0.000137165	0.00266387		1.63192	1.5537	1.71306	1.54721	1.43474	1.57613	0.103917		1.20396	1.11098	1.08392	1.11018	1.12726	0.0526591		0.493066	0.578305	0.438176	0.503182	0.0706101	2.77112
Ttll11	protein-coding genes	5.21286	0.000137355	0.00266387		18.4579	16.4455	13.9997	16.716	16.512	16.4262	1.58961		9.32665	10.3902	8.27221	10.61	9.64975	1.07583		16.1873	16.5254	13.8619	15.5249	1.45006	4.22998
Htra1	protein-coding genes	4.65012	0.000137501	0.00266387		1.18186	1.22239	1.24518	1.19957	1.33464	1.23673	0.059698		1.64567	1.5437	1.72104	1.62938	1.63495	0.0727632		0.30788	0.225286	0.301954	0.278373	0.0460704	4.09249
Nr1d2	protein-coding genes	4.12945	0.000137391	0.00266387		5.1469	6.08242	5.92524	5.82066	5.48411	5.69187	0.375411		3.24083	3.48737	2.75319	3.79203	3.31835	0.439073		4.36712	5.58099	4.72005	4.88939	0.624401	2.89672
Il1r1	protein-coding genes	8.39482	0.000137748	0.00266387		3.40851	3.1435	3.92696	3.90532	3.98835	3.67453	0.376904		2.09392	1.88809	1.72011	2.38029	2.0206	0.284375		2.3141	2.74151	2.62185	2.55915	0.220495	7.9606
Clcn6	protein-coding genes	2.08502	0.000137769	0.00266387		8.96797	7.7035	8.17144	7.48667	6.33798	7.73351	0.965014		4.32466	3.8627	2.7317	3.45695	3.594	0.675378		7.08343	5.9413	5.23571	6.08681	0.932415	1.19166
Snapc4	protein-coding genes	4.6034	0.000138019	0.00266629		5.97178	5.51525	5.73654	5.40936	5.15801	5.55819	0.311048		3.58528	3.28994	2.58311	3.03411	3.12311	0.424639		4.86502	4.49901	4.42227	4.59543	0.236601	3.92762
Ganc	protein-coding genes	6.72852	0.000138655	0.00266888		5.20556	4.63033	4.48307	4.47183	3.78232	4.51462	0.507414		2.02071	1.85952	1.71991	2.03227	1.9081	0.148182		3.80524	3.49178	2.75668	3.35123	0.538224	5.35749
Nxpe3	protein-coding genes	4.95859	0.000138388	0.00266888		10.9562	11.3182	11.1517	9.8046	8.8059	10.4073	1.07388		5.98841	5.66365	5.06242	6.73146	5.86149	0.695368		8.50584	8.32281	7.42012	8.08292	0.581254	4.12479
Wdr19	protein-coding genes	4.80292	0.000138642	0.00266888		13.5664	12.8767	11.7722	11.5766	9.66047	11.8905	1.48886		6.38233	5.86496	4.06875	5.86666	5.54568	1.01428		11.7438	10.2594	8.73643	10.2465	1.50373	3.78967
Zfp202	protein-coding genes	6.39955	0.000138583	0.00266888		7.59607	7.57421	8.32332	7.1756	6.82407	7.49865	0.560067		3.87098	3.2936	2.6593	4.30383	3.53193	0.713925		6.40246	6.45322	5.35308	6.06959	0.621032	5.58341
Hspbap1	protein-coding genes	2.34692	0.000139376	0.00268035		1.46538	1.60601	1.52412	1.52558	1.66426	1.55707	0.0780532		1.9203	2.07029	2.13302	2.02662	2.03756	0.0895431		0.510196	0.646055	0.748864	0.635038	0.119715	1.50066
Celsr2	protein-coding genes	12.4901	0.000140086	0.00269156		17.2503	13.4062	15.6355	12.9638	14.2486	14.7009	1.75152		4.50777	4.14446	3.95748	4.43892	4.26216	0.257068		12.2369	10.5866	10.3447	11.0561	1.02976	9.59063
15-qD3-14639.1	long-first-exon pachytene piRNA genes	3.32494	0.000140515	0.00269496		207.956	193.73	216.593	167.978	147.985	186.848	28.4784		15.6934	18.1059	16.5747	25.5922	18.9916	4.51191		162.739	144.631	91.5897	132.987	36.9763	2.38907
Intu	protein-coding genes	34.0805	0.000140511	0.00269496		3.0349	3.26	2.99412	3.12989	2.76449	3.03668	0.183345		2.09764	1.69597	1.70494	2.04022	1.88469	0.214061		2.04356	2.06209	1.59578	1.90048	0.264038	24.3086
Gm3252	protein-coding genes	2.72334	0.000140855	0.00269904		2.10922	2.30364	1.99114	2.16877	1.76982	2.06852	0.201369		1.1358	1.36945	1.27936	1.09652	1.22028	0.126749		1.16069	1.26184	0.590431	1.00432	0.361989	1.77885
Gm28042	protein-coding genes	4.17125	0.000141429	0.0027076		4.18479	3.77153	4.42925	3.70602	3.4146	3.90124	0.403407		2.26862	1.85993	2.07553	2.17312	2.0943	0.175005		2.91114	2.55829	2.3413	2.60358	0.287607	3.06686
Sipa1l2	protein-coding genes	10.9647	0.000141762	0.00270979		28.7393	23.7909	25.666	21.8687	19.5708	23.9271	3.51475		8.13464	7.9764	5.36763	7.37732	7.214	1.27339		22.9911	19.4499	14.9473	19.1294	4.03146	8.85436
Rbm39	protein-coding genes	10.1504	0.000141797	0.00270979		19.3377	23.1421	23.3176	26.2236	22.9937	23.0029	2.44566		14.5576	12.5409	11.3147	12.2566	12.6675	1.36472		22.4745	27.7472	24.8869	25.0362	2.63952	11.0103
Erbb4	protein-coding genes	2.47638	0.000142273	0.00271645		1.65526	1.50692	1.79673	1.63462	1.73971	1.66665	0.110597		1.18243	1.12651	1.16777	1.30509	1.19545	0.0768324		0.604575	0.617636	0.609271	0.610494	0.00661583	1.49558
Rbm26	protein-coding genes	3.00828	0.000143049	0.00272327		27.8295	31.3034	22.5154	32.5764	29.1595	28.6768	3.90575		11.5976	10.9564	9.02092	13.0617	11.1592	1.67581		28.5593	32.684	27.1123	29.4519	2.8911	2.15082
Abca2	protein-coding genes	9.11746	0.000142793	0.00272327		10.4312	7.69703	8.74389	7.75809	7.59467	8.44498	1.20299		3.50197	3.37008	2.40311	2.81684	3.023	0.508803		6.77	5.96198	5.48751	6.07316	0.648434	8.33987
4933408J17Rik	protein-coding genes	4.00691	0.000143166	0.00272327		3.85986	4.5403	4.70714	4.14726	3.70011	4.19093	0.430393		2.24783	2.22859	2.17347	2.80425	2.36354	0.295495		3.42584	2.61992	2.50201	2.84926	0.502804	2.97126
Akap8	protein-coding genes	11.0908	0.000143291	0.00272327		23.2738	25.6468	24.37	23.5603	24.0706	24.1843	0.922592		12.7861	11.1342	9.60422	13.576	11.7751	1.76907		23.2539	23.8566	23.1477	23.4194	0.382332	11.3804
Smg6	protein-coding genes	9.09486	0.000143398	0.00272327		33.2392	31.9293	32.2534	30.0699	29.4501	31.3884	1.57811		16.8768	15.7251	11.689	17.267	15.3895	2.55235		29.7568	28.9369	27.1846	28.6261	1.31396	8.81863
Lsm10	protein-coding genes	6.25991	0.000143153	0.00272327		2.90034	2.59413	3.38109	2.74367	3.15141	2.95413	0.315437		4.72493	4.18674	4.93255	4.59669	4.61023	0.314417		1.60659	1.74643	2.1282	1.82707	0.269994	4.68793
Ythdf3	protein-coding genes	7.38208	0.000144006	0.00272832		17.4852	24.2725	19.379	24.3033	23.4367	21.7753	3.14381		8.39773	7.22704	5.89826	8.84411	7.59178	1.31896		17.1838	21.9597	20.2553	19.7996	2.42034	5.85626
Ccdc59	protein-coding genes	4.24935	0.000143879	0.00272832		4.18016	4.55636	4.35343	5.08634	3.91504	4.41827	0.441454		2.6108	2.22425	2.89351	2.53527	2.56596	0.27508		3.6434	4.01736	3.33025	3.66367	0.344003	3.65755
Ppp1r9a	protein-coding genes	9.82138	0.000144047	0.00272832		14.5137	16.2124	19.5534	13.5457	18.0557	16.3762	2.47097		6.03399	5.41621	4.54942	7.75155	5.93779	1.35383		12.4103	12.056	13.8877	12.7847	0.971542	8.96938
Clip2	protein-coding genes	4.3599	0.000144921	0.00273273		5.08719	4.08427	3.93918	4.42216	3.68886	4.24433	0.540675		1.90824	1.76563	1.75787	1.42915	1.71522	0.202855		3.37446	3.07819	2.50735	2.98667	0.440741	3.31434
Rptor	protein-coding genes	7.49731	0.000144866	0.00273273		21.3371	17.2824	19.2475	16.8942	14.1201	17.7763	2.7034		6.30084	4.93671	3.86738	5.10561	5.05264	0.996509		16.6545	14.6357	11.765	14.3517	2.45709	6.83364
Rasef	protein-coding genes	3.44455	0.000144526	0.00273273		14.4369	16.755	13.7214	15.1074	11.3954	14.2832	1.96645		6.95873	6.00573	4.49684	6.27277	5.93352	1.03849		13.304	14.7083	10.7787	12.9303	1.99127	4.21239
Fev	protein-coding genes	1.92477	0.000144738	0.00273273		1.06463	1.04391	1.09599	1.01576	1.06504	1.05707	0.0296454		1.57366	1.59454	1.53947	1.69898	1.60167	0.0687354		0.20723	0.0174053	0.100604	0.108413	0.095153	1.03713
Ppp1r42	protein-coding genes	9.40455	0.000144669	0.00273273		8.62807	12.0783	9.47807	10.4849	11.5686	10.4476	1.42898		24.8505	27.6993	22.0633	25.5155	25.0322	2.32339		11.1254	12.84	15.0328	12.9994	1.95857	7.68929
Rtel1	protein-coding genes	7.7121	0.000145345	0.00273829		14.4514	12.9551	13.1895	12.6108	10.4403	12.7294	1.45619		7.35643	6.53667	5.51155	6.86407	6.56718	0.780245		11.5526	11.8878	10.4741	11.3048	0.7387	6.91188
Cops6	protein-coding genes	2.49065	0.000145521	0.00273918		3.91055	3.94938	4.48222	3.41864	3.91111	3.93438	0.376647		12.867	12.8568	10.808	12.4951	12.2567	0.981162		3.44163	3.5631	4.03414	3.67962	0.31297	2.36206
Ddx17	protein-coding genes	25.7443	0.000146073	0.00274472		77.0636	72.6328	89.1752	77.2291	61.0139	75.4229	10.1302		20.3551	19.2517	15.8352	17.6489	18.2727	1.96853		75.1352	83.0137	63.3222	73.8237	9.91105	25.2056
Lama3	protein-coding genes	2.8626	0.000146067	0.00274472		2.18304	1.9676	2.15282	1.8536	1.87989	2.00739	0.152884		1.31614	1.26983	1.19383	1.26788	1.26192	0.0505779		0.961809	0.75964	0.783798	0.835082	0.110411	1.74674
Unc13b	protein-coding genes	3.43778	0.000146363	0.0027457		12.4629	15.3012	13.2378	12.2648	16.5259	13.9585	1.87211		3.63643	3.34065	2.88893	3.66528	3.38282	0.360466		10.2519	10.7966	13.2148	11.4211	1.57708	2.75757
Mcm8	protein-coding genes	10.9951	0.000146382	0.0027457		2.94984	3.1554	3.25539	3.0769	2.78786	3.04508	0.182103		2.18002	2.23224	1.85329	2.19963	2.1163	0.176653		2.22076	2.17584	2.33752	2.24471	0.0834577	9.13003
Gzf1	protein-coding genes	4.61415	0.000147214	0.00275528		10.4296	11.96	10.1054	11.982	10.9593	11.0873	0.862448		6.62725	6.34479	6.16656	6.3301	6.36717	0.191277		9.3406	11.2784	9.32587	9.98162	1.12307	3.46459
15-qD1-17920.1	long-first-exon pachytene piRNA genes	10.1465	0.000147281	0.00275528		125.513	121.341	132.475	109.851	88.2563	115.487	17.2964		14.1624	14.0473	13.128	19.3694	15.1768	2.83315		103.862	95.4032	56.7935	85.3529	25.0922	9.21836
Fnip2	protein-coding genes	30.3894	0.000147175	0.00275528		5.24465	5.21651	5.38306	4.36844	4.06212	4.85496	0.597236		2.62465	2.06366	2.05644	2.17165	2.2291	0.268913		3.74831	3.40506	3.03542	3.39626	0.356526	22.5279
Syne1	protein-coding genes	18.35	0.000147967	0.00276569		20.2903	22.6095	21.9373	19.3406	27.6524	22.366	3.22687		2.63272	2.32603	2.30033	2.87542	2.53362	0.273353		15.2528	16.5856	20.8423	17.5602	2.91943	14.5759
Naip6	protein-coding genes	2.52221	0.000148256	0.00276866		1.51627	1.55313	1.47938	1.56389	1.67584	1.5577	0.0739352		1.15534	1.14087	1.1438	1.12145	1.14036	0.0140713		0.510641	0.503119	0.502557	0.505439	0.00451382	1.48455
Gdpd5	protein-coding genes	2.42329	0.000148467	0.00277018		1.65437	1.62768	1.69011	1.52824	1.58931	1.61794	0.0622425		2.04351	2.03558	1.98827	2.17552	2.06072	0.0803258		0.583505	0.551975	0.497504	0.544328	0.0435075	1.4295
Zfp445	protein-coding genes	15.2609	0.00014872	0.00277246		25.0961	33.9024	24.2405	29.6863	29.0736	28.3998	3.89236		8.67495	7.02824	6.55811	7.79255	7.51346	0.926478		22.3094	28.7753	25.6239	25.5695	3.23329	13.7918
Ccdc162	protein-coding genes	2.3861	0.000149158	0.0027782		1.47895	1.538	1.52758	1.5643	1.54408	1.53058	0.0318154		1.16953	1.03548	1.15023	1.09269	1.11198	0.0605509		0.495951	0.567771	0.485595	0.516439	0.0447554	1.42986
Ppard	protein-coding genes	7.07986	0.000150541	0.00279176		1.34505	1.1457	1.21923	1.26699	1.24664	1.24472	0.0724955		1.55816	1.59702	1.49462	1.5371	1.54673	0.0426935		0.228722	0.182377	0.29575	0.235616	0.0570001	6.06755
Zfp932	protein-coding genes	3.20929	0.000150205	0.00279176		7.60022	11.2425	11.0284	10.1492	8.98231	9.80052	1.51817		3.30774	2.10146	2.46585	2.33524	2.55257	0.525527		6.8143	9.8198	8.13452	8.25621	1.50644	2.42816
Adgrb1	protein-coding genes	2.15281	0.000150387	0.00279176		3.23071	2.80756	2.86034	3.0261	2.81088	2.94712	0.181817		2.12249	1.83437	1.63595	1.73244	1.83131	0.210345		1.98411	2.08307	2.01238	2.02652	0.0509728	1.18502
Cuzd1	protein-coding genes	3.26115	0.000150525	0.00279176		2.71765	2.87661	3.27011	2.68685	2.78859	2.86796	0.236375		2.05957	1.69396	1.58125	1.73638	1.76779	0.20524		1.97675	1.88782	1.91498	1.92652	0.0455736	2.50054
Spanxn4	protein-coding genes	3.71155	0.000150425	0.00279176		35.489	36.9095	35.0638	26.619	29.5032	32.7169	4.42387		80.5809	80.1153	96.7166	90.6129	87.0064	8.08433		41.4964	26.8968	32.5647	33.6526	7.36035	3.81455
Polr1a	protein-coding genes	3.67199	0.000151602	0.00280654		13.5265	11.6855	11.7547	10.4782	9.89094	11.4672	1.39944		5.53309	5.51127	4.32993	5.12858	5.12572	0.562106		10.7453	8.9735	7.82693	9.18191	1.47031	3.6753
Chmp5	protein-coding genes	7.981	0.00015155	0.00280654		6.02973	6.75337	5.07787	6.80828	5.99208	6.13227	0.704394		10.9356	11.5581	10.4361	12.6226	11.3881	0.942344		5.64902	6.75812	6.00894	6.13869	0.56582	6.51807
Idh3a	protein-coding genes	2.80797	0.000151966	0.00281085		1.98933	2.01989	2.18451	2.09073	2.15263	2.08742	0.0834738		2.4897	2.70645	2.5914	2.68671	2.61856	0.0995182		1.34819	1.33772	1.47585	1.38725	0.0769053	2.17118
Ppp1r18	protein-coding genes	6.26152	0.000152494	0.0028166		12.5849	12.346	10.1465	11.7877	9.1465	11.2023	1.49192		5.73817	4.17046	4.17962	5.8914	4.99491	0.948779		10.038	10.9132	7.82764	9.59295	1.5902	5.43568
Cmtm2b	protein-coding genes	2.65505	0.000152542	0.0028166		25.5642	34.9381	33.217	23.6944	32.3446	29.9517	4.9914		112.508	116.293	93.1901	114.031	109.006	10.6577		32.1183	25.4145	39.4354	32.3227	7.01269	2.85844
Uty	protein-coding genes	3.42081	0.000152724	0.00281753		3.09611	3.38749	3.49693	3.57618	3.50575	3.41249	0.189304		1.70464	1.67587	1.31221	2.02094	1.67842	0.289898		2.24099	2.82332	2.62835	2.56422	0.296414	2.76318
Tnrc6b	protein-coding genes	2.6991	0.000154797	0.00284626		7.54616	6.96573	6.57609	6.61108	5.7863	6.69707	0.641222		4.22119	4.2812	3.4665	4.18943	4.03958	0.383944		5.63502	5.03895	4.1626	4.94552	0.740643	3.16216
Rtn4ip1	protein-coding genes	3.14398	0.000154661	0.00284626		5.75282	5.49829	5.72786	5.09875	5.0397	5.42348	0.338912		3.86973	3.53637	3.03773	3.71687	3.54018	0.361614		4.65016	4.77691	4.38724	4.60477	0.198761	2.58926
Higd1a	protein-coding genes	4.71755	0.000154549	0.00284626		3.55319	3.82155	3.97658	3.53967	3.84111	3.74642	0.192138		8.40886	8.54869	7.6702	7.54222	8.04249	0.509685		2.592	2.67963	3.45527	2.90897	0.475137	4.11627
Rps28	protein-coding genes	2.46488	0.000154949	0.00284626		6.37526	6.58646	5.95976	4.90024	5.21862	5.80807	0.728391		21.9133	20.7862	18.5811	18.2455	19.8815	1.76203		4.79842	4.62435	5.35325	4.92534	0.380664	2.14529
Usmg5	protein-coding genes	5.56169	0.00015487	0.00284626		15.9018	16.3165	17.1619	13.3041	11.3682	14.8105	2.40347		53.9865	52.6101	43.3083	47.8673	49.443	4.85768		23.8595	14.2545	14.4548	17.5229	5.48854	4.29607
Adgrl1	protein-coding genes	9.85117	0.000155223	0.00284883		32.1192	26.3447	35.215	26.0078	27.2953	29.3964	4.07676		14.0525	11.758	9.43969	13.5425	12.1982	2.08556		24.8921	22.9317	21.6804	23.1681	1.61884	7.83263
Thsd1	protein-coding genes	3.43195	0.000155561	0.00285257		3.25703	3.2008	3.54983	2.6673	2.68736	3.07246	0.384342		1.68875	1.27156	1.32033	1.45123	1.43297	0.186634		1.75981	1.41828	1.47046	1.54952	0.183979	2.14853
Fbxw17	protein-coding genes	4.15646	0.00015602	0.00285363		4.20107	3.81332	4.48655	3.63538	3.48097	3.92346	0.413841		2.33729	2.13397	1.88603	2.11592	2.1183	0.184532		2.88797	2.66315	2.39498	2.6487	0.246812	3.08029
Mettl4	protein-coding genes	8.85174	0.000155905	0.00285363		15.4146	16.9548	15.4453	16.6541	13.0473	15.5032	1.53902		8.81511	9.85191	8.01531	9.74708	9.10735	0.864403		15.6846	15.3713	11.8249	14.2936	2.14369	8.20295
Meig1	protein-coding genes	2.33228	0.000155861	0.00285363		35.7527	41.112	42.2893	33.8775	41.6236	38.931	3.83811		199.164	220.651	183.325	211.227	203.592	16.121		44.4699	40.767	55.3475	46.8615	7.57875	2.79548
Pik3cb	protein-coding genes	4.24396	0.000156499	0.00285748		8.96135	8.38163	7.56684	7.79002	6.38788	7.81754	0.966182		3.67604	3.61086	2.98938	3.98555	3.56546	0.417386		7.73383	6.19894	4.94467	6.29248	1.39693	3.20523
Zxdc	protein-coding genes	6.22099	0.000156406	0.00285748		4.62291	3.88021	5.13311	4.01364	4.11851	4.35368	0.518436		2.44347	2.04721	1.85783	2.30413	2.16316	0.261481		3.17639	2.93628	3.01735	3.04334	0.122147	5.14502
Nfrkb	protein-coding genes	7.30237	0.000156858	0.00286159		12.2819	10.402	10.6997	9.84079	8.58132	10.3611	1.34575		4.73717	4.68746	3.54328	4.4615	4.35735	0.555816		9.17437	8.71844	7.06441	8.31907	1.11023	5.98983
Orc1	protein-coding genes	5.78042	0.000157343	0.00286589		9.50793	9.92098	7.69769	9.39746	7.29134	8.76308	1.18312		3.29304	3.1141	2.44657	2.93405	2.94694	0.364355		7.47605	7.46744	6.25544	7.06631	0.702247	4.2654
Unc45a	protein-coding genes	7.15582	0.000157363	0.00286589		10.7619	9.80006	9.92674	9.08216	7.22952	9.36008	1.33195		4.4801	3.81056	2.75059	4.37523	3.85412	0.792272		7.04008	6.95611	5.93808	6.64476	0.613438	5.91218
Mtrr	protein-coding genes	3.7724	0.000157766	0.00287078		3.88663	4.46622	4.30202	4.1878	3.40725	4.04998	0.417001		2.4036	1.87942	1.94497	2.56719	2.1988	0.338667		3.44602	3.05421	2.488	2.99608	0.481648	2.98512
Tc2n	protein-coding genes	4.74743	0.000159539	0.00290056		7.24195	7.84075	7.12657	7.76007	5.82942	7.15975	0.806502		3.39186	2.97187	2.75345	4.3754	3.37315	0.718774		7.43169	7.18122	5.34979	6.65423	1.1366	4.45331
Uqcc1	protein-coding genes	3.875	0.000159687	0.00290078		3.57175	3.81387	3.65352	3.81081	3.57559	3.68511	0.120647		5.18826	5.07652	4.71698	5.10841	5.02254	0.209059		2.80573	3.12731	3.42993	3.12099	0.312148	3.40843
6-qD1-2831.1	long-first-exon pachytene piRNA genes	5.3162	0.00016014	0.0029042		107.585	96.9447	111.321	83.5481	76.8232	95.2444	14.9146		10.7604	12.2985	10.0233	16.2907	12.3432	2.79714		82.3308	72.0687	48.9894	67.7963	17.0764	4.73607
Exd2	protein-coding genes	25.3465	0.000160148	0.0029042		6.40452	6.22423	6.30425	6.3645	5.74898	6.2093	0.266144		4.43899	4.48597	3.71869	4.33287	4.24413	0.356099		5.67639	5.66601	4.92535	5.42258	0.430648	18.1179
Nr3c1	protein-coding genes	3.47005	0.000160746	0.00291257		2.98007	3.33906	3.31995	3.20996	3.06543	3.18289	0.157194		2.2044	1.92231	1.85157	2.26822	2.06162	0.205426		2.06827	2.09564	1.9732	2.0457	0.0642637	2.52666
Naip1	protein-coding genes	2.19641	0.000160916	0.00291317		1.31585	1.21826	1.24613	1.19586	1.25808	1.24684	0.0455679		1.07189	1.02173	1.05915	1.06813	1.05522	0.022959		0.239946	0.162853	0.220619	0.207806	0.0401119	1.1807
Lama1	protein-coding genes	3.65358	0.000161239	0.00291635		15.0633	13.0952	15.5891	10.3898	12.9096	13.4094	2.05869		4.10565	3.61338	2.57704	3.25513	3.3878	0.643202		9.87527	8.37418	10.0937	9.44772	0.936103	3.1726
Tia1	protein-coding genes	8.7691	0.000161365	0.00291635		3.07054	3.48914	3.5661	3.90912	3.45235	3.49745	0.299391		2.24791	1.98306	2.07871	2.50995	2.20491	0.230969		2.58481	3.28664	2.84467	2.90537	0.354831	6.35814
Lpin2	protein-coding genes	4.15941	0.000162014	0.00292226		9.19117	8.74637	8.95874	7.66854	7.04561	8.32209	0.92157		4.30973	3.74107	3.70114	4.23722	3.99729	0.320696		6.87624	6.32644	5.61689	6.27319	0.631361	3.19884
Fbxw18	protein-coding genes	2.97745	0.000162104	0.00292226		4.73286	4.21708	4.10392	4.58231	3.52419	4.23207	0.472017		2.35864	1.95387	2.22615	2.57001	2.27717	0.257888		3.23609	3.11825	2.71702	3.02379	0.272123	1.93126
Btbd3	protein-coding genes	7.05846	0.000161837	0.00292226		2.32087	2.43419	2.75722	2.35687	2.28761	2.43135	0.19014		1.49329	1.47855	1.60414	1.80886	1.59621	0.152446		1.31815	1.15244	1.20643	1.22567	0.0845144	5.50709
Zbtb6	protein-coding genes	6.47396	0.000162288	0.0029231		9.42097	11.5413	8.55181	10.8132	8.23369	9.71219	1.4296		3.3708	3.17359	3.18664	4.54055	3.5679	0.654659		8.32453	9.11046	6.57509	8.00336	1.29784	5.44122
9030624G23Rik	protein-coding genes	2.89915	0.000162718	0.00292837		2.49616	2.17009	2.87733	2.24298	2.2112	2.39955	0.295909		1.08853	1	1.38854	1.25171	1.1822	0.172604		1.37907	1.41652	1.28007	1.35855	0.0705007	2.01138
Dnaja2	protein-coding genes	2.61876	0.000162927	0.00292965		6.80798	8.48679	8.51411	7.87854	9.89351	8.31619	1.12054		27.0437	28.3788	24.7787	30.8967	27.7745	2.55749		8.86357	8.9126	10.9719	9.58269	1.20334	2.97477
Fgfr1op	protein-coding genes	10.9921	0.000163457	0.00293672		26.7005	34.0222	30.934	34.3631	32.9254	31.789	3.14358		20.0376	19.9156	15.9024	19.6003	18.864	1.98296		29.6209	36.8996	34.653	33.7245	3.72712	11.6409
Nlrp14	protein-coding genes	2.07835	0.000163682	0.00293827		4.94422	7.26266	5.89234	6.17432	8.73841	6.60239	1.45219		22.4446	26.1127	21.2857	26.6463	24.1223	2.6579		5.44641	6.08864	8.90187	6.81231	1.83788	2.13574
Zfyve26	protein-coding genes	4.5693	0.000164283	0.00294658		5.82129	5.11992	5.25282	4.28689	4.49954	4.99609	0.614761		2.7024	2.22365	2.09305	2.67961	2.42468	0.312255		3.66593	3.15015	2.92526	3.24711	0.379736	3.2365
Slx4ip	protein-coding genes	8.66655	0.000164631	0.00295034		12.576	14.7461	12.5864	11.5865	10.2211	12.3432	1.65552		4.28879	4.15548	4.04794	5.22518	4.42935	0.539624		11.3011	10.0435	7.71183	9.68548	1.82122	6.94032
Brwd3	protein-coding genes	4.38282	0.000164963	0.0029538		4.98756	6.07479	4.31446	5.29943	4.72709	5.08067	0.66274		2.27042	2.39387	1.92061	2.85797	2.36072	0.387386		3.8698	4.16275	3.53739	3.85665	0.312887	3.50057
Klhl31	protein-coding genes	2.01364	0.000166399	0.00297452		1.09642	1.07643	1.07528	1.1019	1.05314	1.08063	0.0193892		1.31585	1.27719	1.31859	1.24912	1.29019	0.0332697		0.105118	0.064918	0.0521156	0.0740505	0.0276562	1.03947
2700097O09Rik	protein-coding genes	4.19832	0.000166368	0.00297452		3.84424	4.22499	4.12809	4.81782	3.39567	4.08216	0.522394		2.02883	1.59807	1.58609	1.82501	1.7595	0.210524		3.10055	4.29171	2.52599	3.30608	0.900625	3.55721
Abcb11	protein-coding genes	5.33132	0.000166874	0.00298052		5.91483	6.041	5.97694	5.11295	4.27188	5.46352	0.765452		1.90507	1.39866	1.55324	1.64698	1.62599	0.212368		4.53545	4.19598	2.84647	3.8593	0.893408	4.00811
Slc25a20	protein-coding genes	2.8271	0.000167363	0.00298675		2.49789	2.51462	2.75012	2.26009	2.45464	2.49547	0.17485		3.58522	4.02663	3.97141	3.59777	3.79526	0.236418		1.70452	1.58618	1.85548	1.71539	0.134979	2.19618
Zfp426	protein-coding genes	9.9357	0.000167822	0.00299243		21.4209	20.0283	22.0588	17.1631	14.905	19.1152	3.0146		5.05295	4.44187	3.98922	6.34908	4.95828	1.02454		19.5541	15.0278	12.2139	15.5986	3.70324	8.1987
Adnp	protein-coding genes	9.65707	0.000168185	0.00299639		55.1762	53.5522	52.3047	45.019	42.1165	49.6337	5.72302		25.2887	24.541	20.8741	31.1265	25.4576	4.24317		48.6718	40.5458	32.8523	40.69	7.91074	7.95128
Megf8	protein-coding genes	3.18522	0.000168822	0.00300272		19.9196	16.2367	20.8796	14.8444	15.5574	17.4875	2.72476		7.8828	6.83267	4.27012	6.24052	6.30653	1.51798		13.5957	12.8411	12.3946	12.9438	0.6071	2.93146
1700001L19Rik	protein-coding genes	7.34222	0.000168815	0.00300272		6.55854	6.79889	7.07346	5.68165	6.11661	6.44583	0.553089		16.4182	17.5152	15.2691	18.3484	16.8877	1.33762		5.5849	5.27788	6.69514	5.85264	0.7456	5.5377
Cst13	protein-coding genes	4.3555	0.000169362	0.00300982		14.1036	16.5264	13.8208	12.4947	16.9394	14.777	1.89163		29.4406	31.0257	25.5901	31.2678	29.3311	2.62231		13.8425	12.9642	19.0376	15.2814	3.28244	4.49476
Klhl22	protein-coding genes	3.5747	0.000170628	0.00302978		3.41612	3.2859	3.82895	3.01113	2.89174	3.28677	0.368347		1.92417	1.59699	1.6042	1.96461	1.77249	0.199197		2.30236	2.00044	1.98152	2.09477	0.180024	2.5807
Gm14305	protein-coding genes	2.43237	0.000170873	0.0030316		1.44198	1.69591	1.65442	1.56077	1.7453	1.61968	0.120257		1.07952	1.04808	1.17449	1.21101	1.12827	0.0770069		0.568398	0.760009	0.699614	0.676007	0.0979626	1.55617
Gm3173	protein-coding genes	2.59099	0.000171233	0.00303547		1.69635	1.55194	1.44554	1.6538	1.60732	1.59099	0.0974584		1	1	1	1	1	0		0.479303	0.590724	0.358305	0.476111	0.116242	1.47611
Spef2	protein-coding genes	6.19139	0.000171735	0.00304185		8.56936	8.07739	7.08879	8.04553	8.38188	8.03259	0.570758		5.38668	5.93157	4.9678	5.89727	5.54583	0.458895		8.39443	7.51164	7.18563	7.69723	0.625406	5.96152
Arhgap26	protein-coding genes	3.06707	0.000171971	0.00304349		2.60078	2.55443	2.62773	2.39576	2.28474	2.49269	0.146944		1.86078	1.8257	1.57294	1.85927	1.77967	0.138772		1.45265	1.35123	1.3244	1.37609	0.0676436	2.08654
Ryr1	protein-coding genes	5.46981	0.000172426	0.00304395		3.36808	3.18196	3.21041	2.90769	3.77851	3.28933	0.319728		1.36828	1.41402	1.41574	1.37382	1.39296	0.0254154		1.81573	1.71625	2.21692	1.9163	0.265053	4.31719
Nfya	protein-coding genes	5.51176	0.000172286	0.00304395		8.33768	7.73771	8.68925	7.02796	6.56734	7.67199	0.882795		4.73	3.59438	3.57757	4.35643	4.06459	0.573361		6.66651	5.94532	5.05687	5.88957	0.806267	4.37889
Aak1	protein-coding genes	4.18302	0.000172313	0.00304395		9.62249	8.30013	8.56114	7.84036	6.77747	8.22032	1.0386		3.90992	3.92149	3.18369	4.85669	3.96795	0.685674		7.64512	6.35456	4.83243	6.27737	1.40793	2.84402
Zfp157	protein-coding genes	5.52807	0.000173485	0.00305524		2.06781	2.25005	1.96398	2.27367	2.15657	2.14242	0.128858		1.6404	1.61491	1.50836	1.61262	1.59407	0.0585129		0.989159	1.28972	1.19621	1.15836	0.153813	4.5857
Grm3	protein-coding genes	2.96871	0.000173639	0.00305524		1.43094	1.43085	1.46999	1.29677	1.31047	1.3878	0.0786393		1.0652	1.11825	1	1.08651	1.06749	0.0499958		0.378106	0.360038	0.333502	0.357215	0.0224356	2.03905
Itgal	protein-coding genes	2.7592	0.000173635	0.00305524		2.27658	2.24675	2.29992	2.00984	1.94055	2.15473	0.166778		1.58679	1.25689	1.43289	1.3279	1.40112	0.143347		1.23207	0.949729	0.9232	1.035	0.171183	1.77986
Tm7sf2	protein-coding genes	2.27411	0.000173386	0.00305524		9.23661	7.357	8.8656	7.85921	6.92206	8.0481	0.982615		4.9496	3.62442	3.57653	4.00115	4.03793	0.636756		6.42307	7.0029	6.09103	6.50567	0.461512	1.29259
Slc5a6	protein-coding genes	3.03014	0.000173813	0.00305578		2.46692	2.24896	2.36224	2.12719	2.09488	2.26004	0.156759		1.63271	1.69457	1.52063	1.56806	1.60399	0.0758716		1.1149	1.09271	1.02881	1.07881	0.0446973	1.93221
Ano4	protein-coding genes	2.22951	0.000174293	0.0030617		1.30908	1.32665	1.37079	1.24622	1.33177	1.3169	0.0454884		1.10059	1.16586	1.10535	1.0728	1.11115	0.0391964		0.290441	0.231124	0.295623	0.272396	0.0358364	1.2244
Gm340	protein-coding genes	7.72204	0.000175127	0.00307199		4.45856	4.6731	3.50066	3.88718	4.07406	4.11871	0.463797		2.20665	1.83678	1.93449	1.91819	1.97403	0.160864		3.10509	2.76626	2.37805	2.7498	0.363799	6.86553
Dlec1	protein-coding genes	4.4094	0.000175168	0.00307199		24.1483	19.724	20.4119	19.654	19.4349	20.6746	1.97596		12.9081	12.3122	8.81274	11.408	11.3603	1.80685		19.8462	18.0792	16.8862	18.2705	1.48925	3.23018
Nudt16l1	protein-coding genes	3.03056	0.000175361	0.00307286		3.22072	3.44608	3.44364	2.93469	3.23477	3.25598	0.209925		6.30168	6.23929	5.41844	5.90841	5.96695	0.404353		2.22063	2.97379	3.0734	2.75594	0.46626	2.6745
Colec12	protein-coding genes	2.52931	0.00017577	0.00307748		1.74689	1.81312	1.65852	1.86024	1.5207	1.71989	0.134688		1.09984	1.18108	1.13145	1.2725	1.17122	0.0753485		0.642279	0.665833	0.502521	0.603544	0.0882779	1.49119
Gdap1	protein-coding genes	2.66097	0.000175958	0.00307825		1.7906	1.93081	1.89293	1.73735	1.77425	1.82519	0.0825381		1.4878	1.54325	1.39434	1.48661	1.478	0.0617134		0.950435	0.843348	0.96477	0.919518	0.0663531	1.80794
Cux2	protein-coding genes	3.07783	0.000176371	0.00308295		3.14365	2.61687	2.77847	2.68798	2.47992	2.74138	0.249956		1.92768	1.44152	1.55221	1.52749	1.61222	0.215589		1.62643	1.55105	1.38248	1.51999	0.124906	2.07306
Tbc1d12	protein-coding genes	6.45625	0.000176917	0.00308996		14.6446	16.6428	14.1622	16.4687	13.6731	15.1183	1.35783		7.52524	7.775	5.4874	9.11079	7.47461	1.49654		15.413	17.3836	12.8444	15.2137	2.27616	6.49446
Susd2	protein-coding genes	3.96545	0.000177463	0.00309696		4.57957	3.44378	4.52458	3.41971	3.89668	3.97286	0.562182		1.81171	1.38558	1.34986	1.80222	1.58734	0.254047		2.88141	2.38069	2.22622	2.49611	0.342504	2.78786
Itgb8	protein-coding genes	8.53248	0.000178578	0.00310623		1.37369	1.39992	1.37332	1.41569	1.26337	1.3652	0.0597093		1.10777	1.15203	1.03941	1.12596	1.10629	0.0481444		0.370624	0.392925	0.248674	0.337408	0.0776504	7.37548
Vrk2	protein-coding genes	2.25656	0.00017827	0.00310623		1.61864	1.68434	1.70682	1.64602	1.862	1.70357	0.0948756		2.03587	2.13091	2.24132	2.16087	2.14224	0.0848663		0.844313	0.944096	1.13378	0.974063	0.147042	1.27598
Nup160	protein-coding genes	2.47072	0.0001785	0.00310623		17.0411	17.4718	14.7118	15.5549	12.211	15.3981	2.10077		6.98884	6.85721	5.04216	6.78909	6.41932	0.921846		14.2667	14.2957	10.9612	13.1745	1.91686	1.61291
Gtf3a	protein-coding genes	2.49207	0.000178515	0.00310623		1.86795	1.83671	1.93337	1.64573	1.73771	1.80429	0.113294		2.32738	2.65219	2.54199	2.49474	2.50407	0.135011		0.905609	0.713084	0.873331	0.830675	0.103107	1.81964
Rai1	protein-coding genes	5.89494	0.000179131	0.00311287		6.79247	5.25232	6.73581	5.17296	6.3002	6.05075	0.788937		2.29054	2.08897	1.89724	1.86724	2.036	0.196069		4.31394	3.83875	3.28857	3.81375	0.513142	4.02465
Myo1h	protein-coding genes	3.13965	0.000179252	0.00311287		3.144	2.91984	2.92906	2.8451	2.59019	2.88564	0.19921		1.99865	1.48843	1.62785	1.50404	1.65474	0.237602		2.03837	1.78257	1.81137	1.87744	0.140114	2.32501
Kmt2a	protein-coding genes	15.7274	0.000179565	0.00311577		24.7203	21.4965	19.7431	17.6782	17.5513	20.2379	2.98708		3.27037	2.85336	2.75367	3.49828	3.09392	0.350372		18.9312	14.5874	12.765	15.4279	3.16785	12.1654
Usp29	protein-coding genes	9.13494	0.000180023	0.00311953		1.17819	1.18243	1.18144	1.21757	1.12702	1.17733	0.0323836		1.01098	1.04648	1.06025	1.05829	1.044	0.022837		0.171086	0.159403	0.109365	0.146618	0.0327866	8.96208
Plch1	protein-coding genes	6.98577	0.000181526	0.00311953		1.35658	1.2744	1.32117	1.2748	1.23342	1.29207	0.047589		1.13828	1.05573	1.10114	1.07426	1.09235	0.0358457		0.360539	0.314891	0.251482	0.308971	0.054769	7.13667
Wnk2	protein-coding genes	2.12872	0.000180097	0.00311953		1.62774	1.47241	1.63039	1.46206	1.51992	1.5425	0.0819818		1.23477	1.25548	1.11591	1.17799	1.19604	0.0626634		0.476514	0.415516	0.398686	0.430239	0.0409496	1.12102
Atp6ap2	protein-coding genes	2.39258	0.000180986	0.00311953		1.78821	1.90092	2.00498	1.90678	2.07485	1.93515	0.109498		2.49558	2.42523	2.29322	2.38372	2.39944	0.0845337		0.994821	1.13596	1.34328	1.15802	0.175274	1.3459
Hhla1	protein-coding genes	8.83444	0.000180578	0.00311953		2.2479	1.81024	1.97681	1.85551	1.84165	1.94642	0.18		1.29459	1.26715	1.2424	1.067	1.21779	0.102756		1.17996	0.944749	0.614785	0.913165	0.283908	8.73404
Lrp6	protein-coding genes	3.53092	0.000181831	0.00311953		4.96508	4.94499	4.38247	4.53904	3.90144	4.5466	0.440757		2.78298	2.84537	2.41132	3.03042	2.76752	0.259676		3.48535	3.3227	2.58433	3.13079	0.480188	2.36778
Zfp462	protein-coding genes	6.52601	0.000181739	0.00311953		3.42322	3.48212	2.90123	2.84934	3.26036	3.18325	0.293209		1.8601	1.99883	1.87576	2.25961	1.99858	0.184749		2.22438	1.61383	1.57747	1.80523	0.363452	6.92972
Armc4	protein-coding genes	2.21276	0.000181658	0.00311953		16.8547	18.7926	17.584	17.3886	15.5058	17.2251	1.19434		12.9793	12.1758	10.5423	11.261	11.7396	1.06297		17.4861	16.8301	16.7379	17.018	0.407971	1.26367
Stxbp4	protein-coding genes	3.18841	0.000180379	0.00311953		2.2929	2.18576	2.18838	2.38024	2.00913	2.21128	0.138969		1.53741	1.46704	1.36851	1.69392	1.51672	0.136946		1.38273	1.30189	1.0984	1.26101	0.146508	1.87854
Ccdc138	protein-coding genes	3.35141	0.000180855	0.00311953		9.1954	10.946	9.34314	11.26	10.7634	10.3016	0.960385		6.50258	6.00181	5.38867	7.10977	6.25071	0.731776		9.81568	11.4491	11.7374	11.0007	1.03635	3.31885
Agbl3	protein-coding genes	2.67187	0.000180999	0.00311953		13.0245	15.5356	11.694	14.97	12.677	13.5802	1.61535		7.30195	6.42542	5.89372	8.37855	6.99991	1.08713		13.8512	14.8183	13.016	13.8952	0.901954	1.73489
Gm14569	protein-coding genes	2.70637	0.000181333	0.00311953		31.3933	34.6334	27.5888	35.0265	41.6137	34.0511	5.17949		13.7962	10.0104	11.6724	16.5795	13.0146	2.83704		32.0074	33.6752	34.481	33.3879	1.26158	1.98981
Hist1h1b	protein-coding genes	4.4032	0.000180298	0.00311953		3.18908	2.98982	3.52175	3.10846	2.59662	3.08115	0.335274		1.53478	1.96994	1.29337	1.60817	1.60157	0.279993		1.46049	1.47654	1.27654	1.40452	0.111127	3.27925
Serpina5	protein-coding genes	2.82448	0.000181339	0.00311953		4.24012	3.98986	5.26554	5.19259	5.79708	4.89704	0.756263		8.97177	8.8965	7.66052	9.43811	8.74173	0.759568		4.38517	4.35644	5.77762	4.83974	0.812352	1.98867
Ctnnal1	protein-coding genes	4.48233	0.000182127	0.00312209		3.97763	4.25411	5.45544	4.59078	4.52076	4.55974	0.556108		2.51547	1.94238	2.14012	2.12762	2.1814	0.240368		2.97462	3.76856	3.99011	3.57776	0.533955	3.69065
Sipa1l3	protein-coding genes	5.18844	0.000182455	0.00312301		25.9857	19.1277	18.937	19.1423	19.1367	20.4659	3.08688		5.44208	4.66539	4.12831	5.95383	5.0474	0.809948		19.4626	16.4786	13.162	16.3677	3.15176	4.65364
Fam151b	protein-coding genes	11.8599	0.000182473	0.00312301		6.84643	8.0556	6.68659	7.87555	6.73966	7.24077	0.6672		3.82878	3.91911	3.9698	5.07669	4.1986	0.588295		6.69927	7.3856	5.08921	6.39136	1.17875	9.59571
Zbtb24	protein-coding genes	4.23804	0.000182855	0.00312702		4.51573	4.55087	4.83448	4.04806	3.66448	4.32272	0.46366		2.56418	2.71155	2.38283	2.11728	2.44396	0.255939		3.46238	3.6186	2.93848	3.33982	0.356239	3.45544
Zfp457	protein-coding genes	2.69249	0.000183926	0.00314281		1.80526	2.06964	1.67942	1.89126	1.7124	1.8316	0.156751		1.15709	1.10684	1.03232	1.11166	1.10198	0.051664		0.917608	0.784046	0.558447	0.753367	0.181535	1.66723
Myt1l	protein-coding genes	3.17407	0.000184187	0.00314476		2.52022	2.68206	2.46292	2.70858	2.64563	2.60388	0.106871		1.89832	1.90896	1.71584	2.04579	1.89223	0.135414		1.57336	1.76932	1.69673	1.6798	0.0990705	2.3602
Rbl1	protein-coding genes	7.48502	0.000185692	0.00316792		13.2015	15.4228	11.3552	13.6064	11.0736	12.9319	1.77985		5.70731	5.2186	4.66381	6.6934	5.57078	0.861305		12.6842	13.1404	10.4924	12.1057	1.41563	7.04112
Cmtr2	protein-coding genes	3.0257	0.000186426	0.00317511		2.44959	2.32421	2.47817	2.28678	1.90443	2.28864	0.229515		1.20908	1.32088	1.18528	1.36581	1.27026	0.0869022		1.20383	1.01793	0.868741	1.03017	0.167879	1.86785
Stam	protein-coding genes	4.43758	0.000186392	0.00317511		3.38806	3.81034	3.58074	4.07039	3.4211	3.65413	0.286425		2.4384	2.37609	2.40471	2.77511	2.49858	0.186106		2.9434	3.13385	2.83142	2.96956	0.152902	3.98845
Zfp280d	protein-coding genes	3.92387	0.000186561	0.00317511		5.27772	6.02719	4.70805	6.21391	5.32691	5.51076	0.611059		2.66478	2.77501	2.69085	3.63984	2.94262	0.467187		4.83466	5.29845	4.42231	4.85181	0.438322	3.34671
Ep300	protein-coding genes	18.3989	0.000186823	0.00317703		54.9909	45.2618	42.6979	43.0524	35.986	44.3978	6.86328		9.42301	8.56261	6.47137	9.72346	8.54511	1.46742		45.6418	39.0299	28.3223	37.6647	8.74009	15.6701
Zfp287	protein-coding genes	7.43778	0.000187265	0.00317947		3.70355	3.4807	2.84955	3.71639	3.34492	3.41902	0.354605		1.98903	1.78676	1.71389	1.98663	1.86908	0.14032		2.64663	2.51514	2.16558	2.44245	0.248627	6.19701
Ptprj	protein-coding genes	3.87525	0.000187202	0.00317947		14.0205	12.0071	11.7428	11.3588	9.43564	11.713	1.63736		4.95618	5.38012	3.73241	4.93445	4.75079	0.709241		11.566	10.2279	6.98264	9.59218	2.35688	3.01885
Ar	protein-coding genes	3.94194	0.000188053	0.00319031		4.0516	3.51526	4.54101	3.54259	3.84538	3.89917	0.422085		2.436	2.05135	1.94313	2.38211	2.20315	0.242831		2.64511	2.21464	2.46906	2.44294	0.216421	2.77024
Piezo1	protein-coding genes	3.98892	0.000188461	0.00319469		4.05056	3.60662	3.48073	3.34147	2.99049	3.49397	0.387107		1.84909	1.7033	1.53913	1.69569	1.6968	0.126613		2.23701	2.02342	1.68799	1.98281	0.276754	2.64759
BC067074	protein-coding genes	2.23447	0.00018942	0.0032084		1.34061	1.30442	1.40862	1.26848	1.37774	1.33997	0.0559365		1.10798	1.06994	1.15231	1.04385	1.09352	0.0472157		0.230911	0.227686	0.254057	0.237551	0.014385	1.18175
Spin4	protein-coding genes	2.21006	0.000189762	0.00321163		1.26789	1.25764	1.40279	1.32926	1.29834	1.31118	0.0583648		1.0317	1.0575	1.13044	1.03605	1.06393	0.0457545		0.291819	0.178438	0.188115	0.219457	0.0628536	1.1661
Alpk1	protein-coding genes	5.24737	0.000190698	0.00322236		6.33465	5.86076	6.31316	5.30842	4.29455	5.62231	0.851915		1.89724	1.45495	1.31755	1.72962	1.59984	0.262024		5.00802	4.31731	2.59967	3.975	1.24013	3.94208
Ppp1r3c	protein-coding genes	3.06467	0.00019061	0.00322236		2.83187	2.95628	3.01779	3.24238	2.57854	2.92537	0.244451		1.80326	1.39733	1.16023	1.63668	1.49937	0.280848		1.72836	1.91279	1.43431	1.69182	0.241324	2.10159
Vsig10l	protein-coding genes	6.2796	0.000191299	0.00322871		8.85058	6.4989	7.25231	6.60225	6.48701	7.13821	1.00812		2.51342	2.50527	1.88378	2.35098	2.31336	0.295977		6.64002	5.17743	4.49157	5.43634	1.09738	4.9664
Cd109	protein-coding genes	2.57239	0.00019152	0.00322871		8.9728	10.4672	7.50141	9.15169	7.91825	8.80226	1.16155		3.86036	4.28388	3.18724	4.23099	3.89062	0.505359		7.99377	8.56225	7.34793	7.96798	0.607571	2.0255
Gabarapl2	protein-coding genes	6.51158	0.000191529	0.00322871		1.98232	2.23154	2.14508	2.46867	2.61526	2.28857	0.253372		3.50749	4.10079	3.62602	3.52755	3.69046	0.278413		1.11826	1.60371	2.04631	1.58943	0.46419	5.95737
Hcn3	protein-coding genes	2.29311	0.000191963	0.00323347		1.45647	1.36181	1.51455	1.38348	1.35808	1.41488	0.0683607		1.12761	1.17359	1.0525	1.1542	1.12697	0.0531042		0.490491	0.328623	0.398171	0.405762	0.0812005	1.33487
Arhgap17	protein-coding genes	3.38438	0.00019282	0.00324534		2.98609	2.58757	2.83562	2.63644	2.63065	2.73527	0.169933		2.20875	2.02226	2.01698	1.97691	2.05623	0.103679		1.768	1.83022	1.86318	1.82047	0.0483338	2.55551
Fcf1	protein-coding genes	3.76645	0.0001942	0.00326599		6.27212	6.68193	6.17383	6.40685	5.39868	6.18668	0.480145		12.9377	12.6918	11.0195	11.5892	12.0595	0.908079		6.20641	5.48913	6.50919	6.06824	0.523878	3.70438
Ndufb5	protein-coding genes	2.5295	0.00019447	0.00326795		2.48181	2.70259	2.99033	2.54019	2.80987	2.70496	0.205787		6.35656	6.55498	5.62588	5.70444	6.06046	0.464699		2.20745	1.79941	2.47947	2.16211	0.34229	2.15888
Zfp664	protein-coding genes	4.25662	0.000195375	0.00327948		33.6107	32.3487	36.4893	28.1063	25.4825	31.2075	4.39796		11.6915	10.4886	8.58048	10.948	10.4272	1.32713		30.2045	26.5503	21.057	25.9373	4.60446	3.06847
Zfp661	protein-coding genes	13.84	0.000195464	0.00327948		5.11692	4.6021	5.18219	4.35861	3.9684	4.64564	0.513061		2.37194	2.81389	2.26606	2.93203	2.59598	0.326321		3.60278	2.94647	2.66009	3.06978	0.483291	11.5753
Mynn	protein-coding genes	4.65232	0.000195736	0.00328147		5.6666	5.66381	5.37073	5.35396	4.24246	5.25951	0.588401		3.212	2.97045	2.41747	3.05363	2.91339	0.34546		5.07076	4.4797	3.35028	4.30025	0.874166	3.93936
Rabgap1	protein-coding genes	6.68109	0.00019592	0.00328197		8.02647	8.97543	7.01728	9.60854	8.07213	8.33997	0.99154		4.1683	4.03994	3.5422	4.50151	4.06299	0.397971		7.55089	8.93853	7.2521	7.91384	0.899895	6.37627
3-qA2-617.1	short-first-exon pachytene piRNA genes	2.15563	0.000196689	0.00329058		23.604	34.5725	26.6278	30.078	32.4964	29.4757	4.41736		5.44625	5.37936	5.60553	7.03387	5.86625	0.784171		26.5775	29.3334	26.9086	27.6065	1.50467	1.12306
Ppdpf	protein-coding genes	17.0812	0.000196743	0.00329058		1.32444	1.38131	1.49211	1.39151	1.31523	1.38092	0.0706776		2.04267	1.81047	1.98053	2.01636	1.96251	0.104511		0.301324	0.0949061	0.325076	0.240435	0.12659	16.0335
Dlc1	protein-coding genes	2.29159	0.000197321	0.00329581		1.34731	1.31956	1.3663	1.34672	1.34337	1.34465	0.0166671		1.22535	1.18801	1.22251	1.24346	1.21983	0.0231561		0.319107	0.325451	0.318134	0.320897	0.00397349	1.291
Cmtr1	protein-coding genes	6.62973	0.000197365	0.00329581		9.45819	9.24093	9.9382	9.04601	8.4723	9.23113	0.538909		7.20725	6.6443	5.92772	6.30388	6.52079	0.54322		8.12971	8.61737	7.85239	8.19982	0.38728	5.96145
Dnah5	protein-coding genes	7.35291	0.0001976	0.00329715		8.09172	7.73257	7.65232	6.108	5.99581	7.11608	0.986245		1.65888	1.49343	1.42674	1.59703	1.54402	0.103792		5.81055	4.71453	4.21038	4.91182	0.818125	5.35592
Zfp867	protein-coding genes	4.77704	0.000198839	0.00329974		6.2165	7.12761	6.0603	6.78116	5.46627	6.33037	0.646409		2.97939	2.72462	2.91618	2.83172	2.86298	0.110306		4.76188	5.68356	4.41514	4.95353	0.655567	4.31251
Rreb1	protein-coding genes	5.89471	0.000198743	0.00329974		3.53233	3.25228	3.27089	3.08682	3.21894	3.27225	0.162226		2.52845	2.31312	2.16035	2.52294	2.38122	0.178122		2.33095	1.8844	2.05158	2.08898	0.225612	5.14508
Nfe2l2	protein-coding genes	5.94218	0.000198548	0.00329974		9.49285	8.21785	7.43703	7.94024	6.89952	7.9975	0.975652		3.73963	3.81674	3.92918	4.86968	4.08881	0.526368		8.35557	6.75251	5.45179	6.85329	1.45451	5.56247
Ccdc141	protein-coding genes	6.60212	0.000198755	0.00329974		2.16757	2.37605	2.21719	2.17934	2.22883	2.2338	0.0834984		1.3281	1.49248	1.13034	1.27984	1.30769	0.149212		0.9853	1.11494	1.08797	1.06274	0.0684045	5.36206
Atad2	protein-coding genes	2.81392	0.000198531	0.00329974		5.74961	6.48348	5.00871	6.31654	5.3391	5.77949	0.627089		3.52585	3.43677	2.63959	3.46111	3.26583	0.419182		5.12388	5.56119	4.67565	5.12024	0.442781	1.79491
Stpg2	protein-coding genes	2.06306	0.000198394	0.00329974		11.8674	9.88132	11.533	9.78873	9.69404	10.5529	1.05607		5.99922	5.51357	4.62434	6.88563	5.75569	0.944219		11.2804	9.10213	9.06142	9.81465	1.26954	1.57265
Chgb	protein-coding genes	3.62632	0.000198728	0.00329974		1.80639	1.9242	1.47062	1.99522	1.53734	1.74675	0.232853		3.80499	3.19285	3.3479	3.85994	3.55142	0.331399		1.11531	1.05795	1.10823	1.09383	0.031274	2.62195
Adamts9	protein-coding genes	2.64996	0.00019908	0.00330116		1.83312	1.9012	1.89979	2.02894	1.89535	1.91168	0.0714835		1.50239	1.28774	1.42065	1.31574	1.38163	0.098763		0.932513	1.03237	0.824123	0.929669	0.104153	1.75622
Ran	protein-coding genes	2.47008	0.000199311	0.00330243		10.6749	13.174	13.049	11.0116	12.5425	12.0904	1.16887		51.2025	55.7949	45.4014	52.0664	51.1163	4.29959		11.5544	12.8277	15.9967	13.4596	2.28757	2.72844
Cyb5rl	protein-coding genes	2.84101	0.000199495	0.00330291		2.21086	1.97568	2.37152	1.9821	2.1579	2.13961	0.166491		1.55254	1.50107	1.32266	1.53208	1.47709	0.105102		1.00237	0.986123	1.10314	1.03054	0.0633923	1.83743
Rps17	protein-coding genes	2.93284	0.000199868	0.00330651		11.1027	10.5051	11.5949	8.20093	8.92314	10.0654	1.44825		30.5785	30.1844	26.1958	25.103	28.0154	2.77291		9.56532	8.59356	9.54649	9.23512	0.55569	2.71279
Ddb2	protein-coding genes	3.88601	0.000200267	0.00331055		4.26233	3.89768	4.47884	3.96177	4.01902	4.12393	0.241664		2.57638	2.27559	2.11753	2.83407	2.45089	0.318556		3.19874	3.13166	3.52796	3.28612	0.212108	3.25062
Cep135	protein-coding genes	3.3946	0.00020103	0.003319		13.3578	14.9945	10.3578	14.6354	12.6239	13.1939	1.85171		4.98804	4.7505	4.236	5.82403	4.94964	0.66206		12.5272	13.5559	11.2005	12.4279	1.18084	2.42675
Abca3	protein-coding genes	8.53993	0.00020109	0.003319		3.81545	3.35423	3.39586	3.26814	3.13692	3.39412	0.255507		2.22235	1.8211	1.54637	2.05973	1.91239	0.294443		2.27737	2.10251	2.04398	2.14129	0.121431	8.07905
Klhl30	protein-coding genes	2.45561	0.000201508	0.00332115		1.74001	1.67856	1.85875	1.79263	1.54027	1.72205	0.121376		1.32198	1.1168	1.17663	1.07323	1.17216	0.108502		0.490686	0.569868	0.452361	0.504305	0.0599256	1.35706
Cox8a	protein-coding genes	3.47751	0.000201532	0.00332115		5.28118	5.72029	6.28962	5.7551	4.64546	5.53833	0.613978		9.2821	10.7196	10.0198	11.319	10.3351	0.880176		4.97701	4.73377	5.13342	4.94807	0.201391	3.16357
Tmem67	protein-coding genes	7.70575	0.000202044	0.00332282		9.68918	10.2698	8.99535	9.84778	7.51438	9.2633	1.08011		4.62654	3.98551	3.92062	4.36372	4.2241	0.331902		8.87122	8.6163	6.96562	8.15105	1.03449	6.87066
Kcnab3	protein-coding genes	2.26582	0.000202101	0.00332282		9.21664	7.71575	7.78884	8.78505	5.97065	7.89539	1.25354		3.85325	2.97741	2.14527	2.68835	2.91607	0.713689		8.37172	8.01086	5.82354	7.40204	1.37888	1.5978
Ube2e1	protein-coding genes	5.19078	0.000201993	0.00332282		1.54249	1.75647	1.62135	1.86034	1.8627	1.72867	0.143399		2.87259	2.99466	2.54087	2.94365	2.83794	0.204277		0.700508	1.03215	1.03993	0.924196	0.193759	4.9029
Dclre1c	protein-coding genes	5.63519	0.000202351	0.00332436		5.13405	4.95752	5.59936	4.89922	4.15241	4.94851	0.523048		2.0098	1.94154	2.07669	2.02303	2.01276	0.0556006		4.32293	3.93291	3.5225	3.92611	0.400258	4.66665
Slc35e2	protein-coding genes	6.67697	0.000202842	0.0033273		7.46562	7.15772	8.78199	6.95854	6.36424	7.34562	0.898026		2.87403	2.99184	2.87368	3.40047	3.035	0.249911		5.84151	5.53156	4.69802	5.35703	0.591386	5.08599
Ctc1	protein-coding genes	6.39577	0.000202697	0.0033273		9.91203	8.45115	9.53556	8.43963	7.60121	8.78792	0.930805		5.41421	5.48126	4.32689	5.14814	5.09262	0.530373		8.6571	7.67226	6.7117	7.68035	0.972725	5.67205
Snapc3	protein-coding genes	3.46482	0.000203011	0.0033275		2.77602	2.93475	3.1907	3.27763	2.86951	3.00972	0.214723		2.11761	2.28021	1.91963	2.21524	2.13317	0.157266		2.35408	2.61308	2.59754	2.52157	0.145256	3.04301
Ptgds	protein-coding genes	3.37214	0.000203421	0.00333167		6.30911	5.6973	6.96631	6.18222	6.54363	6.33971	0.467076		16.5872	15.9023	13.9917	14.6497	15.2827	1.17658		7.46345	5.71425	8.11713	7.09828	1.24237	3.72065
Heatr1	protein-coding genes	12.6721	0.000204095	0.00334014		22.7829	22.1246	20.4464	18.2833	16.8672	20.1009	2.5084		8.46261	8.50741	7.23855	7.44719	7.91394	0.665145		17.4555	16.1365	13.7156	15.7692	1.89681	10.0707
Vmp1	protein-coding genes	5.85863	0.00020494	0.00335138		5.70787	5.93761	5.88924	5.95686	5.11818	5.72195	0.351573		4.36775	4.0852	4.13877	4.36094	4.23817	0.147359		4.91494	5.39729	5.16081	5.15768	0.24119	5.36683
Gm7929	protein-coding genes	2.12554	0.000205917	0.00336478		1.14664	1.13076	1.11728	1.1408	1.09223	1.12554	0.0216983		1	1	1	1	1	0		0.0658244	0.155492	0.18308	0.134799	0.0613056	1.1348
Itgb1bp1	protein-coding genes	2.27879	0.000206336	0.00336904		3.7563	4.48484	4.27283	3.53664	4.61183	4.13249	0.466414		15.0525	13.5223	12.3625	14.8367	13.9435	1.25229		3.09705	3.07221	4.74459	3.63795	0.958459	2.05922
Aspm	protein-coding genes	12.1289	0.00020752	0.00338319		17.2743	16.7168	15.2722	13.6962	11.9848	14.9889	2.17857		3.23634	3.04358	2.84489	3.59202	3.17921	0.318246		14.257	11.896	8.70179	11.6183	2.788	9.57201
Hexim1	protein-coding genes	6.04258	0.000207364	0.00338319		9.2911	8.63664	7.98236	7.99671	6.38641	8.05864	1.07924		4.21779	3.19712	3.24282	3.88444	3.63554	0.499135		6.79661	6.4924	5.10038	6.1298	0.904384	4.75594
9430097D07Rik	protein-coding genes	4.14171	0.000207698	0.00338351		6.12622	5.32305	4.9727	5.37544	4.24916	5.20931	0.68175		2.80769	2.75925	1.72559	2.45408	2.43665	0.499215		4.66474	4.53221	3.43695	4.2113	0.673873	3.47602
Kcnt2	protein-coding genes	3.02205	0.000208731	0.00339604		1.1997	1.22367	1.15451	1.25754	1.18131	1.20335	0.0394766		1.04817	1.01747	1.03171	1.05478	1.03803	0.0167915		0.181242	0.229157	0.206961	0.205787	0.0239791	2.14118
Mpp3	protein-coding genes	2.72664	0.000209146	0.00339604		2.2568	2.08949	2.64388	2.25197	2.24714	2.29786	0.205859		1.51541	1.32014	1.51125	1.4376	1.4461	0.0912652		1.17691	1.30309	1.5298	1.3366	0.178816	1.69861
Rbm20	protein-coding genes	2.72898	0.000209148	0.00339604		2.05373	2.01133	2.4251	1.98577	2.14231	2.12365	0.1787		1.25384	1.31873	1.57842	1.30533	1.36408	0.145604		0.918385	0.920648	0.998767	0.945933	0.0457693	2.33672
Dnajc16	protein-coding genes	2.16696	0.000209264	0.00339604		7.45729	6.93854	7.23617	6.633	5.69927	6.79285	0.685695		4.40146	3.97379	3.31287	4.34708	4.0088	0.501385		5.69021	5.47871	4.61114	5.26002	0.57181	1.18587
Bag3	protein-coding genes	5.19044	0.000208828	0.00339604		4.35553	3.70125	3.70696	3.26242	3.49153	3.70354	0.407628		8.54942	8.45578	7.04188	8.45345	8.12513	0.723551		3.7082	2.73454	2.63961	3.02745	0.591454	4.1695
Zbtb40	protein-coding genes	6.18525	0.000209591	0.00339876		7.59097	6.73346	7.51304	6.12127	5.75325	6.7424	0.818269		3.23914	3.07544	2.66943	2.83947	2.95587	0.251751		5.24166	4.67152	4.02573	4.6463	0.608357	4.51072
Itpr3	protein-coding genes	10.382	0.000210219	0.00340634		15.6132	13.4926	11.7666	14.1536	10.8687	13.1789	1.89116		3.83584	3.47096	2.9862	3.20614	3.37479	0.365723		12.5879	12.5317	9.24104	11.4535	1.91629	9.11864
Spa17	protein-coding genes	2.01472	0.000211115	0.00341827		63.2602	54.3871	59.6086	47.3243	48.303	54.5766	6.94111		281.072	310.755	265.161	323.067	295.014	26.5853		73.2793	53.7237	61.4162	62.8064	9.85164	2.31306
Tox3	protein-coding genes	6.91534	0.000211573	0.00342068		1.11124	1.13402	1.15302	1.04558	1.10747	1.11027	0.0405779		1.25672	1.32235	1.29249	1.34809	1.30491	0.0393506		0.1558	0.0796882	0.113131	0.116206	0.038149	5.74964
Zkscan1	protein-coding genes	2.03037	0.000211585	0.00342068		12.0048	12.4352	9.70643	10.864	8.68693	10.7395	1.56302		4.33193	4.10589	3.53766	5.21656	4.29801	0.697598		10.3033	9.10734	6.87108	8.76057	1.74219	1.07395
Ccdc169	protein-coding genes	3.36761	0.000211806	0.00342166		6.30221	7.09069	5.4379	7.13375	6.39444	6.4718	0.693703		13.6417	14.7931	12.205	14.7539	13.8484	1.21873		7.34988	6.99345	7.41737	7.25357	0.227781	3.71996
Wnk3	protein-coding genes	5.82628	0.000212189	0.00342525		9.21453	10.0719	9.65294	8.86004	8.91173	9.34223	0.515542		4.79899	5.22268	4.18267	6.02853	5.05822	0.775099		8.05488	7.75081	6.99166	7.59912	0.547601	4.8443
8-qC5-2209.1	short-first-exon pachytene piRNA genes	7.61437	0.000212699	0.00342596		21.2776	25.0304	22.8115	20.2925	17.3976	21.3619	2.84718		9.45173	8.3406	7.23121	8.48724	8.37769	0.90946		24.1022	21.1844	19.2361	21.5076	2.44909	6.38559
Impg2	protein-coding genes	2.99614	0.000212869	0.00342596		2.52191	2.48459	2.41039	2.50795	2.28682	2.44233	0.0969902		1.64327	1.57038	1.43521	1.79251	1.61034	0.148922		1.4242	1.3829	1.20353	1.33688	0.117313	2.03397
Fbxw26	protein-coding genes	5.02458	0.000212976	0.00342596		2.25688	2.38041	2.00522	2.38131	1.85149	2.17506	0.237143		1.21875	1.06612	1.3	1.37315	1.23951	0.131672		1.71845	1.68027	1.22334	1.54069	0.275492	4.8769
Anxa11	protein-coding genes	2.80564	0.000212983	0.00342596		8.54128	7.29551	7.90452	7.59108	7.03555	7.67359	0.583751		4.96297	3.79357	3.21797	3.95588	3.9826	0.72623		7.23143	7.33314	7.69137	7.41865	0.241598	2.24507
Tulp4	protein-coding genes	11.7111	0.000213037	0.00342596		29.8293	29.1591	28.0502	27.6426	25.0588	27.948	1.83421		11.9106	12.0617	9.30491	16.0918	12.3423	2.80176		25.9467	24.9345	18.9482	23.2765	3.7824	11.7874
Pkd2l1	protein-coding genes	5.27878	0.000213233	0.00342652		6.83188	7.4433	7.30141	7.03045	6.94555	7.11052	0.254189		4.16003	3.52452	2.85732	3.3744	3.47907	0.536439		6.36977	6.70745	6.7541	6.61044	0.209727	4.9533
Hemgn	protein-coding genes	2.66065	0.000213537	0.00342883		9.40828	9.2059	8.00533	8.06007	7.54658	8.44523	0.814788		28.8949	31.5856	26.4942	31.9427	29.7294	2.54997		10.3891	7.90303	9.03347	9.10853	1.24473	2.8475
Atp11a	protein-coding genes	2.32885	0.000213763	0.00342901		11.6432	10.4858	11.5823	9.82125	9.37958	10.5824	1.01987		6.21132	6.45958	4.4364	6.31421	5.85538	0.951452		10.3208	8.8153	7.87389	9.00333	1.23424	1.82145
Gng5	protein-coding genes	5.93529	0.00021387	0.00342901		2.9477	2.93296	3.42936	2.70389	2.80257	2.9633	0.279062		8.42283	8.16567	7.30494	8.99217	8.2214	0.701823		2.01505	2.2071	2.07722	2.09979	0.0979942	5.1261
Gm29609	protein-coding genes	7.738	0.000214099	0.00343009		23.1497	21.0234	21.4813	19.9815	17.6557	20.6583	2.03048		12.7857	11.6198	9.061	12.9624	11.6072	1.79896		20.2428	18.5262	16.4457	18.4049	1.90145	6.93291
Trappc8	protein-coding genes	5.54373	0.00021487	0.0034396		7.74784	8.35055	7.66513	7.93222	7.02564	7.74428	0.481042		5.27032	4.83262	4.03387	5.24617	4.84574	0.577326		6.66936	6.6993	5.81875	6.3958	0.499967	4.68882
Cdc7	protein-coding genes	5.10671	0.000215015	0.0034396		8.2615	8.92255	7.9165	8.85729	7.76802	8.34517	0.529031		3.87061	3.70389	2.53993	4.53509	3.66238	0.82998		7.66474	8.58934	7.67747	7.97718	0.530181	4.90562
Snx29	protein-coding genes	4.1085	0.000216073	0.00345392		4.38899	4.32184	4.7552	4.88463	5.09112	4.68836	0.327553		3.18696	2.79615	2.25629	2.84185	2.77031	0.384534		3.19079	3.87358	4.3458	3.80339	0.580695	3.46932
Fubp1	protein-coding genes	3.16901	0.00021656	0.00345394		8.52645	8.11229	8.6298	8.56438	6.5469	8.07596	0.878575		4.45561	4.05237	3.95242	4.64566	4.27651	0.328442		8.52776	8.2591	6.72851	7.83846	0.970583	2.86518
Gtf3c2	protein-coding genes	7.76839	0.000216267	0.00345394		19.6159	17.7319	18.451	16.6212	14.4516	17.3743	1.9635		10.136	9.90819	7.55296	10.614	9.55278	1.36527		17.7621	15.51	13.5809	15.6177	2.09268	7.0257
Fam118b	protein-coding genes	6.83204	0.00021653	0.00345394		3.5755	4.3521	4.03902	4.01016	4.19557	4.03447	0.290735		7.95987	7.92995	7.14557	8.58263	7.90451	0.588656		3.2604	3.57474	3.82021	3.55178	0.28061	6.65325
Tanc2	protein-coding genes	10.0677	0.00021701	0.00345853		16.2119	14.2949	14.0633	12.6314	10.8014	13.6006	2.01803		3.57695	3.7493	2.85786	3.858	3.51053	0.450236		13.2933	10.6886	8.34453	10.7755	2.47553	8.1197
Zfp292	protein-coding genes	9.2647	0.000217289	0.00346039		11.045	13.3052	8.60857	11.0526	11.0891	11.0201	1.6616		2.53109	2.08192	2.13442	2.68844	2.35897	0.297408		9.6285	9.08956	8.00785	8.90864	0.825334	7.63725
Dip2b	protein-coding genes	9.61769	0.000217679	0.00346401		25.849	23.8452	23.8517	20.6871	17.7515	22.3969	3.18725		10.8973	9.4529	7.43425	9.63853	9.35574	1.4327		21.3076	18.6489	16.0503	18.6689	2.62871	8.08524
Gtpbp1	protein-coding genes	9.69048	0.000217887	0.00346473		29.7427	22.9058	29.1475	22.6219	21.59	25.2016	3.91027		10.9642	9.02867	6.83894	9.44684	9.06966	1.70385		25.0236	21.1589	18.338	21.5068	3.35635	8.324
Rhoh	protein-coding genes	2.12361	0.000218179	0.00346678		1.17588	1.19654	1.13836	1.15627	1.15523	1.16445	0.0223214		1.08317	1.08123	1.04212	1.06184	1.06709	0.0192328		0.126838	0.108705	0.129593	0.121712	0.0113483	1.10055
Kat6a	protein-coding genes	5.99759	0.000218791	0.00347392		10.1711	9.92607	8.27237	8.32391	8.47595	9.03388	0.933339		5.26654	4.74472	4.89687	6.24201	5.28754	0.672986		8.91725	7.16181	6.96727	7.68211	1.07408	5.18959
Gins3	protein-coding genes	3.46962	0.000219116	0.00347649		2.9825	3.28288	2.88505	2.71095	2.56279	2.88483	0.27474		1.65988	1.88654	1.64354	1.81993	1.75247	0.11967		1.85899	1.68699	1.42014	1.65537	0.221127	2.37157
Med13l	protein-coding genes	5.7995	0.000219759	0.0034841		10.2219	9.12268	9.11387	8.00809	7.37904	8.76912	1.10295		4.69373	4.63789	3.4598	5.02479	4.45405	0.684476		7.28718	6.62259	5.84558	6.58512	0.72153	4.50295
Dab2ip	protein-coding genes	11.6445	0.000220486	0.00349302		24.426	18.2956	19.6742	19.2436	16.6359	19.6551	2.91097		6.75432	5.80141	4.87406	5.61504	5.76121	0.773797		18.864	17.8556	12.7464	16.4887	3.27988	9.85945
Rapgef4	protein-coding genes	3.49957	0.000220807	0.00349551		2.74972	2.76205	3.07217	3.01617	3.1107	2.94216	0.173392		2.19467	2.39035	2.09773	2.29635	2.24478	0.126471		1.84278	2.0827	2.04507	1.99018	0.129034	2.65447
Avl9	protein-coding genes	5.88697	0.000221171	0.00349867		5.97074	6.49527	5.91931	5.98744	4.97203	5.86896	0.5531		3.22918	3.40625	3.1453	3.51317	3.32348	0.166807		4.8497	5.31439	4.00857	4.72422	0.661892	4.90588
Vmn2r29	protein-coding genes	2.28888	0.000221412	0.00349988		1.33797	1.39814	1.41661	1.44727	1.38068	1.39613	0.0408032		1.12385	1.17471	1.22646	1.13302	1.16451	0.0468594		0.492727	0.50269	0.53213	0.509182	0.0204881	1.44163
Sema4g	protein-coding genes	5.40665	0.000221948	0.0035051		7.82654	5.56705	6.50878	5.98349	5.42442	6.26206	0.970921		2.32079	1.98784	1.53781	2.19235	2.0097	0.34317		5.47052	4.3726	3.61615	4.48642	0.93241	4.08468
Metap2	protein-coding genes	2.86846	0.000222071	0.0035051		4.88827	6.17781	5.72388	5.27084	5.85283	5.58273	0.506593		15.0976	16.2879	13.5047	16.1908	15.2703	1.29486		5.14529	5.04719	6.24862	5.48037	0.667133	2.82386
Arhgef4	protein-coding genes	2.3917	0.00022256	0.00350763		1.55696	1.37789	1.54228	1.43793	1.59857	1.50272	0.0914816		1.16121	1.2071	1.08843	1.12222	1.14474	0.0511141		0.46607	0.372337	0.430154	0.422854	0.047291	2.33216
Tbca	protein-coding genes	2.38102	0.000222486	0.00350763		10.4779	11.1536	13.5399	9.4058	8.35833	10.5871	1.96308		38.6271	36.0162	36.4234	29.6829	35.1874	3.84472		10.5368	9.26519	11.094	10.2987	0.937373	1.35366
Gm7102	protein-coding genes	5.33547	0.000223905	0.00352621		6.54571	7.74637	6.06684	5.13005	5.47203	6.1922	1.02505		1.69273	2.10859	1.53648	1.27804	1.65396	0.347997		4.97068	4.24066	4.70219	4.63784	0.369239	4.18239
Phf8	protein-coding genes	5.4985	0.000224308	0.00352735		9.93884	9.26202	9.30702	9.01286	8.15598	9.13534	0.645229		4.85681	5.01379	3.68174	5.71383	4.81654	0.843293		8.80836	8.34696	7.31453	8.15662	0.764889	4.96753
Ube2l3	protein-coding genes	2.27773	0.000224243	0.00352735		2.34612	2.09329	2.35851	2.2558	2.32379	2.2755	0.109314		6.43001	6.36625	5.57072	6.51769	6.22117	0.438053		1.93779	1.42532	1.66764	1.67692	0.256361	1.86149
Urb2	protein-coding genes	17.3658	0.000224986	0.00353539		55.154	51.4978	61.1842	46.0569	42.8294	51.3445	7.27704		19.2375	17.4019	14.3945	17.5469	17.1452	2.01423		45.4526	41.0453	33.4505	39.9828	6.07118	13.5965
Zfp65	protein-coding genes	6.64849	0.000225864	0.00354477		13.5148	16.4377	15.6579	12.9632	11.0487	13.9245	2.16119		3.30502	2.40308	2.61089	2.72362	2.76065	0.386434		13.3149	11.937	8.01089	11.0876	2.75213	4.93646
Wdfy4	protein-coding genes	10.7646	0.000225915	0.00354477		8.44309	7.25658	8.15381	6.25919	7.78106	7.57875	0.860776		3.7995	3.67595	3.44885	4.14424	3.76714	0.290331		5.86223	4.96146	5.28532	5.36967	0.456271	8.71848
2900026A02Rik	protein-coding genes	3.28876	0.000226667	0.00355396		3.08783	2.67565	3.29003	2.71491	2.93301	2.94029	0.257376		1.90638	1.62201	1.92723	2.10041	1.88901	0.198107		1.63905	1.62326	1.51865	1.59365	0.0654328	2.16479
Prg4	protein-coding genes	4.52383	0.000227351	0.00355431		1.06286	1.04152	1.02514	1.05962	1.04569	1.04697	0.0151697		1.10849	1.11244	1.12754	1.09694	1.11135	0.0126343		0.0438958	0.0526688	0.063423	0.0533292	0.00978034	3.68824
Upp2	protein-coding genes	16.3759	0.000227724	0.00355431		1.10779	1.13426	1.14316	1.11172	1.12009	1.1234	0.0149972		1.19647	1.21691	1.19682	1.23315	1.21084	0.0176793		0.152071	0.126999	0.124092	0.134387	0.0153833	16.6403
Tbcd	protein-coding genes	7.31539	0.000227846	0.00355431		4.5173	4.3848	4.9214	4.55964	3.89346	4.45532	0.37169		3.20067	3.1595	2.8784	2.78362	3.00555	0.205907		3.50168	3.53158	3.30974	3.44767	0.12038	7.57794
Poteg	protein-coding genes	2.35561	0.000227857	0.00355431		69.1236	79.2459	59.3212	77.3094	86.1928	74.2386	10.3211		29.8018	29.0681	24.346	33.0586	29.0686	3.59447		68.2252	78.1104	80.0241	75.4532	6.33237	1.369
Cps1	protein-coding genes	2.08652	0.000227439	0.00355431		1.4997	1.55879	1.61567	1.53948	1.37239	1.5172	0.0911034		1.08391	1.21742	1.19728	1.09543	1.14851	0.0685982		0.448628	0.488826	0.451289	0.462914	0.0224796	1.11468
Map4k3	protein-coding genes	2.02143	0.000226937	0.00355431		23.4806	23.5085	20.1922	24.9654	18.8624	22.2018	2.55785		10.9927	11.3197	8.62599	13.9325	11.2177	2.17164		24.5384	24.5037	20.0615	23.0345	2.57478	1.04019
Cstl1	protein-coding genes	2.32426	0.00022739	0.00355431		5.93959	7.23481	7.07524	5.26929	6.95249	6.49428	0.852076		22.8301	26.226	20.8578	22.9452	23.2148	2.22437		5.49686	5.90797	8.89523	6.76669	1.8548	2.40875
Mgam	protein-coding genes	2.03881	0.00022837	0.00355874		2.16779	2.02406	2.094	1.85688	1.80023	1.98859	0.15597		1.39043	1.29158	1.32756	1.46577	1.36883	0.0764519		0.969456	0.938141	0.756525	0.888041	0.114967	1.17511
Igfbp2	protein-coding genes	2.77634	0.000228476	0.00355874		1.26697	1.24367	1.29116	1.15191	1.20353	1.23145	0.0549587		1.71808	1.84655	1.88631	1.69413	1.78627	0.094484		0.232422	0.244015	0.381991	0.286143	0.0832092	1.75395
Nek1	protein-coding genes	7.31704	0.000228891	0.00356261		13.3337	15.8837	12.1075	14.8582	13.7766	13.9919	1.44568		8.72459	7.99741	6.86408	9.29608	8.22054	1.04891		13.8832	15.243	14.4379	14.5214	0.683732	7.57543
Chka	protein-coding genes	9.68711	0.000229563	0.00356786		15.6301	15.6598	18.1617	16.2653	13.3515	15.8137	1.72024		9.44722	9.03988	7.72427	8.78723	8.74965	0.735675		15.1411	16.4705	13.1651	14.9256	1.66321	9.17543
Clu	protein-coding genes	2.76569	0.000229462	0.00356786		12.3929	11.6556	12.5456	8.39823	13.5252	11.7035	1.96406		36.4729	36.2523	28.8218	32.8157	33.5907	3.59324		15.1298	9.79493	17.3183	14.081	3.86979	3.2833
Tlr4	protein-coding genes	7.80416	0.000230762	0.00357737		1.2148	1.28093	1.27702	1.37814	1.36477	1.30313	0.0678292		1.04766	1.02161	1	1.08808	1.03934	0.0378913		0.175973	0.220182	0.380339	0.258831	0.107525	6.32257
Mybl2	protein-coding genes	6.31099	0.000230457	0.00357737		10.5698	7.94063	8.90152	8.10485	7.10627	8.52462	1.30899		3.57836	2.97447	2.34369	3.10955	3.00152	0.509211		7.78329	6.80553	6.01684	6.86855	0.88491	5.21369
Nsmf	protein-coding genes	6.06119	0.000230864	0.00357737		10.9213	8.593	8.86404	9.18172	7.65504	9.04302	1.1946		5.33406	4.1934	3.80846	4.22684	4.39069	0.65694		9.64983	8.46563	8.19415	8.76987	0.774062	5.89633
Ctns	protein-coding genes	4.24661	0.00023056	0.00357737		5.18962	5.07935	4.55885	5.00137	4.24864	4.81557	0.397281		2.89852	3.41389	2.5461	3.14793	3.00161	0.36946		4.75919	4.21923	3.9765	4.31831	0.400641	3.88351
Ccdc157	protein-coding genes	2.21905	0.000231015	0.00357737		31.838	27.8987	34.1227	26.9907	23.7403	28.9181	4.09809		16.564	12.812	9.74617	12.0287	12.7877	2.83361		25.0394	24.2802	20.3952	23.2383	2.49126	1.21287
Atp7b	protein-coding genes	7.53002	0.000231346	0.00357936		11.5857	10.2759	10.6095	9.20752	7.59838	9.85539	1.52096		3.33574	2.79443	2.27572	2.97771	2.8459	0.441615		8.62895	7.77475	5.76186	7.38852	1.47205	5.81884
Wdsub1	protein-coding genes	3.72782	0.000231479	0.00357936		3.49888	3.1982	3.41421	3.20033	3.2218	3.30668	0.140345		2.36551	2.57299	2.5184	2.74177	2.54967	0.155284		2.4264	2.26917	2.52202	2.40586	0.12767	2.94808
Shprh	protein-coding genes	5.18962	0.000231673	0.00357976		4.96858	5.70074	4.13576	5.22104	5.40609	5.08644	0.594841		2.36171	2.39297	2.10886	2.52179	2.34633	0.17281		3.93567	4.30209	4.38736	4.20837	0.239986	4.44093
Ankle2	protein-coding genes	2.29831	0.000231944	0.00357976		20.7238	22.8601	20.3564	18.9345	16.0397	19.7829	2.52065		10.4393	10.954	7.68015	10.9562	10.0074	1.57044		20.5164	18.0607	14.7746	17.7839	2.88089	2.12559
Uchl3	protein-coding genes	8.08535	0.000232009	0.00357976		2.97574	3.65637	3.68033	3.22189	4.07059	3.52098	0.427941		9.94137	10.5671	8.99784	11.2766	10.1957	0.967093		2.96335	2.5712	4.00914	3.18123	0.743318	7.30766
Lrrc55	protein-coding genes	3.57483	0.000232986	0.00359223		3.21187	3.1473	3.64619	2.67885	2.72551	3.08194	0.396565		1.32451	1.38257	1.21362	1.55356	1.36856	0.141856		2.58976	1.67478	1.36774	1.87743	0.635714	2.51996
Slc9a8	protein-coding genes	7.47516	0.000234013	0.00360546		11.1485	10.1433	11.3547	9.7714	8.82427	10.2484	1.03692		6.67454	6.06008	5.48351	6.34321	6.14034	0.504775		9.15989	8.55545	7.55034	8.42189	0.813044	6.26133
Ino80d	protein-coding genes	5.16123	0.000234506	0.00361044		6.54607	6.81502	5.66729	6.82704	5.11681	6.19445	0.766179		3.21621	3.00638	2.81439	3.7286	3.19139	0.393941		5.575	5.73083	3.74527	5.01703	1.10413	4.31656
Apc	protein-coding genes	4.7742	0.000234705	0.0036109		6.59244	7.36754	5.48179	6.34984	7.16068	6.59046	0.744321		3.64422	3.98119	2.66731	3.81825	3.52774	0.589893		5.47585	5.21952	5.17014	5.2885	0.164115	3.9553
Agbl1	protein-coding genes	3.17426	0.000235235	0.00361645		2.43315	2.59744	3.0751	2.41184	2.32805	2.56912	0.299231		1.47703	1.19226	1.28349	1.3918	1.33615	0.124393		1.56278	1.4972	1.52637	1.52878	0.0328565	2.24902
Kcnq4	protein-coding genes	4.81533	0.000235526	0.00361687		1.63562	1.50971	1.53511	1.57108	1.3778	1.52586	0.0953427		1.14847	1.08976	1.21719	1.16884	1.15607	0.0527684		0.493904	0.648174	0.600791	0.580956	0.0790245	4.18955
Dmtf1	protein-coding genes	2.39926	0.000235602	0.00361687		6.46922	6.61651	5.95687	6.51047	6.38004	6.38662	0.254823		3.27969	2.61035	2.25386	3.36057	2.87612	0.533979		5.54861	5.82536	4.90608	5.42668	0.471613	1.50171
Tbx22	protein-coding genes	3.31142	0.000236363	0.00362593		2.22141	2.55668	2.95587	2.69239	2.91411	2.66809	0.298274		1.34626	1.25986	1.43229	1.50919	1.3869	0.107711		1.51928	1.69902	1.81264	1.67698	0.147917	2.41668
Heatr3	protein-coding genes	4.04844	0.000237171	0.00363571		3.43376	3.66433	4.0686	3.90597	3.36886	3.6883	0.299756		2.63788	2.57898	2.28703	2.57738	2.52032	0.158052		2.58502	3.04928	3.04922	2.89451	0.268023	3.36298
Abhd12	protein-coding genes	2.94608	0.000238133	0.00364784		4.36578	4.10544	5.352	4.01783	5.06556	4.58132	0.595583		9.15202	9.58915	8.36709	10.5119	9.40503	0.894493		4.73763	3.87306	4.77235	4.46101	0.509478	2.88257
Baiap3	protein-coding genes	2.93274	0.000239149	0.00366076		2.27042	1.91395	2.13573	2.24964	1.89758	2.09346	0.178945		1.32553	1.23617	1.34287	1.24433	1.28723	0.0548025		0.921949	1.22236	0.969756	1.03802	0.161421	1.93214
Mthfd2l	protein-coding genes	8.39339	0.000240943	0.00367581		1.14823	1.10503	1.15448	1.15144	1.11075	1.13399	0.0240102		1.31896	1.32541	1.26246	1.34006	1.31172	0.0340086		0.153246	0.116433	0.136639	0.135439	0.0184358	7.67296
Pars2	protein-coding genes	9.36607	0.000241257	0.00367581		2.53259	2.22242	2.74223	2.22586	2.08639	2.3619	0.268167		1.42778	1.19397	1.4224	1.1946	1.30969	0.133277		1.27644	1.15385	1.02404	1.15144	0.126217	8.07037
Anks1	protein-coding genes	6.18536	0.000241259	0.00367581		10.4439	8.55192	8.95489	7.92253	7.56053	8.68676	1.12141		4.65145	4.75789	3.50767	4.28083	4.29946	0.566078		7.6461	6.74087	6.12882	6.8386	0.763346	5.00524
Trmt13	protein-coding genes	2.96653	0.000240372	0.00367581		2.82347	3.23843	2.73875	3.31071	3.1878	3.05983	0.259891		2.23173	1.78385	1.83572	2.08129	1.98315	0.210459		2.23818	2.75598	2.49802	2.49739	0.258901	1.89843
Ahctf1	protein-coding genes	5.04144	0.000241684	0.00367581		43.8388	45.8043	40.4077	39.3114	34.2806	40.7286	4.44759		23.1722	25.1791	17.6567	24.7038	22.6779	3.45529		38.4234	36.1039	30.3402	34.9558	4.1621	4.76284
Myo7a	protein-coding genes	3.35396	0.000241515	0.00367581		33.5353	30.4915	33.6662	29.2171	36.5131	32.6846	2.88001		19.5738	18.7598	13.7768	20.5407	18.1628	3.01323		26.984	28.2705	34.1256	29.7934	3.80657	2.88931
Mroh3	protein-coding genes	2.90451	0.000240826	0.00367581		8.38352	8.45821	5.94636	8.42455	7.42957	7.72844	1.08529		3.45403	4.3288	2.56115	3.68526	3.50731	0.731339		7.32142	7.35373	7.06311	7.24609	0.159284	2.90517
Pigp	protein-coding genes	2.4858	0.000241449	0.00367581		2.03861	2.02009	2.252	1.97001	1.89371	2.03488	0.133709		3.40491	3.18089	3.03386	3.52602	3.28642	0.220885		1.1622	1.16341	1.25062	1.19208	0.0507036	1.79548
Rasl2-9	protein-coding genes	2.0638	0.000240803	0.00367581		8.6865	10.0338	9.57349	8.88044	8.58696	9.15223	0.625475		32.4991	32.8837	27.4569	31.6194	31.1148	2.49534		8.5931	8.50816	10.3624	9.15455	1.04689	1.09809
Col4a3	protein-coding genes	4.00323	0.000242351	0.00368332		4.75588	4.02587	5.64704	4.1609	4.86133	4.6902	0.646265		2.68089	2.14928	1.65863	2.27817	2.19174	0.421404		3.33694	3.3178	3.4091	3.35461	0.0481475	3.0636
Fam110c	protein-coding genes	2.56722	0.000243131	0.00369254		1.78227	1.7387	1.81102	1.72953	1.51024	1.71435	0.118789		1.32146	1.23321	1.24688	1.18279	1.24609	0.057313		0.802034	0.568944	0.578785	0.649921	0.131826	1.56048
Lama4	protein-coding genes	2.76891	0.00024544	0.00371003		1.40754	1.3839	1.36557	1.47473	1.54599	1.43555	0.0743002		1.18142	1.11965	1.10857	1.18756	1.1493	0.0409612		0.338084	0.555773	0.55115	0.481669	0.12437	1.85939
Zfp697	protein-coding genes	6.01946	0.000245189	0.00371003		2.3031	2.29859	2.87536	2.21686	2.41291	2.42136	0.263185		1.47194	1.40621	1.19746	1.4139	1.37238	0.120246		1.20713	1.12464	1.08669	1.13949	0.0615773	5.04051
Msh5	protein-coding genes	6.29966	0.000245518	0.00371003		4.89473	4.38762	4.66944	4.48844	4.19165	4.52638	0.268741		3.36797	3.39811	3.01774	3.59725	3.34527	0.240885		3.93437	3.71703	3.90544	3.85228	0.11802	5.01319
Pus7	protein-coding genes	3.81631	0.000244722	0.00371003		2.03274	2.07287	2.09552	1.93072	2.20977	2.06832	0.101204		1.60792	1.66735	1.43441	1.48212	1.54795	0.108132		0.967649	1.05499	1.1587	1.06045	0.0956423	3.39469
Ccdc17	protein-coding genes	2.33971	0.000245518	0.00371003		2.53217	2.40786	2.78363	2.40464	1.98794	2.42325	0.288018		1.22666	1.22839	1.16579	1.45825	1.26977	0.128982		1.43672	1.29977	1.34489	1.36046	0.06979	1.42337
Taf4b	protein-coding genes	4.45358	0.00024509	0.00371003		8.9066	8.25859	10.4505	8.34568	7.72108	8.73648	1.04628		4.6069	4.38773	4.26475	5.62193	4.72033	0.617502		7.89073	7.12428	6.4441	7.15304	0.723744	3.91034
Slc38a6	protein-coding genes	3.05412	0.000245676	0.00371003		4.27909	4.00692	4.51002	3.72346	3.69706	4.04331	0.352466		2.63591	2.25172	2.16383	2.84587	2.47433	0.321515		4.02122	3.21385	3.22332	3.48613	0.463426	1.90984
Vkorc1l1	protein-coding genes	3.03215	0.000245204	0.00371003		13.3454	15.2445	13.1153	13.8185	11.9947	13.5037	1.18136		6.94938	7.18223	5.80233	8.95306	7.22175	1.3023		11.585	11.1209	8.91964	10.5418	1.42391	2.09079
Chek1	protein-coding genes	4.52001	0.000246957	0.00372514		3.90554	4.57594	3.72355	4.21217	3.83631	4.0507	0.344968		2.51705	2.68723	2.41319	2.60317	2.55516	0.11741		3.18763	3.42566	3.08049	3.23126	0.176673	3.78667
Igdcc4	protein-coding genes	2.82408	0.000247026	0.00372514		2.2682	2.09512	2.27383	2.10532	2.08916	2.16633	0.0957628		1.53137	1.41847	1.59833	1.70766	1.56396	0.121189		1.23618	1.09292	1.07718	1.13543	0.0876091	1.90461
Slc12a2	protein-coding genes	7.76054	0.000247735	0.0037332		10.4465	13.3355	10.5448	12.7496	9.95193	11.4056	1.52521		5.03349	5.74771	4.30222	5.22793	5.07784	0.598556		9.68021	11.4913	8.58184	9.91778	1.46921	6.82978
Rapgef2	protein-coding genes	3.99956	0.000248054	0.00373418		2.8509	2.84375	2.65716	2.52719	2.2881	2.63342	0.235919		1.75491	1.84718	1.55906	1.70559	1.71669	0.120358		1.74668	1.45702	1.15359	1.45243	0.296572	3.2901
Purg	protein-coding genes	3.24309	0.000248151	0.00373418		3.85498	5.1607	4.56999	4.54567	5.50719	4.72771	0.635362		2.10616	1.72954	2.5446	2.67728	2.2644	0.432086		3.04464	3.68061	4.40985	3.7117	0.683136	2.18897
Fam160a1	protein-coding genes	7.89124	0.000249019	0.00373735		1.47177	1.48142	1.42702	1.43161	1.50887	1.46414	0.0346192		1.25075	1.20465	1.22696	1.13545	1.20445	0.0497036		0.474282	0.484624	0.471992	0.476966	0.00673014	7.5681
Fktn	protein-coding genes	5.27761	0.000248629	0.00373735		16.6882	16.4928	14.3007	15.5139	11.8625	14.9716	1.97936		7.12376	7.00244	6.39473	9.01903	7.38499	1.13509		14.9865	14.3066	10.5043	13.2658	2.41557	4.51609
Ranbp17	protein-coding genes	2.34746	0.000249053	0.00373735		17.486	17.7876	16.7581	18.1519	16.6663	17.37	0.645916		9.15026	9.1085	7.00635	10.1669	8.858	1.32789		15.8731	17.8299	16.1502	16.6177	1.05887	1.40703
Rbm4	protein-coding genes	7.48054	0.000249063	0.00373735		7.85012	7.74573	8.2798	8.10951	6.90304	7.77764	0.53233		4.67119	4.76663	3.53575	5.03786	4.50286	0.663183		6.71108	6.98037	5.84182	6.51109	0.595039	6.68159
Lig4	protein-coding genes	7.45474	0.000249368	0.00373929		11.2728	12.1187	10.9764	10.0912	8.82832	10.6575	1.2532		6.10101	5.24517	5.10318	6.1862	5.65889	0.563768		9.81987	9.35596	6.97777	8.71787	1.52471	6.21439
Dip2c	protein-coding genes	7.15328	0.000249605	0.00374021		10.8485	9.59602	9.52082	8.25442	7.35893	9.11573	1.344		3.64701	3.12234	2.63358	3.10168	3.12615	0.414139		8.08279	6.51143	5.57268	6.7223	1.26827	5.46078
Tmsb15l	protein-coding genes	2.85615	0.00024983	0.00374096		3.27564	2.96375	3.18694	3.06767	3.01302	3.1014	0.128036		6.45695	7.20426	6.89768	6.23326	6.69804	0.435989		1.64764	2.30065	2.18301	2.04377	0.348062	2.11963
Lims1	protein-coding genes	6.46145	0.000252314	0.00377442		6.94056	8.10778	7.63691	9.12586	7.68508	7.89924	0.803404		4.82252	4.61396	4.30153	5.20064	4.73466	0.377283		6.36172	7.9774	6.02655	6.78856	1.04312	5.65502
Mthfr	protein-coding genes	7.1178	0.000252624	0.00377442		10.3223	9.43247	11.2223	9.01967	9.21068	9.84148	0.919024		6.96863	5.68166	5.1586	6.17061	5.99488	0.769533		7.19692	7.59821	6.98061	7.25858	0.313383	6.62759
Crebbp	protein-coding genes	6.12675	0.000252774	0.00377442		24.7568	20.6024	19.2	18.9473	17.1227	20.1258	2.86958		9.32195	9.69209	6.85684	10.7729	9.16096	1.65484		21.214	16.8408	14.2534	17.4361	3.51827	4.6671
Nckap1	protein-coding genes	7.95748	0.000252538	0.00377442		14.7388	14.4661	17.4094	14.5109	16.4339	15.5118	1.33641		10.0093	10.2399	7.33221	9.16448	9.18647	1.31979		14.3253	13.8354	14.9632	14.3746	0.565516	6.94432
Erbb2	protein-coding genes	2.66112	0.000253159	0.00377489		1.93424	1.81341	1.81385	1.8244	1.82444	1.84207	0.0518056		1.52306	1.50904	1.56687	1.40623	1.5013	0.0679973		0.756171	0.66112	0.652551	0.689947	0.0575112	1.58235
Nisch	protein-coding genes	8.58513	0.000252998	0.00377489		12.9667	9.99026	14.8033	11.3164	11.5525	12.1258	1.8317		4.27789	4.29575	3.2883	3.47182	3.83344	0.528902		10.1049	9.68888	8.85722	9.55033	0.635274	6.90059
Ccnd1	protein-coding genes	2.06738	0.000254179	0.00378744		1.31045	1.33396	1.25843	1.23524	1.24866	1.27735	0.0425873		2.09663	2.01997	1.85609	1.95932	1.983	0.101564		0.389646	0.426997	0.362446	0.39303	0.0324083	1.26459
Eno1	protein-coding genes	3.02303	0.000255302	0.00380151		7.48605	7.12258	7.88394	6.43894	8.15297	7.4169	0.672261		21.6279	21.7179	17.9129	20.8222	20.5202	1.78426		6.90004	6.63441	8.28972	7.27472	0.88899	2.97197
Kbtbd8	protein-coding genes	4.88281	0.000256036	0.00380978		6.35492	7.56871	6.81965	7.20088	5.88177	6.76519	0.668429		3.52215	3.85312	3.41769	4.7184	3.87784	0.590312		5.66502	6.10496	4.3331	5.36769	0.922591	4.00405
Klf15	protein-coding genes	3.94683	0.000256372	0.00381191		4.55161	3.38267	4.82868	4.49256	4.16501	4.28411	0.556404		2.51925	2.20552	1.7032	2.22832	2.16407	0.338824		2.88129	2.97963	2.70043	2.85378	0.141618	2.87848
Arhgap21	protein-coding genes	3.41854	0.000256626	0.00381191		3.81172	3.70403	3.19717	3.41919	3.51152	3.52873	0.241371		2.05896	1.66184	1.57699	2.26124	1.88976	0.324756		2.48672	2.12903	2.14762	2.25446	0.201361	2.45665
Lkaaear1	protein-coding genes	3.31844	0.000256716	0.00381191		18.3343	16.0521	15.9426	13.4052	15.7904	15.9049	1.74547		47.7209	43.122	38.6234	46.6011	44.0168	4.09424		16.8474	14.5085	19.1369	16.8309	2.31424	3.50021
Hmgn2	protein-coding genes	3.93	0.000257588	0.00381666		4.03691	4.03694	4.49317	4.18711	3.84519	4.11986	0.241393		5.97581	5.7085	5.27238	5.47771	5.6086	0.302765		3.43113	3.43686	3.18253	3.35017	0.145212	3.33919
Zc3h6	protein-coding genes	2.49984	0.00025758	0.00381666		10.8897	12.5693	9.16458	13.3842	13.209	11.8434	1.79244		5.11663	4.11804	4.38739	6.25345	4.96888	0.954639		11.4081	13.7033	11.6817	12.2644	1.25364	2.0022
Rad54l	protein-coding genes	3.85516	0.000257752	0.00381666		4.63388	3.99553	4.52474	3.93624	3.47497	4.11307	0.472486		2.03215	2.76281	2.21734	2.13467	2.28674	0.326292		3.11633	2.96303	2.43912	2.83949	0.355105	2.89491
Fam3b	protein-coding genes	6.57071	0.00025729	0.00381666		2.47199	2.74355	2.55425	2.53874	2.86411	2.63453	0.163273		5.80782	5.79263	5.83192	6.71802	6.0376	0.453903		1.67792	1.64469	2.4104	1.911	0.432809	6.78609
Tmprss11b	protein-coding genes	2.44553	0.000258433	0.00382409		1.52645	1.61031	1.41818	1.6297	1.56582	1.55009	0.0839207		1.19073	1.28827	1.20925	1.2169	1.22629	0.0427571		0.581967	0.59074	0.734937	0.635881	0.0858968	1.5688
Ezh2	protein-coding genes	3.08103	0.000259968	0.00384413		3.5049	4.25941	3.54582	4.12776	3.71448	3.83047	0.343819		7.51713	6.69384	6.34631	7.42291	6.99505	0.567809		3.26984	3.49834	3.89454	3.55424	0.316079	2.90484
Acan	protein-coding genes	6.5304	0.000261368	0.00385947		1.174	1.16645	1.20634	1.20826	1.26567	1.20414	0.0391678		1.08876	1.0161	1.04382	1.03028	1.04474	0.0314535		0.15801	0.199824	0.214292	0.190709	0.0292273	5.52633
Marf1	protein-coding genes	2.13693	0.000261326	0.00385947		21.7115	19.7628	21.3846	18.1303	16.4716	19.4922	2.21125		9.35506	9.70827	6.4398	11.616	9.27978	2.13796		18.8181	15.8997	14.3065	16.3414	2.28801	1.1544
Wsb1	protein-coding genes	6.91036	0.000261649	0.00386095		8.66635	9.08428	8.46792	9.17464	6.7277	8.42418	0.99216		4.64183	3.98591	3.92828	4.51753	4.26839	0.363776		7.93241	8.92494	6.1243	7.66055	1.41997	6.35042
Arhgef12	protein-coding genes	5.78809	0.000262049	0.00386418		10.9389	10.8334	10.6114	9.5704	9.31644	10.2541	0.754801		6.61597	5.66439	4.35062	5.88554	5.62913	0.944357		8.96551	8.07615	7.55094	8.19753	0.715054	4.73037
Adam23	protein-coding genes	2.31962	0.000262369	0.00386622		1.36675	1.36271	1.36998	1.36853	1.37411	1.36842	0.00418767		1.16277	1.20799	1.16437	1.17459	1.17743	0.0210351		0.353964	0.384975	0.381462	0.373467	0.0169812	1.34517
Wfdc10	protein-coding genes	1.99151	0.000263558	0.00388106		2.95647	2.34399	3.16456	2.44727	2.01724	2.58591	0.467248		7.36748	6.51188	6.47767	8.15901	7.12901	0.800596		2.66405	1.22942	1.74693	1.88013	0.726532	1.59954
Cntnap1	protein-coding genes	2.37882	0.000264011	0.00388505		1.41012	1.34526	1.37893	1.43267	1.48449	1.4103	0.0529585		1.18088	1.16403	1.14884	1.16071	1.16362	0.0132298		0.354481	0.408177	0.321513	0.36139	0.0437432	1.34361
Zkscan7	protein-coding genes	5.45355	0.000264333	0.00388709		6.27312	7.37616	5.57592	7.5584	6.58327	6.67337	0.813927		3.74387	3.20457	3.18606	4.00668	3.5353	0.407043		5.93149	7.16084	5.58356	6.2253	0.828671	5.13509
Slc47a1	protein-coding genes	2.50241	0.000264603	0.00388838		1.85963	1.63571	1.87534	1.96066	1.66441	1.79915	0.141788		1.23599	1.07133	1.356	1.17891	1.21056	0.118581		0.751886	0.764328	0.603537	0.706584	0.0894576	1.52567
4-qD2.2-2182.1	short-first-exon pachytene piRNA genes	22.6817	0.00026484	0.00388919		48.2102	41.789	51.2143	40.6325	33.0418	42.9776	7.08618		6.24894	5.9038	5.72362	7.78529	6.41541	0.9389		37.5428	33.5752	21.6962	30.9381	8.24588	16.4723
2010003K11Rik	protein-coding genes	2.45059	0.000265928	0.00390247		1.70473	1.67031	1.96329	1.5359	1.56735	1.68831	0.168869		1	1	1	1.19401	1.0485	0.0970045		0.678718	0.579719	0.581741	0.613393	0.0565824	1.47073
Bbs12	protein-coding genes	4.96522	0.000266278	0.00390492		4.5326	5.42571	4.84376	5.16487	4.14216	4.82182	0.507059		2.90199	2.5277	2.6545	2.545	2.6573	0.172519		3.05613	3.71062	2.90751	3.22475	0.427284	3.60314
Mctp1	protein-coding genes	2.41872	0.000266862	0.0039108		1.53266	1.50317	1.4406	1.58855	1.4369	1.50038	0.0640847		1.25097	1.2643	1.21317	1.29462	1.25577	0.0337609		0.560111	0.629315	0.659255	0.616227	0.0508513	1.56344
Plekhg4	protein-coding genes	6.95967	0.00026712	0.00391189		13.8241	11.6452	13.1976	10.8995	9.08053	11.7294	1.88783		5.11981	4.25256	3.13371	4.49321	4.24982	0.829022		10.8393	9.75095	7.65567	9.41531	1.61814	5.69447
Cpd	protein-coding genes	7.35718	0.000267544	0.0039154		16.3877	16.3134	15.3229	13.9795	11.312	14.6631	2.11129		6.5464	6.57097	5.30851	8.0677	6.6234	1.12895		14.3897	12.2529	9.08979	11.9108	2.66647	6.06438
Brca1	protein-coding genes	15.4722	0.00026814	0.00391606		28.7966	26.9761	22.3501	24.1889	18.9992	24.2622	3.84989		5.85772	4.41141	4.72219	4.76098	4.93808	0.632743		24.7466	21.8475	15.7433	20.7791	4.59575	13.339
Eepd1	protein-coding genes	4.03233	0.000267935	0.00391606		3.81637	3.53106	4.60068	3.27782	4.21345	3.88788	0.52884		1.74588	1.81988	1.44637	1.51409	1.63155	0.179474		2.07129	2.44343	2.80707	2.4406	0.367898	3.27412
2610021A01Rik	protein-coding genes	4.14412	0.000268104	0.00391606		3.84634	4.47672	3.49277	4.08537	4.18296	4.01683	0.369967		2.80071	2.31132	2.50417	2.81511	2.60783	0.244152		3.06873	3.27974	2.87205	3.07351	0.203887	2.91706
Lrrc37a	protein-coding genes	7.44806	0.000268559	0.00391948		61.9696	55.6918	43.4827	46.2198	43.878	50.2484	8.2098		15.9552	16.5476	14.1135	27.1162	18.4331	5.88077		56.299	42.7476	32.8158	43.9541	11.788	6.5333
Dhtkd1	protein-coding genes	3.23652	0.000268973	0.00392285		3.01554	2.86883	3.19147	3.0346	3.36081	3.09425	0.187799		1.72273	1.43694	1.72398	2.08397	1.74191	0.265017		1.89642	2.01993	2.19021	2.03552	0.147514	2.39959
Gm10184	protein-coding genes	1.89394	0.000270276	0.00393916		1	1.07314	1.12299	1.06563	1.03095	1.05854	0.0463835		1.54601	1.49515	1.5616	1.69855	1.57533	0.0869126		0.0828409	0.101468	0.0558568	0.0800552	0.0229328	0.993691
Ccdc174	protein-coding genes	2.91004	0.000271119	0.00394874		2.00006	2.17099	1.87643	2.1917	2.2008	2.088	0.143929		2.70759	2.63347	2.58889	2.7166	2.66164	0.0611504		1.21705	1.32825	1.31642	1.28724	0.0610734	2.15543
Olfr1392	protein-coding genes	2.5995	0.000271384	0.00394989		2.0962	1.94903	1.99964	1.89077	1.74492	1.93611	0.130807		1.34109	1.48839	1.17726	1.28582	1.32314	0.129491		1.05316	0.911243	0.719906	0.89477	0.167237	1.67754
Ice2	protein-coding genes	6.35567	0.000271723	0.00395213		6.92907	8.15335	6.19574	6.98817	5.63615	6.7805	0.948868		2.54181	2.36712	2.01495	2.40271	2.33165	0.224183		6.13751	5.94335	4.48473	5.52186	0.903415	5.32752
Polr2j	protein-coding genes	2.01885	0.000272282	0.00395756		1.85192	1.48232	1.33526	1.54248	1.42185	1.52677	0.197247		2.92044	2.85039	2.38271	2.87686	2.7576	0.25159		0.946957	0.50984	0.74901	0.735269	0.218882	1.38645
Ifnlr1	protein-coding genes	6.82716	0.000272675	0.00395921		1.48185	1.40739	1.53382	1.37777	1.42384	1.44494	0.0625067		1.14257	1.14365	1.13035	1.16213	1.14467	0.0131089		0.422994	0.447457	0.31438	0.394944	0.0708342	5.30763
Atrn	protein-coding genes	2.24194	0.000273325	0.00395921		7.22576	7.11955	6.82385	6.53013	5.31711	6.60328	0.768481		2.82161	2.62917	2.60215	2.80052	2.71336	0.113682		5.46664	5.10196	4.16442	4.91101	0.671782	1.25597
Pik3c2g	protein-coding genes	2.4133	0.000272875	0.00395921		1.32272	1.30077	1.27607	1.26234	1.20937	1.27425	0.0430327		1.07869	1.10467	1.07771	1.10143	1.09062	0.0144123		0.310962	0.271874	0.239369	0.274068	0.0358469	1.37689
Slc25a36	protein-coding genes	2.74902	0.000273295	0.00395921		6.9032	8.96066	8.42565	9.56844	7.49596	8.27078	1.07871		3.58054	3.20251	3.15748	3.78559	3.43153	0.302829		6.52539	8.66506	6.12685	7.10577	1.36501	1.94225
Mageb18	protein-coding genes	7.11589	0.00027323	0.00395921		1.92554	2.36166	2.08104	2.3299	2.40044	2.21972	0.206593		1.35461	1.42877	1.1459	1.5545	1.37095	0.171222		0.771164	1.318	1.73525	1.2748	0.483492	6.22167
Zfp655	protein-coding genes	4.72456	0.000273603	0.00396055		5.24319	6.45898	4.92012	6.23013	5.91645	5.75377	0.65314		3.44857	3.14539	2.75201	3.75768	3.27591	0.429504		4.35511	5.02454	5.05578	4.81181	0.395822	4.06561
Rragb	protein-coding genes	3.77305	0.000275345	0.00398307		3.5599	3.83857	4.60672	3.77368	3.8831	3.93239	0.396828		2.11844	2.44131	2.11406	2.75726	2.35777	0.30727		2.79246	3.00675	3.25787	3.01903	0.232948	3.07437
Abcd1	protein-coding genes	5.414	0.00027696	0.00398813		15.4243	11.2299	12.9466	13.1019	10.5527	12.6511	1.89763		5.17495	4.32714	3.73269	4.39905	4.40846	0.591854		12.016	11.3088	9.03704	10.7873	1.55645	4.79478
Gm3095	protein-coding genes	7.71012	0.000276299	0.00398813		1.40018	1.506	1.32005	1.45542	1.36435	1.4092	0.0733929		1.08457	1.15339	1	1	1.05949	0.0742156		0.282289	0.529872	0.233597	0.348586	0.158875	7.26476
Tecpr1	protein-coding genes	2.13579	0.000276879	0.00398813		8.65894	6.98269	7.98821	7.52026	5.88108	7.40624	1.05196		3.8062	3.35194	2.69021	3.20028	3.26216	0.460071		6.34103	6.22215	4.64415	5.73578	0.947243	2.06822
Rbm45	protein-coding genes	7.45147	0.000276124	0.00398813		7.27486	6.33023	7.25574	6.92175	5.59891	6.6763	0.713233		4.04753	4.11308	4.40122	3.41009	3.99298	0.41786		6.10124	6.413	4.88073	5.79832	0.809804	6.38381
Klhl9	protein-coding genes	2.24275	0.000277005	0.00398813		14.352	17.1875	15.934	15.1884	12.0899	14.9504	1.90849		7.70384	8.21476	6.24242	8.93922	7.77506	1.14056		12.962	13.8071	11.2258	12.665	1.31604	1.25541
Ddx42	protein-coding genes	5.75742	0.000276614	0.00398813		26.8534	28.4108	25.643	27.7015	22.1441	26.1506	2.46563		17.3688	14.9038	11.3669	13.4696	14.2773	2.52142		24.4346	28.0221	21.2901	24.5823	3.36843	4.61332
Cox5a	protein-coding genes	8.57559	0.000276984	0.00398813		3.99173	5.16814	5.2114	4.66355	5.51957	4.91088	0.598541		18.1882	20.6197	17.8682	16.3506	18.2567	1.76754		3.9173	4.78251	5.47188	4.7239	0.778946	7.40475
Abhd3	protein-coding genes	4.0812	0.000277443	0.00399174		4.35729	4.19935	4.53332	4.31496	4.13283	4.30755	0.154706		2.6593	2.0441	2.61614	2.65595	2.49387	0.300489		2.81551	3.66795	4.12244	3.5353	0.663486	3.48738
Slc5a3	protein-coding genes	7.52717	0.000277957	0.00399643		10.9946	11.9109	14.0628	11.2887	9.4457	11.5405	1.67696		4.53375	4.80372	4.06237	5.64941	4.76231	0.666037		8.76225	9.31644	7.10235	8.39368	1.15214	5.63834
Zfp276	protein-coding genes	5.60389	0.000278566	0.00400248		6.93157	5.47053	7.48136	5.92003	5.48362	6.25742	0.906132		2.32941	2.80293	2.14318	2.22582	2.37534	0.295069		4.94255	4.75156	4.2025	4.6322	0.384191	4.34896
Lgr4	protein-coding genes	3.44888	0.000278781	0.00400287		3.33539	3.38287	3.86571	3.52043	3.23254	3.46739	0.245558		2.35338	2.14549	1.64962	2.06455	2.05326	0.295314		2.26326	2.46477	2.23368	2.32057	0.125754	2.56352
17-qE1.1-7037.1	long-first-exon pachytene piRNA genes	5.4061	0.000279408	0.00400819		106.686	102.001	114.735	86.3722	73.2068	96.6002	16.6705		10.5679	11.362	10.075	14.9758	11.7452	2.21804		83.2102	73.275	45.2322	67.2391	19.6953	4.46939
Zfp759	protein-coding genes	12.6505	0.000279634	0.00400819		28.7555	34.6642	30.1043	28.6727	20.8104	28.6014	4.99362		5.64998	7.17408	4.3209	7.03642	6.04535	1.33994		29.8778	25.7369	16.8307	24.1485	6.66701	10.7475
Mlxip	protein-coding genes	30.3291	0.000279716	0.00400819		9.39616	7.64367	9.31742	8.08686	7.23454	8.33573	0.980017		4.89264	4.43619	3.5415	5.21409	4.52111	0.726889		7.09682	7.02812	6.02947	6.71814	0.597391	21.2052
Atg16l1	protein-coding genes	3.29961	0.000280147	0.00401168		2.71312	2.71177	3.16862	2.67923	2.57575	2.7697	0.229943		2.08711	1.93593	1.84924	1.75117	1.90586	0.142467		1.67583	1.80618	1.68508	1.72236	0.0727346	2.38288
Glg1	protein-coding genes	6.52323	0.000280802	0.00401835		10.8136	10.5994	9.76311	9.32408	8.66364	9.83277	0.891664		6.72034	6.2639	5.4836	6.99429	6.36553	0.660646		8.76516	7.53407	6.85568	7.7183	0.96798	5.24995
Slc25a47	protein-coding genes	3.64467	0.000281151	0.00402065		3.79221	3.25285	4.21765	3.16117	3.13007	3.51079	0.477641		2.02156	1.52362	1.51167	1.69453	1.68784	0.23764		2.09802	2.25926	1.8584	2.07189	0.201703	2.48206
Atp13a3	protein-coding genes	6.82614	0.000281505	0.00402264		12.0973	15.2939	10.9201	13.6461	10.8182	12.5551	1.9099		5.2211	5.78488	3.97873	6.26369	5.3121	0.985766		11.0373	12.8006	9.27322	11.037	1.76369	6.06166
Zfhx3	protein-coding genes	5.16015	0.000281668	0.00402264		8.63159	7.55705	7.29871	6.15439	7.13861	7.35607	0.889095		3.88244	3.96609	3.24453	4.75551	3.96214	0.619346		6.09225	4.73389	4.8375	5.22121	0.756117	3.84181
Col11a2	protein-coding genes	2.71612	0.000282483	0.00402926		1.90768	1.7439	2.10477	1.77286	1.9622	1.89828	0.146948		1.31288	1.3724	1.38618	1.23906	1.32763	0.067068		0.848537	0.853481	1.14228	0.948099	0.168184	1.82566
Atad2b	protein-coding genes	4.11798	0.000282509	0.00402926		5.76529	6.19363	4.94319	5.56515	4.88729	5.47091	0.556095		2.7591	2.64695	2.19119	3.56423	2.79037	0.571379		4.8054	4.65657	3.65209	4.37135	0.62733	3.41824
Atp8a2	protein-coding genes	4.88755	0.000283103	0.00403503		6.01219	5.84131	5.51659	5.71511	5.31401	5.67984	0.273064		4.03391	3.98155	3.32296	4.12481	3.86581	0.366706		4.69059	4.90626	4.4984	4.69842	0.204043	4.16945
Uggt2	protein-coding genes	7.67139	0.000283645	0.00404004		6.76094	7.98417	6.16529	7.76302	7.88845	7.31237	0.807177		3.08438	3.09711	3.1162	3.26428	3.14049	0.0835546		6.03121	6.94982	6.81816	6.59973	0.496734	7.0137
9130019O22Rik	protein-coding genes	13.6923	0.000285827	0.00406146		1.68837	1.61878	1.75046	1.51534	1.48375	1.61134	0.112737		1.08534	1.06191	1.08426	1.12616	1.08942	0.0267703		0.649088	0.54372	0.398082	0.530297	0.12604	10.2118
Fat1	protein-coding genes	1.85822	0.000285498	0.00406146		24.1186	21.3543	19.7658	16.4563	17.6796	19.8749	3.02967		4.81385	5.47582	4.35071	5.37815	5.00463	0.524578		17.5986	13.6182	12.4894	14.5687	2.68396	1.56035
Ncapd3	protein-coding genes	14.0752	0.000285911	0.00406146		29.3523	27.6622	24.6511	25.7018	18.3825	25.15	4.19294		5.79068	5.55058	3.88205	5.32307	5.13659	0.857879		25.9963	23.3804	16.1618	21.8462	5.0936	12.2969
Gm9047	protein-coding genes	2.54325	0.00028569	0.00406146		2.49018	1.83376	2.20934	2.30934	2.14676	2.19788	0.241449		7.6135	6.64466	8.36264	7.85746	7.61956	0.720933		2.04617	1.21871	1.79091	1.68526	0.423726	1.4904
Egf	protein-coding genes	2.67815	0.000286555	0.0040679		2.15373	2.07827	1.97993	1.98476	1.93309	2.02596	0.0887446		1.55259	1.26655	1.31926	1.30419	1.36065	0.12987		1.07863	1.02755	0.915317	1.00717	0.083543	1.77646
Tmem167	protein-coding genes	2.3886	0.000287201	0.00407164		1.41946	1.57199	1.52418	1.54881	1.41795	1.49648	0.0729849		1.78382	1.77745	1.70544	1.8113	1.7695	0.045165		0.478168	0.517625	0.513688	0.50316	0.0217333	1.4382
Zfp518a	protein-coding genes	10.3385	0.000287034	0.00407164		18.4766	24.7079	16.6199	20.7777	18.8593	19.8883	3.0722		6.49593	6.8088	5.92045	8.31201	6.8843	1.02044		18.241	18.7521	14.541	17.178	2.29799	8.99707
Kif24	protein-coding genes	9.80902	0.000287542	0.00407376		20.8014	17.3909	18.0917	16.0942	13.7381	17.2233	2.59839		6.40924	6.2804	5.04267	7.10453	6.20921	0.857806		17.2706	14.6609	11.3161	14.4159	2.9848	8.29789
Tssc4	protein-coding genes	3.92894	0.000288091	0.00407883		3.99814	3.33157	4.07001	3.21415	3.13068	3.54891	0.449325		5.37553	5.22814	5.60382	5.46615	5.41841	0.157795		2.60466	2.10996	2.8178	2.51081	0.363133	3.03232
Tango6	protein-coding genes	2.54314	0.000289984	0.0040907		5.00762	3.96803	5.46589	4.49853	4.81521	4.75106	0.560765		2.25227	1.99047	2.28611	2.13501	2.16596	0.133718		3.37899	3.18357	3.56006	3.37421	0.188291	1.50836
Chrnb2	protein-coding genes	5.07274	0.000290066	0.0040907		3.14993	2.89172	2.78494	2.74999	2.38624	2.79256	0.275913		1.5845	1.5587	1.76693	1.6198	1.63248	0.093065		1.72408	1.64567	1.08115	1.48363	0.350759	3.85829
Gpr179	protein-coding genes	1.93833	0.000289974	0.0040907		3.21862	2.7573	3.35336	2.48665	2.70714	2.90461	0.365843		1.42328	1.17619	1.27407	1.37088	1.3111	0.109132		1.75043	1.25856	1.20108	1.40336	0.301945	1.96984
Plekhg3	protein-coding genes	3.46966	0.000290081	0.0040907		1.78283	1.57913	1.87551	1.72142	1.71093	1.73396	0.108495		1.42934	1.31762	1.26031	1.28268	1.32249	0.0750361		0.628542	0.6131	0.622992	0.621545	0.00782208	2.27217
Mtcl1	protein-coding genes	3.52042	0.000289425	0.0040907		6.94428	6.57884	8.6099	6.62383	8.68291	7.48795	1.06718		3.55301	3.3995	2.61234	3.13889	3.17593	0.412787		5.17329	5.36297	6.41595	5.65074	0.669446	2.16688
Tsacc	protein-coding genes	6.00795	0.000289326	0.0040907		8.12812	8.33428	8.76613	6.68236	10.1222	8.40661	1.23777		35.8582	39.3231	33.6124	42.3727	37.7916	3.85295		7.86065	6.9977	10.8202	8.55952	2.00479	4.70753
Xntrpc	protein-coding genes	6.07558	0.000290969	0.00410051		9.54131	8.51628	9.7166	8.3984	7.30786	8.69609	0.975189		5.22487	5.35136	4.17792	5.47858	5.05818	0.595912		7.59971	6.98204	6.47951	7.02042	0.561085	5.0256
pi-Zfp280b.1	hybrid piRNA genes	4.69527	0.000291166	0.00410057		7.7626	7.62996	6.53199	6.58248	5.62183	6.82577	0.883083		3.50677	3.36022	2.53294	4.15455	3.38862	0.666734		5.59759	5.47239	4.17878	5.08292	0.785507	3.6496
Larp7	protein-coding genes	2.92914	0.000291968	0.00410916		21.316	24.5229	23.4097	26.39	28.6308	24.8539	2.79895		84.0337	85.9214	70.0176	86.6018	81.6436	7.82645		28.6543	30.5723	35.1033	31.4433	3.31155	3.67569
Arap1	protein-coding genes	2.63925	0.000293008	0.00411292		1.9539	1.74623	1.85667	2.02343	1.91703	1.89945	0.104822		1.51243	1.45755	1.48004	1.29138	1.43535	0.0985895		0.668222	0.969447	0.880688	0.839452	0.154788	1.67438
Hltf	protein-coding genes	3.55167	0.000292925	0.00411292		3.20777	3.58591	3.5386	3.71357	3.35123	3.47942	0.199934		2.47813	2.03579	1.93986	2.38171	2.20887	0.261215		2.66851	2.89198	2.87534	2.81194	0.124495	3.02244
Plekhb2	protein-coding genes	3.20148	0.000292775	0.00411292		1.55662	1.57592	1.56916	1.67439	1.69172	1.61356	0.0641069		2.3678	2.17273	2.40517	2.45651	2.35055	0.124001		0.716063	0.760581	0.785284	0.753976	0.03508	3.56078
Tex36	protein-coding genes	2.32523	0.00029265	0.00411292		9.38812	10.5954	10.8443	9.67952	10.5573	10.2129	0.638024		31.9185	29.4156	28.2668	33.8357	30.8591	2.50241		10.1954	10.2475	13.971	11.4713	2.16496	1.56048
Arhgap35	protein-coding genes	7.81176	0.000293431	0.00411615		29.1439	27.1897	29.8564	23.5232	25.2792	26.9985	2.63821		14.2487	16.3808	11.5862	17.4369	14.9131	2.58414		25.4329	20.9093	19.5686	21.9703	3.07274	6.40886
Zan	protein-coding genes	3.00295	0.000294155	0.00412088		55.6256	42.88	53.2571	37.1831	43.8113	46.5514	7.68212		7.70133	7.51791	6.00942	7.50012	7.1822	0.787122		39.5783	31.9255	33.5457	35.0165	4.03284	1.90587
Nlrp4f	protein-coding genes	26.6078	0.000294081	0.00412088		2.37822	2.67076	2.75066	2.45316	2.06061	2.46268	0.271622		1.257	1.4972	1.42295	1.62351	1.45016	0.153094		1.35868	1.27725	0.957006	1.19765	0.21234	20.1534
Rcbtb1	protein-coding genes	3.75389	0.000294743	0.0041264		3.03896	3.49516	3.81993	3.50863	3.40218	3.45297	0.279965		2.48978	2.46108	2.12598	2.53107	2.40198	0.186227		2.34179	2.66953	2.68684	2.56605	0.19441	3.00621
Fzd4	protein-coding genes	2.68267	0.000296464	0.00414777		2.05808	1.96174	2.05911	2.19279	1.85718	2.02578	0.125076		1.61036	1.3571	1.32402	1.43102	1.43062	0.127898		0.935998	0.951321	0.725107	0.870809	0.126414	1.65867
Wdr81	protein-coding genes	4.13325	0.000297364	0.00415763		5.17132	4.08107	5.09934	3.83999	3.81484	4.40131	0.678554		2.24233	1.63158	1.58857	1.67965	1.78553	0.306796		2.98724	2.58455	2.39739	2.65639	0.301416	2.79798
Il15ra	protein-coding genes	3.92154	0.000297831	0.00415933		1.70513	1.64141	1.91574	1.7251	1.77717	1.75291	0.103188		1.37255	1.18919	1.39239	1.31352	1.31691	0.0914982		0.581818	0.775416	0.750045	0.702426	0.105217	3.60603
Pak6	protein-coding genes	3.37125	0.000298044	0.00415933		3.668	2.97844	3.20714	2.90056	2.93219	3.13727	0.320106		2.24639	1.80735	1.73257	1.89674	1.92076	0.227222		2.16891	2.19875	1.54049	1.96938	0.371732	2.4196
Cd320	protein-coding genes	2.52214	0.000298071	0.00415933		6.72792	7.86498	8.11583	6.37595	7.50643	7.31822	0.742778		14.0684	13.8947	11.6482	12.7935	13.1012	1.12116		6.34795	5.98562	7.61332	6.64896	0.854581	1.55972
Xrcc5	protein-coding genes	3.16766	0.000300833	0.00419513		2.82303	3.34927	3.0036	2.81704	3.46779	3.09215	0.301317		4.52337	4.02949	4.56497	4.69524	4.45327	0.29185		2.82465	2.29482	3.17724	2.76557	0.444167	2.91487
Chd7	protein-coding genes	3.26845	0.000302004	0.0042032		10.7759	10.0282	7.23262	9.96042	10.2028	9.63998	1.38345		2.77547	2.79771	2.44908	2.83855	2.7152	0.179328		7.90074	8.27744	7.4779	7.88536	0.399992	2.34724
Kif5a	protein-coding genes	9.02207	0.000301848	0.0042032		3.17715	2.95814	2.89019	2.9935	2.89794	2.98338	0.11648		1.82657	1.6548	1.43779	1.94	1.71479	0.218738		1.6971	2.04406	1.84085	1.86067	0.174327	7.53426
1110065P20Rik	protein-coding genes	3.11392	0.000301755	0.0042032		5.03005	4.72005	5.34172	4.63672	5.04104	4.95392	0.282438		12.6464	12.7802	11.0572	11.2246	11.9271	0.912031		3.48224	4.21315	4.75265	4.14935	0.637604	2.69313
Cenpc1	protein-coding genes	5.74371	0.000303043	0.00421216		8.44825	8.91646	6.76381	8.93371	8.44465	8.30138	0.892242		5.52205	4.39599	4.41091	5.42613	4.93877	0.619403		8.52851	8.7613	7.85471	8.38151	0.470833	5.79319
Cog1	protein-coding genes	2.91312	0.000302942	0.00421216		4.75242	4.02179	4.51407	3.52749	4.36598	4.23635	0.47665		8.07639	9.41959	7.72035	9.03993	8.56406	0.797507		3.78869	3.1923	3.65225	3.54441	0.312477	2.52818
Ap5m1	protein-coding genes	4.04557	0.000303776	0.0042196		3.95575	3.80142	4.09887	3.91391	2.84685	3.72336	0.501419		1.5519	1.44254	1.69793	1.82584	1.62955	0.167539		2.95805	2.83291	1.7865	2.52582	0.64332	3.01987
Btaf1	protein-coding genes	9.34055	0.000304465	0.00422641		45.7865	50.0991	40.8041	45.5264	38.8879	44.2208	4.43915		27.9671	26.6268	20.1979	28.5402	25.833	3.84134		42.6904	43.4771	37.1667	41.1114	3.43878	8.69829
Slc9a3	protein-coding genes	4.41259	0.000306263	0.00424584		2.30384	2.16695	2.27089	2.0897	1.80366	2.12701	0.199697		1.39782	1.28424	1.23807	1.28105	1.3003	0.0683412		1.20716	0.934529	0.596897	0.912862	0.305708	3.29917
Zfx	protein-coding genes	2.92697	0.000306138	0.00424584		4.1197	4.84262	3.97683	4.68454	3.74822	4.27438	0.469157		2.42639	2.36323	2.25102	2.70956	2.43755	0.195304		2.74557	3.385	2.69997	2.94351	0.383018	1.7905
Fat4	protein-coding genes	3.90943	0.000306777	0.00424744		2.26093	2.18405	2.05364	1.96797	1.85614	2.06455	0.162577		1.29697	1.29379	1.27927	1.35746	1.30687	0.0345931		1.06419	0.864161	0.69282	0.873724	0.18587	3.19016
Mrpl3	protein-coding genes	2.96208	0.000306611	0.00424744		3.32	3.09652	3.4184	3.16963	3.06625	3.21416	0.150512		2.74092	2.67799	2.55531	2.63477	2.65225	0.0779483		2.41897	2.39806	2.49946	2.43883	0.0535379	1.81107
Kif14	protein-coding genes	3.39606	0.000307454	0.00424772		12.0353	12.7327	9.6654	10.2947	9.04902	10.7554	1.57002		2.94647	2.96257	2.62273	3.07523	2.90175	0.194633		9.53445	8.40672	6.4257	8.12229	1.57377	2.39725
Abca9	protein-coding genes	5.05241	0.000307595	0.00424772		5.16223	5.67214	4.12945	5.17677	4.75605	4.97933	0.57545		2.99834	2.91703	2.41332	2.76077	2.77237	0.25887		3.94565	4.29678	3.93149	4.05797	0.206934	4.48479
Adcy7	protein-coding genes	9.8402	0.000307064	0.00424772		3.15266	3.12225	3.59313	3.13918	3.10809	3.22306	0.20756		2.37185	2.19931	1.87708	1.88668	2.08373	0.243519		2.03048	2.01647	1.89612	1.98102	0.0738614	7.63606
Csnk1g1	protein-coding genes	4.74976	0.000307569	0.00424772		8.77851	8.72198	7.98189	8.91593	7.42058	8.36378	0.640438		4.45893	3.637	3.46949	5.32648	4.22297	0.853328		7.8659	7.91612	6.15335	7.31179	1.00355	4.01787
Son	protein-coding genes	29.3472	0.000308453	0.00425371		45.4392	54.017	41.3213	50.948	58.4691	50.0389	6.79842		15.5876	15.8436	14.8561	16.6477	15.7338	0.739144		42.3607	49.5617	48.9782	46.9669	3.99971	27.5807
B4galnt4	protein-coding genes	2.1999	0.000308627	0.00425371		9.65579	8.11345	6.76321	8.14258	6.97654	7.93031	1.15409		3.46669	2.75199	3.04392	2.70666	2.99232	0.349785		7.99099	7.20256	6.87859	7.35738	0.572132	1.27208
Abcg3	protein-coding genes	6.6161	0.000308599	0.00425371		1.27408	1.31083	1.29677	1.38871	1.28855	1.31179	0.0450115		1.131	1.03394	1.0308	1.10641	1.07554	0.0508617		0.329359	0.298092	0.382889	0.33678	0.0428828	6.19164
Pask	protein-coding genes	9.7096	0.000309065	0.00425698		33.3188	29.7366	34.392	27.9214	24.4122	29.9562	4.05919		16.0177	16.6686	11.7503	15.1587	14.8988	2.18821		29.9007	26.4998	22.1506	26.1837	3.88471	8.52633
Rsph9	protein-coding genes	3.24565	0.000309311	0.00425762		5.33235	6.01771	5.98081	5.77372	6.45911	5.91274	0.409375		15.0889	14.4529	12.4567	13.7236	13.9305	1.12985		5.13022	5.51811	7.34217	5.99683	1.18113	3.28513
Zdhhc17	protein-coding genes	3.1899	0.000310245	0.00426565		5.94112	7.07214	5.46378	6.84762	5.37511	6.13995	0.782862		3.57767	3.06456	2.61014	3.70673	3.23977	0.503111		5.05654	5.67039	4.80044	5.17579	0.447067	2.68943
Lmf2	protein-coding genes	4.75012	0.000310295	0.00426565		5.60853	4.41522	5.23912	4.51036	4.14852	4.78435	0.612718		8.72741	9.04404	7.59715	9.50656	8.71879	0.813331		4.6517	3.38744	3.59136	3.87683	0.678756	4.10867
Mtf2	protein-coding genes	2.35031	0.000311026	0.00426668		25.4198	33.1766	26.0349	34.9099	30.0122	29.9107	4.20887		10.7274	9.72625	9.05221	10.7441	10.0625	0.824733		27.0003	35.1239	28.5761	30.2334	4.30793	1.88937
Fam83a	protein-coding genes	2.29969	0.000310789	0.00426668		12.334	10.0844	12.0034	9.08716	7.99597	10.301	1.86177		2.65024	1.8335	1.51566	2.24718	2.06165	0.49363		9.18261	7.64417	5.29969	7.37549	1.95535	2.3738
Kank1	protein-coding genes	7.56612	0.00031069	0.00426668		5.24762	4.71057	5.36609	4.56554	5.29157	5.03628	0.369559		3.7852	3.04791	3.0352	3.50091	3.34231	0.366194		3.59161	3.61773	4.1804	3.79658	0.332654	5.60747
Prdx6	protein-coding genes	4.41832	0.000311371	0.00426668		3.90025	3.70001	5.04555	3.21309	3.24676	3.82113	0.744941		9.00676	10.223	7.66778	9.22006	9.0294	1.05128		3.0471	2.53175	3.048	2.87562	0.297798	3.51091
1700092M07Rik	protein-coding genes	16.9398	0.000311208	0.00426668		18.841	16.2596	18.7244	13.7946	15.7595	16.6758	2.13301		65.0479	75.5245	59.3909	67.0134	66.7442	6.68617		18.7092	14.1846	18.8424	17.2454	2.65157	17.1167
15-qE1-8387.1	long-first-exon pachytene piRNA genes	20.8831	0.000311649	0.00426774		144.852	126.769	152.06	104.794	98.4553	125.386	23.6729		12.7669	13.8942	12.4046	23.0461	15.528	5.05208		106.153	88.9299	58.9645	84.6825	23.8793	14.1575
Cypt2	protein-coding genes	2.04092	0.000311913	0.00426863		5.1382	5.84361	5.30423	5.11776	3.52452	4.98566	0.867931		15.6544	16.1878	17.1301	19.9921	17.2411	1.93282		4.94727	5.03234	4.92578	4.96846	0.0563527	2.03506
Kdm4c	protein-coding genes	4.04084	0.000312958	0.00428018		4.20297	4.51883	4.52999	4.70367	4.56212	4.50352	0.183548		2.84817	1.9725	2.33303	2.29741	2.36278	0.361975		3.79185	3.7726	3.89109	3.81851	0.0635859	3.53789
Atg9b	protein-coding genes	2.9467	0.000316486	0.00432249		2.69408	2.42688	2.89441	2.226	2.26239	2.50075	0.287274		1.68961	1.27455	1.47056	1.31561	1.43758	0.188025		1.70808	0.950219	0.90851	1.18894	0.450075	1.8425
Eif3f	protein-coding genes	2.11972	0.000316442	0.00432249		3.76954	3.87508	4.24814	3.36833	4.52024	3.95627	0.444518		14.0252	15.0162	11.8688	14.1436	13.7635	1.33817		3.84571	3.30697	4.71531	3.956	0.710618	2.1196
Fam229b	protein-coding genes	2.45876	0.00031666	0.00432249		11.6454	14.5624	14.57	11.4974	15.3063	13.5163	1.80173		46.9326	54.4469	42.5918	47.481	47.8631	4.90391		13.5397	12.9143	15.8828	14.1123	1.56489	2.55971
Edrf1	protein-coding genes	5.43021	0.000318335	0.00434256		11.0799	12.2996	8.55271	10.9504	10.2826	10.6331	1.3719		5.60152	6.372	3.69834	4.81347	5.12133	1.14228		9.29583	10.1504	9.40611	9.61745	0.464833	4.95613
Mast4	protein-coding genes	6.76331	0.00031952	0.00435594		8.25406	6.55773	6.7529	6.70397	5.479	6.74953	0.989537		1.99544	1.93986	1.71798	2.05051	1.92594	0.14582		5.96243	5.25451	3.5273	4.91475	1.25261	5.16202
Lamb2	protein-coding genes	4.52347	0.000319919	0.00435845		6.18077	5.35637	6.5778	5.33789	5.61361	5.81329	0.54639		3.9629	3.79597	2.88925	3.1821	3.45756	0.50621		4.18018	4.3376	4.33968	4.28582	0.0914928	3.50935
Mov10l1	protein-coding genes	7.88074	0.000320113	0.00435845		34.0773	36.4774	31.1365	34.154	30.0793	33.1849	2.56986		21.2415	18.5479	13.6228	15.6223	17.2586	3.33778		32.2044	34.1554	31.4873	32.6157	1.38078	7.74952
Lifr	protein-coding genes	8.85851	0.00032034	0.00435875		10.3427	10.3827	10.7577	13.5182	13.4382	11.6879	1.64254		4.46914	4.62569	3.85459	4.86826	4.45442	0.432284		8.50982	11.8135	10.7878	10.3704	1.69093	7.93863
Itga10	protein-coding genes	4.38935	0.000321297	0.00436773		2.34079	2.25972	2.49525	2.22581	1.92762	2.24984	0.207964		1.51297	1.44193	1.35879	1.35002	1.41593	0.0768172		1.12852	1.07314	0.991823	1.06449	0.0687574	3.49469
Inip	protein-coding genes	3.018	0.00032141	0.00436773		5.36253	5.05753	5.2812	4.69386	4.09539	4.8981	0.518154		3.2531	3.00316	2.49045	3.1792	2.98148	0.34373		4.40598	3.63116	3.05064	3.69593	0.679987	1.91722
Caskin2	protein-coding genes	3.07719	0.000321958	0.0043696		7.17055	5.85659	6.06219	6.17554	5.27546	6.10807	0.68775		3.96299	2.76806	2.41432	2.70668	2.96301	0.684283		5.20258	5.48659	4.54543	5.0782	0.482751	3.20564
Stx12	protein-coding genes	4.22023	0.00032194	0.0043696		3.89223	4.5706	4.0442	5.6332	4.7502	4.57809	0.688908		8.2605	8.35768	7.40229	9.38699	8.35187	0.812723		4.24637	5.12976	5.05668	4.81094	0.490293	3.60878
Prrc2b	protein-coding genes	4.69486	0.00032232	0.00437173		6.11325	5.11286	5.46517	4.8116	4.86221	5.27302	0.536244		3.69157	3.32869	2.87069	3.32417	3.30378	0.336147		4.20582	3.62004	3.54882	3.79156	0.360523	3.5861
Zkscan3	protein-coding genes	5.31362	0.000322589	0.0043726		6.54094	6.61073	8.35044	6.45592	5.87006	6.76562	0.933283		3.95557	3.04784	2.92647	3.21875	3.28716	0.461455		5.72369	5.61597	5.01266	5.45077	0.383221	4.41394
Fam135a	protein-coding genes	9.57512	0.000323396	0.00438075		34.6896	38.2058	35.0612	36.5287	33.6218	35.6214	1.78065		21.4464	20.0216	17.7682	24.5143	20.9376	2.82464		35.4754	35.6952	30.9753	34.0486	2.66385	9.1639
Zfp111	protein-coding genes	4.88381	0.000324084	0.0043845		1.64861	1.71184	1.71943	1.6488	1.57149	1.66003	0.0598074		1.26702	1.14174	1.22507	1.34439	1.24456	0.0845023		0.649507	0.630726	0.552978	0.61107	0.0511783	4.42554
Ppfia1	protein-coding genes	2.45277	0.000323982	0.0043845		7.76803	7.36597	6.70406	7.30177	6.65077	7.15812	0.474184		4.65891	3.70043	3.05062	4.03221	3.86054	0.67044		6.74494	6.54872	5.88416	6.39261	0.451125	1.48554
Tcf12	protein-coding genes	3.42399	0.000324609	0.00438881		2.72901	2.85801	2.55731	3.02131	2.5707	2.74727	0.196823		2.07488	1.91287	1.94765	2.10597	2.01034	0.0944142		1.82152	2.03286	1.79254	1.88231	0.131186	2.63365
pi-Mrs2.1	hybrid piRNA genes	7.01814	0.000325822	0.00440241		18.4701	19.2321	19.7002	16.4716	15.6395	17.9027	1.76709		10.5145	10.5451	7.68422	11.6482	10.098	1.69341		16.4678	14.861	12.3078	14.5455	2.09787	5.7717
Cnpy3	protein-coding genes	2.751	0.00032689	0.00441406		2.49468	2.34506	2.76165	2.26138	2.59461	2.49148	0.19876		4.06735	3.84947	3.42138	3.82182	3.79	0.269167		1.62947	1.46711	1.78581	1.62746	0.159359	2.07023
Kcns2	protein-coding genes	2.35134	0.000327416	0.00441835		1.35499	1.50775	1.53154	1.39641	1.33038	1.42422	0.0906464		1.08292	1.02148	1.07798	1.03368	1.05402	0.0309924		0.328299	0.329579	0.235095	0.297658	0.0541846	1.25865
Dars	protein-coding genes	2.78412	0.000327799	0.00442072		4.36758	5.23106	5.03585	6.29458	6.81397	5.54861	0.98947		11.5731	12.7435	10.4773	13.5698	12.0909	1.35212		4.40412	5.99896	6.76409	5.72239	1.20405	2.85801
Lyzl1	protein-coding genes	2.63953	0.000328093	0.00442189		7.48521	7.89595	7.75973	7.12523	8.57829	7.76888	0.539937		27.7371	29.0974	23.6478	26.4876	26.7425	2.32213		7.39732	6.22972	10.0399	7.88898	1.95209	2.67568
Kdm4b	protein-coding genes	5.35362	0.000328624	0.00442625		11.3395	8.73454	10.1087	9.10692	8.7875	9.61542	1.11082		6.24191	5.01472	3.83831	4.9227	5.00441	0.982849		8.12343	7.85659	7.47139	7.81714	0.327806	4.4467
Csmd2	protein-coding genes	2.15349	0.000329589	0.00443363		4.73005	3.93154	4.17246	3.31376	3.7341	3.97638	0.52589		1.43953	1.34567	1.33926	1.47551	1.39999	0.068081		2.78466	2.01732	2.07788	2.29329	0.426618	1.3527
Rims4	protein-coding genes	4.65918	0.000329585	0.00443363		1.39389	1.27885	1.48096	1.42603	1.37521	1.39099	0.0744241		1.9608	2.08913	1.83452	1.88778	1.94306	0.110285		0.404927	0.532822	0.5679	0.501883	0.0857786	3.08337
Tagap1	protein-coding genes	5.24385	0.000331653	0.00445016		44.7369	42.356	44.846	37.714	32.2917	40.3889	5.37029		13.2929	14.0447	13.6853	12.9431	13.4915	0.477414		40.0668	36.5454	28.8214	35.1445	5.75209	4.91259
Lrrk2	protein-coding genes	5.83113	0.000331536	0.00445016		5.08471	5.46695	5.29578	5.20126	6.87623	5.58499	0.735256		2.02739	2.2728	1.98861	2.15562	2.1111	0.129281		3.50257	4.0469	5.28617	4.27855	0.914086	4.67425
4833420G17Rik	protein-coding genes	5.021	0.000331089	0.00445016		7.4101	7.80113	9.7574	7.48507	8.46724	8.18419	0.973374		4.91267	4.5482	3.3476	4.95521	4.44092	0.751421		6.94225	7.6059	8.26388	7.60401	0.660817	3.77392
Adh7	protein-coding genes	28.0144	0.000331549	0.00445016		9.08019	8.23957	10.4758	7.17949	6.81263	8.35753	1.48304		4.01171	3.2548	2.0662	2.46359	2.94908	0.863679		6.72305	5.83488	5.54221	6.03338	0.614937	24.4647
Thsd7a	protein-coding genes	2.67319	0.000332018	0.00445226		1.91872	2.00915	1.89129	1.77396	1.61818	1.84226	0.150813		1.32329	1.17503	1.26205	1.28809	1.26212	0.0632481		0.909751	0.771685	0.603212	0.761549	0.153521	1.65676
Hexdc	protein-coding genes	2.93212	0.000332607	0.00445735		2.3918	2.10569	2.67476	2.29326	2.17779	2.32866	0.222206		1.64577	1.48377	1.60068	1.34325	1.51837	0.135242		1.15016	1.04951	1.20636	1.13534	0.0794678	1.88096
Fam212b	protein-coding genes	2.3013	0.000333269	0.00446208		1.52397	1.44003	1.59865	1.42593	1.34524	1.46676	0.0972306		1.19378	1.0251	1.06834	1.11019	1.09935	0.0719004		0.420013	0.46448	0.300192	0.394895	0.0849754	1.30133
Xpo4	protein-coding genes	5.92129	0.000333588	0.00446208		10.3096	12.1519	10.0407	10.5035	8.6248	10.3261	1.25908		5.51524	5.82843	4.42568	6.6301	5.59986	0.912779		9.54522	9.00724	7.12772	8.56006	1.26927	4.99799
Ern1	protein-coding genes	3.97032	0.000333465	0.00446208		5.14457	4.5329	4.41415	4.67332	4.13868	4.58072	0.371461		2.96352	3.08965	2.17505	2.68858	2.7292	0.405612		3.65369	3.61707	3.13257	3.46778	0.290874	3.17853
Dzank1	protein-coding genes	10.804	0.000333853	0.00446282		15.5274	14.0085	14.4267	13.9076	9.77381	13.5288	2.19512		3.44796	2.83417	2.66429	3.13128	3.01943	0.344768		13.7669	12.6023	7.56538	11.3115	3.2961	9.15513
Pitpnm3	protein-coding genes	3.48578	0.000334668	0.00447091		2.92738	2.49755	2.88699	2.42566	2.48185	2.64389	0.242261		1.44558	1.52652	1.53331	1.54512	1.51263	0.045356		1.60338	1.42239	1.17411	1.39996	0.215512	2.29583
Ptgir	protein-coding genes	2.73476	0.000334919	0.00447147		2.16281	2.07056	2.23044	1.9925	1.6751	2.02628	0.216075		1.37712	1.21599	1.13066	1.18058	1.22609	0.1066		0.987751	0.771439	0.43859	0.732593	0.276634	1.56569
Gp1bb	protein-coding genes	2.54681	0.000335304	0.0044738		3.23598	2.6081	2.85685	2.63412	2.35871	2.73875	0.329254		4.70939	5.42765	4.54796	5.43477	5.02994	0.468016		1.78298	1.52177	1.65411	1.65295	0.130609	1.80717
Hykk	protein-coding genes	2.30139	0.000335644	0.00447553		1.41881	1.44173	1.40701	1.42013	1.37612	1.41276	0.0240081		1.11848	1.06715	1.1828	1.14316	1.1279	0.0483936		0.464386	0.426211	0.32726	0.405952	0.0707721	1.34105
Pcca	protein-coding genes	4.79939	0.000336042	0.00447804		5.57234	5.62708	6.25298	5.99003	5.15851	5.72019	0.419134		3.98641	4.28691	3.33136	3.9318	3.88412	0.400217		4.83052	5.28016	5.39215	5.16761	0.29725	4.40475
Zmym1	protein-coding genes	4.09737	0.000337516	0.00449487		4.35775	5.04051	5.33803	4.72026	4.84469	4.86025	0.365073		3.02194	2.24165	3.17468	3.08215	2.8801	0.430247		3.65228	4.12862	3.62224	3.80105	0.284084	3.35679
Slc4a3	protein-coding genes	7.0966	0.000337881	0.00449693		7.0563	5.94641	8.51778	6.37103	6.84629	6.94756	0.977543		2.34198	2.07709	2.14233	2.10514	2.16663	0.119912		4.63538	5.05168	5.37465	5.02057	0.370616	5.37593
Dbndd2	protein-coding genes	3.2715	0.0003384	0.00450101		2.67955	2.38516	2.55536	2.64831	2.3412	2.52192	0.152728		2.05623	1.95784	1.86912	1.95236	1.95889	0.0765439		1.38886	1.56388	1.4016	1.45145	0.0975783	2.27715
Atp8b2	protein-coding genes	5.66642	0.000338757	0.00450295		9.33641	8.03269	10.5714	8.2884	8.32932	8.91164	1.05299		5.42605	5.47067	3.88298	5.18279	4.99062	0.749187		7.22411	7.1136	7.35721	7.23164	0.121979	4.70598
Naalad2	protein-coding genes	6.72639	0.000340438	0.00452248		9.05025	9.1286	11.4018	9.31978	7.6346	9.30701	1.34935		4.16395	4.19932	3.30396	4.55834	4.05639	0.532323		9.07402	9.31848	7.69084	8.69445	0.877702	6.32663
Pex2	protein-coding genes	4.34222	0.000340916	0.004526		4.54272	5.73403	5.2132	5.05804	5.16816	5.14323	0.42498		3.7471	3.4382	2.87571	2.94425	3.25131	0.414768		3.02102	4.25169	4.42473	3.89915	0.765386	3.46286
Rnf152	protein-coding genes	2.46947	0.000341561	0.00453174		1.57308	1.66197	1.66375	1.70389	1.67517	1.65557	0.049071		1.24038	1.21096	1.38283	1.26455	1.27468	0.0753592		0.555293	0.67192	0.531479	0.586231	0.0751583	1.47507
Dbil5	protein-coding genes	1.5551	0.000342513	0.00454154		38.5505	44.656	48.0549	34.9181	42.3623	41.7084	5.13504		266.796	292.689	228.453	266.641	263.645	26.4634		50.7655	42.3566	55.6209	49.581	6.71101	1.84176
Clca2	protein-coding genes	2.33585	0.000343381	0.00454458		1.48589	1.37493	1.38861	1.37078	1.26877	1.3778	0.0770481		1.01428	1.0518	1.047	1.02436	1.03436	0.0179562		0.352454	0.333637	0.303877	0.329989	0.0244931	1.30653
Pdss2	protein-coding genes	3.52974	0.000343225	0.00454458		2.97289	2.81183	3.4529	2.63693	2.87199	2.94931	0.306847		1.92224	1.68519	1.6583	1.73922	1.75124	0.118866		1.91286	1.86196	1.76643	1.84708	0.0743399	2.54462
Sbno2	protein-coding genes	4.23985	0.000343009	0.00454458		6.19561	5.14805	5.69984	4.89284	4.61389	5.31005	0.636612		3.52008	2.88666	2.33489	2.78855	2.88254	0.488272		3.8141	3.53092	3.59661	3.64721	0.148216	3.12255
Cnih4	protein-coding genes	2.66064	0.000343686	0.00454578		1.64327	1.8696	1.94688	2.08801	1.8896	1.88747	0.161014		2.45371	2.52478	2.55649	2.36439	2.47484	0.0852573		1.19757	1.17919	0.845706	1.07416	0.198056	1.91121
13-qA5-208.1	short-first-exon pachytene piRNA genes	3.04412	0.000344033	0.00454641		8.66804	8.592	9.36803	7.07465	6.81564	8.10367	1.1038		3.36365	3.6004	2.9955	3.70665	3.41655	0.315193		7.69937	5.9092	5.76973	6.45943	1.07608	2.70824
Srgap2	protein-coding genes	4.53273	0.000344373	0.00454641		6.16824	5.50935	5.61278	5.27732	5.24955	5.56345	0.371327		3.73913	3.64192	2.83266	3.78192	3.49891	0.448011		4.79484	4.22919	4.27071	4.43158	0.315277	3.75106
Tex43	protein-coding genes	6.92193	0.000344333	0.00454641		7.77503	9.41657	8.48952	8.15895	7.83429	8.33487	0.668756		25.2134	24.5965	22.6489	20.6452	23.276	2.06653		6.30193	6.35528	9.25748	7.3049	1.6912	5.67174
Ap4b1	protein-coding genes	9.78902	0.000344826	0.00454957		41.616	37.3603	42.6002	34.8728	27.6223	36.8143	6.02274		16.0213	16.4025	10.2421	15.227	14.4732	2.86293		35.4351	32.7225	25.3811	31.1796	5.20156	8.33035
pi-Il17rd.1	prepachytene piRNA genes	9.5994	0.000345353	0.0045537		12.0228	10.5288	12.663	9.38929	8.74661	10.6701	1.67046		2.77978	2.70203	2.29142	2.54102	2.57856	0.21571		8.803	7.4294	5.79653	7.34298	1.5051	6.86263
Coro7	protein-coding genes	4.64411	0.000345581	0.00455389		7.69221	5.89874	6.93729	5.9914	5.09021	6.32197	1.0077		3.33418	2.84911	1.95667	2.54592	2.67147	0.576614		5.45102	4.94225	3.78767	4.72698	0.852314	3.63246
Cc2d2a	protein-coding genes	6.16631	0.000346541	0.00455527		1.7375	1.71892	1.74477	1.90007	2.08555	1.83736	0.156608		1.2638	1.1772	1.3055	1.18333	1.23246	0.0626736		0.770828	1.08526	0.939535	0.931874	0.157356	5.10591
Zwilch	protein-coding genes	11.0025	0.000346232	0.00455527		18.0841	22.1034	16.35	19.6596	15.6019	18.3598	2.61846		7.84476	7.6998	6.18524	7.47791	7.30193	0.75959		18.5752	20.0687	17.3992	18.681	1.33789	11.185
Pcdha2	protein-coding genes	2.01855	0.000345967	0.00455527		12.3718	12.5426	13.3519	10.3359	11.9958	12.1196	1.11334		6.35796	7.49341	5.83548	8.34278	7.00741	1.12762		9.99477	8.94892	10.6467	9.86346	0.856473	2.03452
Rpl29	protein-coding genes	2.67002	0.000346506	0.00455527		9.7845	8.45719	9.9996	6.60646	9.26588	8.82273	1.37403		38.6905	37.7431	30.0754	36.0269	35.634	3.86622		9.95964	6.71661	10.025	8.90042	1.89151	1.81794
Taf2	protein-coding genes	6.96212	0.000346756	0.00455528		15.1012	16.1361	14.1656	15.2475	13.0976	14.7496	1.15802		9.67962	9.45772	7.14901	9.82766	9.0285	1.26218		15.1268	15.1411	13.4424	14.5701	0.976643	6.88277
Mphosph9	protein-coding genes	6.82124	0.000347755	0.00456559		18.3677	17.4276	16.7421	16.2091	15.528	16.8549	1.09624		8.96321	8.43259	7.07996	10.9784	8.86354	1.61755		16.3039	15.5775	13.7203	15.2006	1.33241	6.18922
Zfp507	protein-coding genes	9.50727	0.000350011	0.00459238		14.2346	13.3603	13.6094	11.1207	10.0327	12.4715	1.80041		4.65942	4.45712	3.89867	4.86892	4.47103	0.416972		11.4394	9.32649	7.29469	9.35353	2.07249	7.3068
Nlrc3	protein-coding genes	3.0862	0.000350382	0.00459403		2.48342	2.33827	2.46019	2.15073	1.90589	2.2677	0.241431		1.26259	1.13607	1.24694	1.18131	1.20673	0.0588094		1.00739	0.985936	0.79246	0.928595	0.118384	1.82148
Gm10093	protein-coding genes	1.86328	0.000350568	0.00459403		1.15837	1.16737	1.24126	1.09012	1.18214	1.16785	0.0541419		2.43917	2.45687	2.10161	2.33218	2.33246	0.163459		0.243743	0.227467	0.273913	0.248374	0.0235668	1.07299
Slc17a6	protein-coding genes	7.41337	0.00035133	0.00459953		3.36515	3.43161	3.33406	2.93611	2.41415	3.09622	0.427853		1.3683	1.24493	1.16163	1.44677	1.30541	0.126844		2.15571	1.92166	1.49706	1.85814	0.333887	6.88217
Scml2	protein-coding genes	3.63512	0.000351419	0.00459953		10.9805	10.2567	9.40199	10.072	7.12789	9.56782	1.47523		3.41704	3.6382	2.72789	3.61192	3.34876	0.425508		10.4252	9.41207	6.59447	8.81058	1.98493	2.53642
Gucy2e	protein-coding genes	2.2155	0.0003529	0.00460248		1.16724	1.20591	1.16881	1.17185	1.14215	1.17119	0.022752		1.09368	1.07842	1.08301	1.04507	1.07504	0.0209791		0.195332	0.133146	0.151855	0.160111	0.0319045	2.39416
6-qC3-100.1	short-first-exon pachytene piRNA genes	3.52528	0.000352942	0.00460248		19.3453	18.4982	18.9375	16.4643	12.6585	17.1808	2.76003		5.84083	4.60445	4.62039	5.84948	5.22879	0.711758		17.656	14.8654	10.6578	14.3931	3.52293	3.1587
Zc3h12c	protein-coding genes	2.97427	0.000352093	0.00460248		5.60042	6.57415	5.5804	6.20825	5.18215	5.82907	0.554875		3.41792	3.26286	2.76676	4.07421	3.38044	0.53949		4.34743	5.22775	4.03683	4.53734	0.617755	2.21857
Myf6	protein-coding genes	2.06188	0.000352599	0.00460248		2.86864	3.18421	2.29586	2.69591	2.86856	2.78264	0.324235		1.73483	1.1904	1.34552	1.71629	1.49676	0.271788		1.8794	2.00659	1.57865	1.82155	0.219758	1.74378
Klc3	protein-coding genes	4.43593	0.000353156	0.00460248		4.53324	4.21279	3.77155	3.71178	3.71363	3.9886	0.369541		6.39417	6.00546	5.58313	5.49382	5.86914	0.415093		3.25842	3.23444	3.91669	3.46985	0.38716	3.59686
Myl12b	protein-coding genes	2.12658	0.000352111	0.00460248		2.42296	2.50153	2.65471	2.16985	2.71309	2.49243	0.214472		7.85758	8.09716	6.54715	7.76324	7.56628	0.693808		2.31993	1.44822	2.09271	1.95362	0.452194	1.13627
Morn3	protein-coding genes	10.6211	0.00035308	0.00460248		12.3948	12.8028	11.9271	10.065	12.5449	11.9469	1.09918		49.5579	53.8061	44.6326	55.4678	50.8661	4.8438		12.9914	11.6164	14.3651	12.991	1.37435	8.99255
Asap3	protein-coding genes	4.85396	0.000353444	0.00460341		5.39603	4.90908	4.12992	4.77945	4.49909	4.74271	0.471889		3.06278	3.02771	2.6585	2.89818	2.91179	0.1831		3.6505	3.77907	3.80487	3.74481	0.0826902	4.01049
2610042L04Rik	protein-coding genes	2.52931	0.000354871	0.00461884		1.73716	1.88587	1.77975	1.93365	1.51051	1.76939	0.164861		1.3166	1.1276	1.11579	1.14002	1.175	0.0949173		0.74722	0.904031	0.611787	0.754346	0.146252	1.60226
Efcab12	protein-coding genes	7.81777	0.000355062	0.00461884		18.0138	15.4874	15.2766	14.2035	13.0738	15.211	1.83841		8.47851	9.49997	7.11271	9.24966	8.58521	1.07361		15.9961	14.3796	12.8223	14.3993	1.58699	7.42634
Helz	protein-coding genes	9.32097	0.000356713	0.00463748		21.2698	18.7489	19.6362	15.3395	15.3207	18.063	2.65361		7.71925	8.15219	6.46733	8.97204	7.8277	1.04518		16.8175	13.8711	12.9706	14.5531	2.01208	7.60476
Rnf225	protein-coding genes	2.15141	0.0003571	0.00463969		1.24859	1.20069	1.20986	1.16503	1.14825	1.19449	0.0393961		1.06129	1.07411	1.03362	1.03485	1.05097	0.0200231		0.223187	0.242997	0.183929	0.216704	0.0300629	1.19282
Acadsb	protein-coding genes	4.88631	0.00035757	0.00464297		4.75403	5.07285	5.20932	5.91633	4.70248	5.131	0.487851		3.65684	3.37589	3.03437	3.37624	3.36083	0.25473		4.86332	5.61531	5.27738	5.252	0.376637	4.98275
Robo1	protein-coding genes	2.5343	0.000358106	0.00464483		1.67279	1.65942	1.66754	1.61362	1.60334	1.64334	0.0323855		1.36922	1.42218	1.45572	1.4701	1.42931	0.0448055		0.635694	0.565117	0.580535	0.593782	0.0371065	2.8099
Akap14	protein-coding genes	2.52999	0.000358368	0.00464483		2.40174	2.19042	2.19448	2.20356	2.15871	2.22978	0.0976012		5.03623	5.70125	6.05803	5.6533	5.6122	0.424313		1.79033	1.1089	1.54557	1.4816	0.34519	1.52543
1700006E09Rik	protein-coding genes	2.26761	0.000358359	0.00464483		10.2124	10.0342	10.191	9.00785	10.7067	10.0304	0.624878		33.6076	39.6688	37.1879	41.3153	37.9449	3.35244		11.0954	10.175	12.4194	11.2299	1.12823	1.74231
Sec16a	protein-coding genes	15.2105	0.000358634	0.00464546		56.8549	45.8526	51.5693	39.5843	41.0153	46.9753	7.24776		17.6385	17.4376	13.6333	18.4682	16.7944	2.15409		45.6016	35.0263	31.7612	37.463	7.23481	12.1946
Bbs1	protein-coding genes	9.60089	0.00035899	0.00464724		24.1508	21.3922	24.3521	18.3805	16.3276	20.9206	3.53481		8.45267	6.90691	5.34261	7.27207	6.99357	1.28319		20.7439	16.9997	13.0887	16.9441	3.8279	7.85923
Gprin3	protein-coding genes	2.12101	0.00035925	0.00464778		1.20377	1.17143	1.19156	1.18003	1.1475	1.17886	0.0213415		1.07933	1.07194	1.02611	1.03157	1.05224	0.0272736		0.160475	0.155001	0.0925134	0.135996	0.0377568	1.10584
Pbp2	protein-coding genes	2.95037	0.000360078	0.00465567		14.3626	15.1037	16.4245	11.9577	14.2595	14.4216	1.62615		46.0215	45.6758	37.2797	40.518	42.3738	4.22701		14.0697	12.6173	15.5324	14.0731	1.45755	2.8837
Ccdc142	protein-coding genes	4.02922	0.000360868	0.0046574		9.98152	8.49919	11.1016	8.86277	7.50667	9.19035	1.38732		4.04693	4.06591	3.23242	3.23093	3.64405	0.47623		7.53587	7.41974	6.44754	7.13438	0.597651	3.90884
Mapkbp1	protein-coding genes	6.90295	0.000360855	0.0046574		45.546	39.0398	43.2454	36.4299	34.5551	39.7632	4.59143		23.997	21.8628	18.3924	26.3682	22.6551	3.38557		37.3412	34.8908	30.4115	34.2145	3.514	5.51024
Gtf2f2	protein-coding genes	9.29487	0.000360679	0.0046574		6.066	7.02319	6.69357	6.93684	6.79698	6.70332	0.378118		13.5108	12.181	12.9357	11.413	12.5101	0.911861		5.52941	6.49837	7.39167	6.47315	0.931386	8.02964
Fam76b	protein-coding genes	6.71441	0.000361356	0.00466087		8.57252	10.1657	8.82509	11.3344	8.97795	9.57512	1.15847		5.04821	5.40534	4.8103	6.12874	5.34815	0.574989		9.73239	11.515	9.21849	10.1553	1.20525	7.08277
Mtor	protein-coding genes	9.52371	0.000362325	0.00467055		46.3547	38.3253	41.4514	34.2336	33.2104	38.7151	5.39417		19.8609	22.1668	14.8146	20.5265	19.3422	3.17013		35.4239	30.0469	28.2578	31.2429	3.72975	7.73186
Fndc1	protein-coding genes	2.23049	0.0003627	0.00467255		1.37258	1.34673	1.42827	1.25493	1.32181	1.34487	0.0639323		1.08703	1.03643	1.11017	1.15988	1.09838	0.0512775		0.368361	0.36825	0.394475	0.377029	0.0151091	1.30986
Sfpq	protein-coding genes	9.41529	0.000363543	0.00468058		34.3597	30.9022	39.2785	34.824	26.9191	33.2567	4.6272		19.2008	17.7082	13.0089	16.6351	16.6382	2.63841		36.4177	36.2984	27.0426	33.2529	5.37861	9.41425
Nid2	protein-coding genes	5.49016	0.000365174	0.00469875		8.58106	6.62839	7.78952	6.76467	6.0705	7.16683	1.00516		3.74707	3.11866	3.04918	4.05106	3.49149	0.487538		6.61929	5.82073	4.28894	5.57632	1.18424	4.42094
Erbb3	protein-coding genes	2.89713	0.000365576	0.00470109		2.26421	2.21312	1.95934	2.2936	1.79138	2.10433	0.219193		1.26507	1.14022	1.29082	1.17584	1.21799	0.071519		1.278	1.13298	0.799947	1.07031	0.245111	1.93213
Ets1	protein-coding genes	2.09884	0.000366604	0.00471146		1.17076	1.19953	1.1253	1.21036	1.10806	1.1628	0.0449352		1.32032	1.36842	1.29572	1.31986	1.32608	0.0304745		0.207043	0.165931	0.218994	0.197323	0.0278349	1.16191
Erap1	protein-coding genes	3.04326	0.000367476	0.00471804		1.65272	1.83787	1.7732	1.70604	1.73535	1.74104	0.0697643		1.28239	1.44609	1.23987	1.27453	1.31072	0.0921188		0.82005	0.710044	0.618787	0.716294	0.100777	3.47382
Rpl4	protein-coding genes	2.50983	0.000367559	0.00471804		15.2977	16.6069	17.4515	14.6296	16.2063	16.0384	1.10472		55.1195	54.1306	45.1784	53.625	52.0134	4.59873		18.3942	17.6174	19.3353	18.449	0.860258	1.57153
Ak9	protein-coding genes	10.0651	0.000369598	0.00474136		22.1546	23.7946	17.5887	21.7992	20.7884	21.2251	2.30272		12.3216	13.1542	11.7142	14.5049	12.9237	1.20813		22.0148	22.1153	20.5743	21.5681	0.862151	10.2205
Nalcn	protein-coding genes	6.88065	0.000370191	0.00474326		1.3139	1.30195	1.32092	1.33556	1.22082	1.29863	0.0451672		1.16681	1.12266	1.14839	1.09229	1.13254	0.0323719		0.24534	0.281516	0.225998	0.250951	0.0281812	6.21731
Clcn2	protein-coding genes	2.22655	0.000370137	0.00474326		16.2617	12.7683	18.3143	13.09	13.7453	14.8359	2.37932		7.91867	6.19519	4.73494	6.3373	6.29652	1.30152		12.9553	12.1766	14.7958	13.3092	1.34499	1.21173
Atp6ap1l	protein-coding genes	2.51529	0.000372065	0.0047644		4.96835	5.08256	5.55004	4.43711	4.86388	4.98039	0.40119		16.4298	15.0396	13.2262	15.7408	15.1091	1.37761		5.26534	4.2039	4.63444	4.70123	0.533862	2.39788
Slit1	protein-coding genes	11.4693	0.000373844	0.00476932		10.5437	8.66901	8.36553	9.78356	6.89906	8.85218	1.39767		2.59578	2.3656	2.18364	2.77004	2.47877	0.257189		8.27053	8.90024	6.08621	7.75233	1.47685	11.6637
Lrrc36	protein-coding genes	1.48862	0.000372968	0.00476932		52.7713	46.2009	45.1792	45.9014	37.5112	45.5128	5.41865		29.7237	26.1727	22.2526	26.367	26.129	3.05543		50.0531	48.4438	40.4071	46.3013	5.16759	1.75331
Ncapd2	protein-coding genes	2.68401	0.000373297	0.00476932		32.3041	28.9865	26.7165	26.7078	21.317	27.2064	4.01027		14.7105	13.6738	10.1266	12.1423	12.6633	1.99318		26.8713	24.4258	20.4716	23.9229	3.22935	2.84833
Lman2l	protein-coding genes	3.00193	0.000374016	0.00476932		6.19302	5.57581	6.73768	5.6713	5.29335	5.89423	0.572894		3.63676	3.46459	2.3329	3.45108	3.22133	0.598289		5.13197	4.38833	4.28642	4.60224	0.461581	2.71793
Ncl	protein-coding genes	4.31351	0.000372968	0.00476932		3.64472	3.83915	3.16086	3.81984	3.39472	3.57186	0.290924		6.71272	6.7287	5.62052	6.48782	6.38744	0.522975		3.09227	3.19957	3.12619	3.13934	0.054846	3.50515
Psma6	protein-coding genes	7.83667	0.000373987	0.00476932		20.861	26.2707	23.1739	20.9815	28.815	24.0204	3.46357		75.1726	84.6512	65.3624	80.4437	76.4075	8.32203		23.4074	21.5733	31.676	25.5522	5.38204	6.96182
Tppp2	protein-coding genes	9.42356	0.000373775	0.00476932		9.90473	10.4429	11.497	8.65226	11.0177	10.3029	1.09995		59.249	69.9138	60.2863	72.1853	65.4086	6.5929		12.5449	9.21181	15.1815	12.3127	2.99161	8.32657
Stxbp5	protein-coding genes	3.67794	0.000374327	0.00477043		3.48499	3.583	3.40675	3.52611	3.19051	3.43827	0.152663		2.27576	2.7463	2.35347	2.49418	2.46743	0.206727		2.66359	2.52378	2.22197	2.46978	0.225708	2.87536
Med12	protein-coding genes	2.3072	0.00037594	0.00478676		16.7421	13.729	12.8917	12.6302	10.9987	13.3983	2.11513		5.27318	4.46022	3.85559	4.44589	4.50872	0.582317		13.3194	10.744	9.88398	11.3158	1.78766	1.56391
Plagl1	protein-coding genes	9.09953	0.000376275	0.00478676		2.53294	2.27861	2.57564	2.152	2.1104	2.32992	0.214518		1.34736	1.44562	1.37646	1.74671	1.47904	0.183145		1.57166	1.08324	0.847656	1.16752	0.369287	7.78339
Mfge8	protein-coding genes	2.81446	0.000376282	0.00478676		1.9069	1.74154	2.30048	1.70074	2.15281	1.96049	0.260222		3.34431	3.56137	3.06848	2.92725	3.22535	0.283156		0.811356	0.82483	1.38405	1.00675	0.326825	1.832
pi-Rnf169.1	prepachytene piRNA genes	2.2381	0.000378859	0.00479142		6.79978	6.71907	7.83107	6.30801	5.81898	6.69538	0.74488		3.16502	3.06404	3.08603	3.25696	3.14301	0.0874681		4.96932	4.89884	4.09081	4.65299	0.488136	1.87931
Lrp1	protein-coding genes	5.97836	0.000379392	0.00479142		26.3058	21.3335	26.1207	17.1515	21.5908	22.5005	3.82058		6.77729	6.60656	4.92658	5.39003	5.92511	0.908104		17.3608	13.9832	16.4488	15.9309	1.74734	4.98967
Ptchd1	protein-coding genes	2.69859	0.000378577	0.00479142		3.2005	3.02766	4.22583	3.07749	3.17443	3.34118	0.499507		1.17636	1.2399	1.47164	1.51394	1.35046	0.167276		1.84627	1.75576	1.64631	1.74945	0.100129	1.85233
Recql4	protein-coding genes	7.33284	0.000377399	0.00479142		11.4654	9.12304	8.58425	8.76751	7.51808	9.09166	1.45553		3.64662	3.85791	3.06449	2.77458	3.3359	0.502588		8.41784	7.14814	6.36657	7.31085	1.03527	6.10232
Siglec1	protein-coding genes	9.0303	0.000378586	0.00479142		1.51472	1.3433	1.49031	1.49113	1.50324	1.46854	0.0707199		1.12072	1.23579	1.06113	1.08976	1.12685	0.0765944		0.458358	0.402331	0.435084	0.431924	0.0281468	9.03012
Gpalpp1	protein-coding genes	2.89802	0.000377284	0.00479142		2.42344	2.27972	2.18494	2.15587	2.14261	2.23732	0.117032		2.76983	2.91704	2.71926	3.01969	2.85645	0.137408		1.59372	1.21119	1.33779	1.3809	0.194875	2.07894
Zfp874b	protein-coding genes	6.71618	0.000378492	0.00479142		1.85041	2.20456	1.82183	2.31394	2.16086	2.07032	0.221178		1.31451	1.41198	1.08627	1.308	1.28019	0.137751		0.940227	1.20607	1.17617	1.10749	0.145623	5.53102
Eno3	protein-coding genes	2.29292	0.000379654	0.00479142		31.0281	29.1672	32.3765	30.978	29.5412	30.6182	1.28981		20.35	15.872	15.3143	15.0094	16.6364	2.50135		26.7421	31.9252	33.1854	30.6176	3.41489	1.33005
Polg	protein-coding genes	3.71907	0.000379797	0.00479142		23.8517	21.3855	23.5512	20.2237	16.7989	21.1622	2.86835		12.7565	11.6614	8.05494	10.354	10.7067	2.02232		18.6145	18.8788	14.8362	17.4432	2.26156	2.35544
Hyal4	protein-coding genes	12.3161	0.000378156	0.00479142		2.54314	2.97946	2.36562	2.74968	2.40588	2.60876	0.255861		1.36471	1.33074	1.46683	1.8641	1.5066	0.245249		1.63136	1.60945	1.52559	1.5888	0.0558269	8.87317
Fbn2	protein-coding genes	2.84622	0.000379388	0.00479142		19.0896	17.0803	16.3602	14.7622	13.9803	16.2545	2.0081		7.62937	7.85258	5.45179	10.0665	7.75005	1.88616		15.5035	12.8741	11.8254	13.401	1.89481	2.09327
Nsa2	protein-coding genes	2.22333	0.00037927	0.00479142		2.22844	2.13967	2.35649	2.13193	2.08871	2.18905	0.106486		5.44514	5.66312	4.84887	5.81737	5.44362	0.424892		1.72013	1.60527	1.70805	1.67782	0.0631169	1.70212
Cypt3	protein-coding genes	3.08103	0.00037929	0.00479142		10.5655	13.6716	13.4317	11.5648	12.4309	12.3329	1.29642		33.1339	38.4284	30.4334	33.5764	33.893	3.32742		12.0668	12.7938	15.6223	13.4943	1.87841	3.34941
Kctd16	protein-coding genes	7.07642	0.000379149	0.00479142		3.13515	3.5868	3.61897	3.14349	3.54945	3.40677	0.245403		10.3777	12.3983	10.6153	10.3525	10.936	0.982059		1.79775	1.89784	3.42552	2.3737	0.912274	5.1983
Nmrk1	protein-coding genes	3.06161	0.000381216	0.00480512		2.50135	2.51939	2.92262	2.44546	2.29951	2.53767	0.231874		1.93204	1.6474	1.58744	1.64273	1.7024	0.155494		1.78518	1.88264	1.72032	1.79605	0.0817038	2.41979
Cetn3	protein-coding genes	2.40952	0.000381333	0.00480512		3.25159	3.72078	4.14847	3.37258	3.63784	3.62625	0.348749		9.56516	10.4676	8.39853	10.1954	9.65667	0.919991		3.34901	3.4346	3.35231	3.37864	0.0484909	2.28055
Rpl5	protein-coding genes	2.99417	0.000383003	0.0048233		3.44111	4.13326	4.36253	3.75644	4.12339	3.96335	0.36379		7.49012	8.20368	6.61857	7.65999	7.49309	0.65767		3.35068	3.79062	4.02516	3.72215	0.342413	2.84867
Rps25	protein-coding genes	2.49523	0.00038332	0.00482444		6.63597	7.72941	7.67041	5.58349	6.42626	6.80911	0.903809		21.389	21.7424	19.7807	17.0687	19.9952	2.12962		6.90583	5.38547	7.50788	6.59973	1.09381	2.42833
pi-Tef.1	prepachytene piRNA genes	5.66072	0.00038396	0.00482793		14.0511	13.3703	17.4022	13.2688	12.7928	14.177	1.85805		7.44209	7.50263	6.05408	7.70887	7.17692	0.757219		11.1856	11.3431	10.7432	11.0906	0.311021	4.66373
Depdc5	protein-coding genes	8.63696	0.000384051	0.00482793		10.8511	9.3501	9.19471	8.68602	7.50581	9.11755	1.20925		5.359	4.69215	3.70984	5.38965	4.78766	0.787324		8.47468	7.41947	6.11262	7.33559	1.18326	6.88055
Cep44	protein-coding genes	4.58947	0.00038442	0.00482973		5.63829	6.37297	5.99444	6.52668	5.66764	6.04	0.403059		3.92363	3.75971	2.77076	3.80573	3.56496	0.533946		5.43727	6.14474	5.30801	5.63001	0.450433	4.32219
Gm3164	protein-coding genes	2.71226	0.000385641	0.00484221		1.74586	2.08486	1.69491	2.08948	1.92855	1.90873	0.184614		1.17063	1.12379	1.2808	1.25225	1.20687	0.072439		0.6075	0.992939	0.90069	0.83371	0.20126	1.70985
Gm3696	protein-coding genes	2.4639	0.000386193	0.00484629		1.46156	1.77089	1.5669	1.61908	1.4396	1.57161	0.133722		1	1.06634	1	1.0832	1.03739	0.0437138		0.554983	0.590433	0.478984	0.541467	0.0569407	1.47691
Mei1	protein-coding genes	4.10336	0.000388761	0.00487564		4.66137	4.11782	4.03457	4.23587	3.55402	4.12073	0.398165		2.98026	2.78306	2.38678	2.66904	2.70479	0.247937		3.03715	3.31093	2.85051	3.0662	0.23158	3.25833
Zfp948	protein-coding genes	2.63575	0.000389021	0.00487603		1.79484	2.23736	2.23937	2.31781	2.14514	2.1469	0.206091		1.30454	1.18411	1.08353	1.53392	1.27652	0.193929		0.975431	1.28819	1.27213	1.17858	0.176119	1.82472
Fitm2	protein-coding genes	7.33437	0.000389635	0.00487609		2.05609	1.88475	2.16025	1.99765	1.87367	1.99448	0.120334		2.46781	2.48235	2.3176	2.54595	2.45343	0.0967004		1.01564	1.05567	0.941901	1.0044	0.0577108	6.22078
Hhatl	protein-coding genes	5.5629	0.000389712	0.00487609		7.63444	6.04143	7.46591	6.11209	5.92401	6.63558	0.839726		4.01535	3.11404	3.46035	3.59348	3.54581	0.37259		5.35665	5.10718	6.13834	5.53406	0.537985	4.76039
Mkl2	protein-coding genes	2.73045	0.000389363	0.00487609		13.9315	12.0939	11.1005	11.4874	9.14504	11.5517	1.72896		5.48273	4.82446	4.19115	5.78767	5.0715	0.71135		11.8291	9.73362	7.37509	9.64594	2.2283	1.82767
Ccm2	protein-coding genes	2.43334	0.000389951	0.00487621		1.81564	1.70469	1.7828	1.81454	1.89468	1.80247	0.068501		2.79183	2.60851	2.87653	2.55403	2.70772	0.151695		0.867755	0.757275	1.07021	0.898413	0.158704	1.64836
Cracr2a	protein-coding genes	2.40028	0.000390587	0.00487845		1.50023	1.55086	1.35426	1.45956	1.57256	1.48749	0.086523		1.11863	1.15368	1.19523	1.19273	1.16507	0.0363354		0.517668	0.673061	0.669197	0.619975	0.0886218	1.56318
Pdss1	protein-coding genes	2.86559	0.000390429	0.00487845		2.47821	2.3	2.42995	2.55612	2.21839	2.39653	0.136299		1.65604	1.59493	1.25706	1.62172	1.53244	0.185281		1.70316	1.99047	1.56597	1.7532	0.216629	2.32282
Slc28a1	protein-coding genes	2.76326	0.000391858	0.00488858		2.27062	2.04338	2.25603	1.88063	1.92575	2.07528	0.181723		1.56391	1.32728	1.48257	1.3463	1.43002	0.112919		0.880665	0.886265	0.872243	0.879724	0.00705817	1.689
Alkbh8	protein-coding genes	3.35733	0.000391654	0.00488858		2.99511	3.33687	2.84291	3.33858	2.88912	3.08052	0.241194		2.12954	2.0587	1.84835	2.37076	2.10184	0.215407		2.11938	2.1945	1.90778	2.07389	0.148675	2.5291
Smim24	protein-coding genes	1.88583	0.000392141	0.00488926		67.6622	60.3942	74.0464	46.6036	69.8056	63.7024	10.7615		291.015	320.674	250.483	320.967	295.785	33.3098		69.1026	53.1726	85.8223	69.3658	16.3264	2.0509
Gtf3c1	protein-coding genes	7.8333	0.000392928	0.0048962		21.5138	20.2913	19.8545	18.744	19.6434	20.0094	1.01265		13.0557	12.4132	9.26671	10.9844	11.43	1.68206		17.5306	17.1986	17.4108	17.38	0.168129	6.85294
Glt8d2	protein-coding genes	4.2911	0.000394648	0.00491295		3.64053	3.74073	3.65996	3.26925	2.93632	3.44936	0.339649		1.86083	1.87433	1.79334	1.82233	1.83771	0.0368798		2.86291	2.34752	2.33193	2.51412	0.302162	3.38913
Tnfaip3	protein-coding genes	3.43563	0.000394733	0.00491295		2.98016	2.72665	2.6547	2.52977	2.23842	2.62594	0.271966		1.38488	1.36565	1.48259	1.45333	1.42161	0.055394		1.57758	1.37795	1.01996	1.32516	0.282533	2.20312
Zfp112	protein-coding genes	2.25549	0.000395499	0.00491961		1.33635	1.35831	1.49067	1.33303	1.33036	1.36974	0.068498		1.19107	1.1083	1.09827	1.07469	1.11808	0.0506577		0.343046	0.258704	0.241892	0.281214	0.0542039	1.21944
Magi1	protein-coding genes	3.13251	0.00039695	0.00493478		2.7052	2.58115	2.61236	2.28423	2.5397	2.54453	0.157747		2.12858	1.88699	1.84611	1.8699	1.9329	0.131528		1.54995	1.44083	1.42009	1.47029	0.0697626	2.18315
Usp53	protein-coding genes	1.8871	0.00039753	0.00493553		4.52222	5.03534	4.39026	4.51384	4.41912	4.57616	0.263087		2.98031	2.94868	2.35214	3.20416	2.87132	0.364323		3.7834	3.61863	3.4526	3.61821	0.1654	2.14279
Kdm5c	protein-coding genes	4.54839	0.000397705	0.00493553		7.79783	6.57154	7.478	6.46831	6.27033	6.9172	0.676282		4.55645	3.38713	2.79734	3.81841	3.63983	0.74066		5.77262	5.03955	5.25973	5.3573	0.376149	3.65224
Rpl41	protein-coding genes	4.08712	0.000397657	0.00493553		14.8155	13.1256	14.022	10.654	11.5976	12.8429	1.71051		61.2362	67.6612	52.8992	56.7953	59.648	6.33556		16.0637	12.5764	15.5157	14.7186	1.87532	3.38498
Slfn4	protein-coding genes	7.53998	0.000399668	0.00495389		1.33525	1.34635	1.40068	1.57873	1.44731	1.42166	0.0986263		1.03344	1.03032	1.08254	1	1.03657	0.0341527		0.412592	0.543239	0.301	0.418944	0.121244	5.68358
Shbg	protein-coding genes	3.23625	0.00039991	0.00495389		11.9525	10.6433	14.7162	8.94744	9.96963	11.2458	2.22583		2.54521	2.52138	1.21797	1.95394	2.05963	0.624116		9.06507	7.65128	7.97606	8.2308	0.740521	2.46116
Tmc6	protein-coding genes	2.34169	0.000399677	0.00495389		2.87326	2.46446	3.33964	3.06513	3.00686	2.94987	0.320135		2.02497	1.94425	1.56227	1.66607	1.79939	0.220507		1.63574	1.9592	2.41666	2.00387	0.392371	1.37208
Gm37389	protein-coding genes	1.7115	0.000400115	0.00495389		17.0268	18.9177	19.9866	18.96	25.4082	20.0599	3.17505		104.751	116.728	89.9931	98.0811	102.388	11.3049		18.994	21.1276	28.6209	22.9142	5.056	1.94347
Nfe2l3	protein-coding genes	2.41031	0.000400756	0.00495856		1.44183	1.35817	1.53407	1.51426	1.43452	1.45657	0.0702133		1.20054	1.16166	1.18335	1.15204	1.1744	0.0218016		0.554445	0.487449	0.469584	0.503826	0.0447381	2.05302
Spc25	protein-coding genes	2.40415	0.000400958	0.00495856		2.05404	2.54097	2.59982	2.71137	2.26814	2.43487	0.268211		4.13939	4.50684	4.38732	5.13766	4.5428	0.425075		1.72019	2.17249	1.88443	1.9257	0.228957	1.47174
Zfp711	protein-coding genes	5.66622	0.000401491	0.00496228		6.27469	8.89791	6.80592	8.39082	8.07199	7.68827	1.10463		4.27922	3.56134	3.04836	3.97386	3.7157	0.533345		5.90498	7.96098	6.77055	6.87884	1.03227	5.13833
Zfp740	protein-coding genes	4.96119	0.000402447	0.00497122		7.30145	6.53393	8.22778	7.08184	6.21706	7.07241	0.77605		4.69586	4.25717	3.22732	4.30028	4.12016	0.627112		5.21252	5.72402	5.06159	5.33271	0.347185	3.89199
Ep400	protein-coding genes	2.89047	0.000402917	0.00497127		61.7433	53.9286	53.7019	47.8696	47.3115	52.911	5.84039		30.3442	32.0625	22.491	34.0983	29.749	5.07614		50.3822	44.5434	41.6751	45.5336	4.4372	2.9237
Gtf2a2	protein-coding genes	8.87257	0.000402918	0.00497127		5.41002	6.61329	6.77015	6.28553	6.66717	6.34923	0.555464		16.9359	17.8725	14.3151	17.0461	16.5424	1.54257		5.65236	6.31344	7.33532	6.43371	0.847901	7.65841
Zfp599	protein-coding genes	2.22689	0.000403267	0.00497173		1.21294	1.29785	1.25045	1.19957	1.34034	1.26023	0.0588315		1.01853	1	1.0305	1	1.01226	0.0149719		0.176185	0.279426	0.257811	0.237807	0.0544498	1.21955
Atf7ip	protein-coding genes	5.45037	0.000403422	0.00497173		10.0867	9.60514	9.14973	8.45737	8.50457	9.16071	0.703629		5.15859	5.59382	4.15384	6.20693	5.27829	0.864224		7.99006	7.07528	6.75389	7.27308	0.641383	4.43781
Rnmt	protein-coding genes	3.68326	0.000403871	0.00497439		2.84289	3.27977	2.91314	3.25878	3.24553	3.10802	0.211783		2.50758	2.22798	2.3668	2.33462	2.35925	0.115322		2.1604	2.68421	2.65602	2.50021	0.294621	3.1383
Ubn1	protein-coding genes	6.93455	0.00040413	0.0049747		16.763	16.1745	16.6463	15.8181	13.8795	15.8563	1.16797		10.7432	9.47229	7.43487	10.0893	9.4349	1.43077		14.7371	14.6383	12.6772	14.0175	1.16181	6.17811
Ube2c	protein-coding genes	2.79567	0.000404844	0.00498061		2.69535	2.84485	2.61329	2.53044	2.48053	2.63289	0.143981		4.57073	4.60818	3.98017	4.21959	4.34467	0.299469		2.19282	2.0801	1.9569	2.07661	0.117999	2.36759
Aif1	protein-coding genes	3.8282	0.00040517	0.00498175		26.0839	27.2644	30.5491	26.1383	26.9408	27.3953	1.83507		72.8595	82.0147	66.3748	73.4736	73.6806	6.4174		26.7751	28.6264	36.1485	30.5167	4.96437	4.24902
Notch2	protein-coding genes	9.21696	0.000405892	0.00498774		13.4921	11.0588	12.7983	9.57144	9.67843	11.3198	1.78352		3.52898	3.58915	2.87339	3.51216	3.37592	0.336646		9.39429	7.37198	7.11312	7.9598	1.24903	6.70319
Zfc3h1	protein-coding genes	18.0193	0.00040643	0.00499147		31.9709	36.7266	26.2853	39.4835	41.7618	35.2456	6.19727		7.91569	6.08167	6.36324	8.00799	7.09215	1.01149		29.559	38.8789	36.1533	34.8637	4.79191	17.8294
Agrn	protein-coding genes	5.00836	0.000406879	0.00499411		6.17083	5.20584	6.22577	4.63094	4.4312	5.33292	0.839836		2.33014	1.98574	1.91798	1.69128	1.98128	0.26447		3.76279	3.3566	2.85755	3.32565	0.453413	3.42092
Gm3002	protein-coding genes	3.87872	0.000408329	0.00500521		1.18881	1.22171	1.2293	1.29844	1.21815	1.23128	0.0405636		1.03103	1	1.10215	1.03529	1.04212	0.0429998		0.169511	0.283427	0.171443	0.208127	0.0652189	2.76096
Stard8	protein-coding genes	2.13929	0.000408083	0.00500521		4.53381	3.91304	5.1959	3.97217	4.1349	4.34996	0.53134		2.94231	2.26907	2.05226	2.45428	2.42948	0.379313		2.80901	2.70058	2.91508	2.80822	0.107252	1.15832
Trip13	protein-coding genes	4.03617	0.000408488	0.00500521		5.53777	5.24575	4.91526	5.47272	4.36523	5.10735	0.481028		3.48628	2.52625	2.35341	3.03361	2.84989	0.513154		4.9832	4.6712	3.95217	4.53552	0.528736	3.65827
Tecpr2	protein-coding genes	9.42464	0.000409605	0.00501596		10.0314	8.77816	9.70226	7.68791	6.73445	8.58684	1.37904		3.15084	3.29026	2.6899	3.8642	3.2488	0.483874		7.41083	6.70623	5.19419	6.43708	1.13256	8.40019
Baz2a	protein-coding genes	6.46069	0.000409836	0.00501596		63.2477	56.2253	53.6513	50.4234	48.3134	54.3722	5.81013		33.9995	33.1284	24.7411	35.6602	31.8823	4.87526		54.3704	47.0846	43.6049	48.3533	5.49374	5.01194
Myom2	protein-coding genes	2.6786	0.000410731	0.00502402		2.19039	2.03333	2.16571	1.89048	1.76231	2.00844	0.182313		1.38272	1.23138	1.51869	1.30296	1.35894	0.123142		0.957906	0.932369	0.758477	0.882917	0.108522	1.67647
Olfr317	protein-coding genes	2.49856	0.000411697	0.00503012		1.47064	1.4217	1.47869	1.5458	1.3861	1.46058	0.0607259		1.27244	1.16471	1.18682	1.25819	1.22054	0.0528067		0.514393	0.429146	0.580643	0.508061	0.0759468	1.53953
F10	protein-coding genes	6.15162	0.00041184	0.00503012		1.75002	1.94163	1.70493	1.7383	1.57296	1.74157	0.132173		1.24297	1.17627	1.39985	1.22105	1.26003	0.0972569		0.678279	0.748231	0.64127	0.68926	0.0543194	6.78883
Slc37a2	protein-coding genes	3.3688	0.000412041	0.00503012		3.33705	3.33558	3.28648	3.38643	2.99873	3.26885	0.155085		2.23785	1.61559	1.77214	1.95362	1.8948	0.267175		2.00127	2.39155	2.02408	2.13897	0.219041	2.47714
Gm20537	protein-coding genes	2.33717	0.000412409	0.00503012		13.3536	16.6976	13.5974	16.7719	14.8414	15.0524	1.63637		8.47325	8.19694	5.68008	9.46121	7.95287	1.60945		17.446	16.8272	15.8722	16.7151	0.792862	1.43242
Rnf151	protein-coding genes	2.82361	0.000412216	0.00503012		26.025	28.7598	29.0503	22.2096	31.6882	27.5466	3.5946		93.2541	89.7724	72.4572	84.1127	84.8991	9.10996		25.9673	23.5761	36.2662	28.6032	6.74319	2.92812
Uba1y	protein-coding genes	3.75019	0.000412668	0.0050304		4.17391	3.96833	3.84682	3.63944	3.45893	3.81749	0.278799		2.87594	2.55197	2.19157	2.64682	2.56657	0.284598		3.35552	2.86584	2.90221	3.04119	0.272824	3.14588
Rccd1	protein-coding genes	2.62196	0.000414192	0.00504323		1.94093	1.98542	2.0744	1.76119	1.84041	1.92047	0.122589		1.46958	1.24334	1.48299	1.45773	1.41341	0.113851		1.0585	0.959915	0.838951	0.952455	0.109964	1.75289
Pih1d2	protein-coding genes	4.54321	0.000414194	0.00504323		4.88604	4.91756	5.27982	4.90596	5.02282	5.00244	0.163873		6.72526	6.34151	6.93244	7.08224	6.77036	0.321188		4.49932	4.58863	5.24476	4.77757	0.407055	4.37301
Gpr15	protein-coding genes	3.49097	0.000414857	0.00504632		4.96896	5.94254	4.85864	4.79947	4.0322	4.92036	0.680894		1.9292	1.80601	2.13028	2.10266	1.99204	0.152646		4.28252	3.37209	2.60376	3.41946	0.840382	2.90343
Cyp27a1	protein-coding genes	5.13632	0.000414922	0.00504632		3.92395	3.37214	4.63706	4.3237	4.35093	4.12156	0.48987		1.70226	1.60916	2.35672	2.54519	2.05333	0.467085		2.64982	3.60555	3.52339	3.25959	0.529669	3.83418
Hivep3	protein-coding genes	2.41447	0.000416195	0.00505892		1.6837	1.52314	1.5062	1.46873	1.46833	1.53002	0.0891541		1.17274	1.19752	1.21013	1.284	1.2161	0.0478573		0.477841	0.422715	0.417979	0.439512	0.0332785	1.37377
18-qE1-36451.1	long-first-exon pachytene piRNA genes	4.79805	0.000417141	0.00505935		114.452	103.969	123.416	93.4059	74.7715	102.003	18.9263		13.8525	14.4134	13.2151	19.029	15.1275	2.64667		91.5609	83.6007	49.6413	74.9343	22.263	5.55512
Elfn2	protein-coding genes	7.37872	0.00041737	0.00505935		77.031	66.0519	80.4721	56.2702	50.2687	66.0188	12.9737		8.17883	9.10806	7.49785	13.5243	9.57726	2.71286		51.0282	46.825	29.6013	42.4848	11.3537	7.28343
Col4a3bp	protein-coding genes	2.26639	0.000417193	0.00505935		21.2614	22.1102	22.1018	23.7015	19.6228	21.7595	1.48535		12.6396	11.5846	9.49146	14.4841	12.0499	2.08448		20.6023	24.0592	19.7353	21.4656	2.28757	1.8342
Nasp	protein-coding genes	18.0504	0.000416506	0.00505935		26.5315	33.5838	23.5257	35.091	34.0962	30.5656	5.19346		55.8613	56.5062	47.2453	60.498	55.0277	5.57885		30.8962	37.2878	38.455	35.5463	4.0692	11.712
Star	protein-coding genes	28.2458	0.000417418	0.00505935		4.19091	4.1018	4.58849	2.97993	3.08959	3.79014	0.714549		10.6182	9.56152	8.60945	8.09052	9.21992	1.11355		3.8132	2.3644	2.45245	2.87668	0.812241	20.8229
Malrd1	protein-coding genes	2.53831	0.000418218	0.00505999		1.41375	1.46372	1.38072	1.36645	1.41637	1.4082	0.0376773		1.08885	1.03581	1.17872	1.12911	1.10812	0.0606207		0.377458	0.408865	0.379741	0.388688	0.017511	2.78613
Taf1	protein-coding genes	3.46061	0.000418896	0.00505999		4.99365	5.77458	4.14224	5.16458	4.40428	4.89587	0.644887		2.87182	2.50729	2.18873	2.96087	2.63218	0.354829		4.3978	4.07114	3.51989	3.99628	0.443717	3.46716
P2rx7	protein-coding genes	2.81834	0.000418424	0.00505999		2.38179	2.16271	2.54557	2.24565	2.27466	2.32208	0.147481		1.63324	1.32239	1.43879	1.71383	1.52706	0.178734		1.23832	1.29065	1.432	1.32032	0.100192	1.96849
13-qA5-967.1	short-first-exon pachytene piRNA genes	4.35174	0.000418229	0.00505999		17.5617	16.7703	16.717	15.8603	14.3742	16.2567	1.2124		9.92872	9.52944	8.22526	11.7244	9.85196	1.44477		15.0919	14.9576	13.8677	14.6391	0.67139	3.68776
Kif17	protein-coding genes	2.27056	0.000417921	0.00505999		28.3395	24.2843	28.6105	21.1208	25.5961	25.5902	3.09685		66.7294	66.2022	54.466	69.5726	64.2425	6.68369		26.8279	22.8564	27.2374	25.6406	2.41984	1.30932
Izumo3	protein-coding genes	7.05861	0.00041875	0.00505999		8.80627	13.6566	11.8191	11.9095	13.3974	11.9178	1.93029		34.6984	35.8024	30.4159	40.3691	35.3214	4.08912		10.3266	12.8179	16.3924	13.179	3.04898	6.39694
Dhx9	protein-coding genes	7.11504	0.000419388	0.00506307		16.129	17.0456	15.2888	17.519	17.0092	16.5983	0.887643		10.3088	9.46669	7.04598	9.95666	9.19452	1.4734		15.0999	17.4575	16.4405	16.3326	1.1825	7.00763
4930467E23Rik	protein-coding genes	11.2111	0.000420302	0.00507123		11.73	12.7691	11.0856	14.7047	9.44429	11.9467	1.9579		2.74317	2.43709	2.73864	2.75712	2.669	0.15481		12.4865	14.7417	9.92151	12.3832	2.41175	11.5891
Fam208b	protein-coding genes	22.8101	0.000421176	0.0050789		83.3966	84.3887	71.4871	74.938	53.7474	73.5916	12.3769		19.1011	18.9485	15.6583	21.1467	18.7137	2.27011		76.0581	69.6545	43.9917	63.2348	16.9698	19.643
Sulf2	protein-coding genes	2.5387	0.000421524	0.00508022		1.89727	1.68494	1.80324	1.77238	1.8619	1.80395	0.0825055		2.1426	2.29264	2.39633	2.2608	2.27309	0.104481		0.922281	0.788081	1.0439	0.918087	0.127961	1.73664
Nckap5	protein-coding genes	5.66097	0.000423119	0.00509329		2.18074	1.97208	1.97689	2.12471	2.4862	2.14812	0.209893		1.24093	1.34759	1.32441	1.41099	1.33098	0.0703079		0.87176	1.13039	1.26933	1.09049	0.201765	5.53197
Abcd2	protein-coding genes	3.21245	0.000424281	0.00509329		2.14494	2.19012	2.39965	1.89367	1.95005	2.11569	0.202335		1.26744	1.44463	1.38511	1.52591	1.40577	0.108789		0.953535	0.915896	1.20152	1.02365	0.155185	2.69401
Ttc19	protein-coding genes	5.50696	0.000423327	0.00509329		3.61996	3.76549	3.83898	4.2071	3.69441	3.82519	0.228491		2.57397	2.2859	2.02678	2.72546	2.40303	0.310089		3.3992	3.23145	2.77067	3.13377	0.325451	5.01475
Rpain	protein-coding genes	2.80999	0.000424235	0.00509329		9.55513	9.46067	9.0197	9.1145	7.17518	8.86504	0.971182		5.78394	5.5711	4.18759	5.63101	5.29341	0.74264		9.14895	8.81722	7.95453	8.64023	0.616565	1.8251
Trappc11	protein-coding genes	2.94133	0.00042289	0.00509329		10.0764	8.76703	9.35597	8.28	7.48266	8.79241	0.99308		5.73418	5.10733	4.00176	5.55646	5.09993	0.778187		8.67528	8.11557	6.96063	7.91716	0.874375	1.95317
Cept1	protein-coding genes	2.28018	0.000424136	0.00509329		2.74214	3.1531	3.20322	3.55615	3.63217	3.25736	0.356725		2.17147	1.54083	1.52579	1.99312	1.8078	0.325269		1.96912	2.80017	2.94159	2.57029	0.525411	2.23444
Rps8	protein-coding genes	3.6831	0.000423907	0.00509329		5.61843	7.27941	7.85481	6.26341	7.91927	6.98707	1.01295		24.5292	23.4165	22.9826	18.8096	22.4345	2.50283		5.4742	5.74724	9.25908	6.82684	2.1108	3.15534
Pla2r1	protein-coding genes	2.93317	0.000424769	0.00509627		2.03811	1.81052	2.39328	2.09299	2.28082	2.12314	0.225672		1.17932	1.17513	1.30646	1.17648	1.20935	0.0647666		0.858063	1.06199	1.24179	1.05395	0.19199	1.92901
Ly75	protein-coding genes	2.67051	0.000426797	0.00511772		1.92621	2.06941	1.74423	1.74983	1.63521	1.82498	0.171884		1.09627	1.15714	1.14258	1.23538	1.15784	0.0578399		0.923079	0.705372	0.567251	0.731901	0.179391	1.6372
Syap1	protein-coding genes	5.94789	0.000427199	0.00511966		6.49114	8.2776	8.74524	9.72755	8.38279	8.32486	1.17392		4.58631	3.50961	4.67134	3.84208	4.15233	0.56776		6.59229	10.3337	8.77628	8.56742	1.87943	6.10261
Vcl	protein-coding genes	5.54452	0.000427915	0.00512536		10.3927	9.73182	10.5138	8.53131	8.02351	9.43863	1.11557		5.33938	5.4344	4.10436	6.2433	5.28036	0.882693		8.67354	7.71512	6.87083	7.75316	0.901957	4.64928
Zfp532	protein-coding genes	3.6873	0.000429324	0.00513934		3.96622	3.45789	4.51687	3.29956	3.57697	3.7635	0.487876		2.23711	1.66561	2.02283	2.31937	2.06123	0.291868		2.60918	2.03029	2.27439	2.30462	0.290627	2.55802
Ccdc105	protein-coding genes	3.02803	0.000430264	0.0051477		15.4653	12.694	13.1276	10.3662	11.2961	12.5898	1.94849		32.3822	31.7778	25.5478	33.1419	30.7124	3.48802		15.9495	10.4585	12.049	12.819	2.82532	3.07909
Npat	protein-coding genes	9.0418	0.000431202	0.00515153		17.0715	17.2746	13.2108	15.1852	11.7645	14.9013	2.40417		5.639	4.69666	4.98319	6.40238	5.43031	0.758646		15.9279	13.7936	9.81725	13.1796	3.10125	8.06279
Oma1	protein-coding genes	3.73365	0.000431178	0.00515153		3.98315	3.65803	4.64304	3.8444	3.30601	3.88693	0.493111		1.99218	2.06846	1.9695	2.62199	2.16303	0.308886		2.48383	2.54186	2.49945	2.50838	0.030028	2.68043
Dph7	protein-coding genes	4.70897	0.000431309	0.00515153		7.67358	7.38668	7.46448	6.51278	4.98751	6.80501	1.10864		3.88885	2.57694	2.43088	2.86592	2.94065	0.657475		6.09365	5.61129	4.1776	5.29418	0.99661	3.79745
Zfp458	protein-coding genes	6.23435	0.000431617	0.00515232		5.69063	7.74011	5.46377	6.68426	6.20919	6.35759	0.906069		2.49453	2.22941	2.3037	2.62533	2.41324	0.180169		5.23224	5.54524	4.5834	5.12029	0.490595	5.18595
Vsig8	protein-coding genes	3.17419	0.000432257	0.00515418		2.9354	2.92546	2.71351	3.12102	3.57282	3.05364	0.324109		2.06042	1.83342	1.4072	1.88436	1.79635	0.277062		1.86631	2.34978	3.13874	2.45161	0.642298	2.70277
Als2cl	protein-coding genes	3.87577	0.000432204	0.00515418		5.08565	3.91961	5.5095	4.1896	3.92801	4.52647	0.72783		2.61553	1.90156	1.68791	1.75802	1.99076	0.425902		3.36184	3.10243	2.48944	2.98457	0.447983	2.79442
Tiparp	protein-coding genes	4.96263	0.000433026	0.00516047		7.28327	8.49895	7.64368	8.10492	6.35132	7.57643	0.824879		4.4496	4.05936	3.5009	5.23406	4.31098	0.728202		6.36969	6.39691	5.86087	6.20916	0.301932	4.17148
Ccz1	protein-coding genes	2.80988	0.000433272	0.00516051		3.21126	3.73084	3.67544	3.71865	4.06769	3.68078	0.305826		7.37963	7.46994	6.7976	8.40661	7.51344	0.665827		3.18899	3.13428	4.23383	3.51903	0.619636	2.71279
5-qF-14508.1	long-first-exon pachytene piRNA genes	7.59718	0.000436836	0.00519425		140.36	123.547	142.687	106.241	90.3612	120.639	22.4028		17.0084	15.9448	14.422	20.0306	16.8514	2.37036		102.868	90.4572	56.7488	83.358	23.8651	7.7869
Iws1	protein-coding genes	36.0908	0.000436578	0.00519425		8.4859	9.69385	7.94523	10.8514	9.12255	9.21979	1.12467		5.1999	4.83577	4.37234	4.66882	4.76921	0.345209		8.64002	10.8118	8.9732	9.47501	1.16962	25.0293
pi-Hinfp.1	prepachytene piRNA genes	4.25261	0.000436647	0.00519425		4.88118	5.02582	4.47151	5.21972	4.05198	4.73004	0.468166		3.42674	3.01919	2.58513	3.1125	3.03589	0.347417		3.70466	3.95055	3.2555	3.6369	0.352444	3.44133
Syn2	protein-coding genes	2.86749	0.000437188	0.00519554		2.1641	2.18369	1.88515	2.3091	2.15009	2.13843	0.155018		1.73536	1.58136	1.55855	1.51999	1.59881	0.0944869		1.13095	1.25143	1.30973	1.2307	0.0911744	2.03813
Ildr2	protein-coding genes	2.48116	0.000439479	0.00521694		1.58407	1.54321	1.71153	1.45685	1.50951	1.56103	0.0961834		1.20865	1.21833	1.1849	1.14602	1.18948	0.0321935		0.545477	0.412469	0.367797	0.441914	0.0924274	1.39694
Ccdc30	protein-coding genes	2.57979	0.000439349	0.00521694		6.81225	7.4727	7.35548	7.2901	8.85564	7.55723	0.768126		22.3553	24.3376	20.0766	25.3144	23.021	2.31702		7.02468	7.36652	9.5648	7.98533	1.3785	2.70886
Rpl23	protein-coding genes	1.98288	0.000440606	0.00522741		7.69147	7.71509	8.82167	6.5818	8.54051	7.87011	0.876155		32.8691	38.2209	31.4453	30.4072	33.2356	3.47335		8.31819	7.41278	10.1293	8.62009	1.38319	2.15053
Arpc5l	protein-coding genes	2.54973	0.000440964	0.00522875		4.46592	4.59106	5.23089	5.1756	5.85296	5.06329	0.557704		15.0719	13.5208	11.7071	13.6133	13.4783	1.37801		3.87399	4.38608	5.60165	4.62057	0.88738	2.36356
4932415D10Rik	protein-coding genes	3.485	0.000443952	0.00525183		242.851	223.585	217.129	187.32	145.716	203.32	37.8757		27.4155	34.6099	27.3902	37.6196	31.7588	5.17773		199.434	163.292	99.8488	154.192	50.4125	2.33128
Amacr	protein-coding genes	2.64498	0.000444576	0.00525183		1.83074	1.79471	1.93017	1.9438	2.03779	1.90744	0.0967231		1.40683	1.46117	1.41845	1.6217	1.47704	0.09923		0.828138	1.11246	1.15492	1.03184	0.177683	1.84842
Arhgef17	protein-coding genes	2.51331	0.000444527	0.00525183		3.80057	2.98851	3.89353	3.20861	3.3284	3.44392	0.389057		2.43625	2.04642	1.77778	1.9842	2.06116	0.275158		2.05742	2.03489	1.82594	1.97275	0.127639	2.87807
Cped1	protein-coding genes	2.87658	0.000443871	0.00525183		2.17365	2.46983	2.39644	2.50727	2.65533	2.4405	0.176508		1.63306	1.39242	1.48795	1.84297	1.5891	0.196041		1.26931	1.38197	1.50184	1.38437	0.116284	1.99356
Acss2	protein-coding genes	5.24271	0.000443461	0.00525183		9.62612	8.85499	9.1655	9.03608	7.33905	8.80435	0.867338		6.1831	5.64708	4.42268	5.57092	5.45594	0.740752		7.89882	8.1931	7.30455	7.79882	0.452636	4.52333
Seh1l	protein-coding genes	33.0737	0.000444636	0.00525183		8.12584	8.72958	7.76277	8.65987	8.08969	8.27355	0.410404		3.69669	4.52288	3.48278	5.14978	4.21303	0.768848		6.79431	7.22531	6.98365	7.00109	0.216029	25.1211
Eef1g	protein-coding genes	5.63225	0.000444422	0.00525183		11.8612	13.7514	14.5707	11.6952	14.2411	13.2239	1.35284		47.4656	50.3417	39.3396	45.8534	45.7501	4.65943		14.6087	12.8851	18.371	15.2883	2.80538	5.05461
Rufy2	protein-coding genes	2.78751	0.000445472	0.00525879		1.90465	2.00475	1.73972	2.07567	1.81581	1.90812	0.13629		1.33525	1.38559	1.34988	1.43241	1.37578	0.0432669		1.04873	1.22261	0.901752	1.0577	0.160617	1.97236
Vegfa	protein-coding genes	6.75735	0.000446308	0.00526568		2.57485	2.2676	2.86142	2.70998	2.33236	2.54924	0.250154		1.52574	1.53286	1.71253	1.62427	1.59885	0.0880705		1.44205	1.66176	1.41103	1.50495	0.136687	6.3845
Dpp8	protein-coding genes	3.26196	0.000446549	0.00526568		21.8503	22.5091	20.3016	21.6382	17.6701	20.7939	1.92167		11.76	10.1925	8.60951	13.819	11.0952	2.22521		21.8099	20.396	16.5681	19.5913	2.71196	2.30219
Rhobtb2	protein-coding genes	2.10876	0.000448111	0.00527543		12.4128	9.72615	12.1628	9.31647	8.31568	10.3868	1.8118		3.62212	2.60106	2.65723	2.94831	2.95718	0.468692		9.54268	7.92437	6.18234	7.88313	1.68055	1.24886
Cald1	protein-coding genes	7.75301	0.000448359	0.00527543		1.25528	1.29369	1.27454	1.31309	1.32673	1.29267	0.0287446		1.87447	1.798	1.82365	1.99447	1.87265	0.0872123		0.323761	0.372616	0.376963	0.35778	0.0295414	6.04833
Exoc7	protein-coding genes	3.60979	0.000447788	0.00527543		4.39114	4.31573	4.61986	3.95886	3.97093	4.2513	0.284461		6.21958	6.63037	5.98365	7.01375	6.46184	0.454739		3.71873	3.23519	4.08803	3.68065	0.427693	3.21752
Itm2b	protein-coding genes	2.52508	0.000448367	0.00527543		7.43574	6.80386	7.35515	6.24093	7.79588	7.12631	0.609161		23.3931	23.9502	19.5862	24.4637	22.8483	2.21824		7.71873	6.39631	9.67018	7.92841	1.64698	2.77431
Col27a1	protein-coding genes	5.87451	0.000449458	0.00527862		5.41224	4.14727	5.66184	4.11725	4.64864	4.79745	0.712862		2.13806	1.77751	1.72229	1.86766	1.87638	0.184456		3.57208	3.27442	3.68276	3.50975	0.211184	5.20662
Plxna2	protein-coding genes	4.89461	0.000449193	0.00527862		7.24067	6.62395	6.75323	5.52893	5.09899	6.24915	0.897116		2.96399	2.5326	2.47955	3.02727	2.75085	0.284648		5.32342	4.07288	3.46493	4.28708	0.947579	3.80745
Gcc1	protein-coding genes	6.79271	0.000449549	0.00527862		12.8069	11.3693	10.7858	11.2631	8.55483	10.956	1.53993		6.04589	5.81431	4.42054	5.92672	5.55187	0.760121		9.77448	10.0014	6.29428	8.69005	2.0779	5.50533
Gm28036	protein-coding genes	5.64291	0.000449629	0.00527862		10.6349	10.0414	9.39997	9.5789	8.46575	9.62419	0.80467		6.26527	6.29156	4.99495	6.92303	6.1187	0.808522		9.15282	8.52012	7.57594	8.41629	0.793551	4.11558
Gm7356	protein-coding genes	11.22	0.000450044	0.00528059		26.3213	25.9777	18.6428	21.946	16.9886	21.9753	4.20953		3.94704	3.90833	4.35218	6.12577	4.58333	1.0477		22.0058	19.5596	13.2121	18.2592	4.53879	9.40526
Uevld	protein-coding genes	3.41272	0.000450837	0.00528698		2.97518	3.43692	3.02246	3.20736	2.5977	3.04792	0.310395		2.14071	2.03445	1.70759	2.01286	1.9739	0.186127		2.1088	2.19348	1.66964	1.99064	0.2812	2.52135
Rap1gap2	protein-coding genes	3.79969	0.000452365	0.00530198		4.39968	3.66489	4.07472	3.59876	2.8556	3.71873	0.58153		1.93605	1.3698	1.50332	1.62184	1.60775	0.241871		2.75225	2.26163	1.67435	2.22941	0.539672	2.60044
Gm6902	protein-coding genes	8.12092	0.000453213	0.00530413		1.16998	1.13473	1.22658	1.27405	1.20907	1.20288	0.0533663		1	1	1.06897	1	1.01724	0.0344864		0.169567	0.124617	0.205799	0.166661	0.0406689	8.08149
Gak	protein-coding genes	2.12945	0.000452911	0.00530413		13.4585	11.7926	11.7709	11.9672	10.3743	11.8727	1.0938		8.03652	8.03601	5.78824	6.83734	7.17453	1.08331		10.9118	11.0112	9.49091	10.4713	0.850499	1.12777
Gm13941	protein-coding genes	6.17897	0.000453295	0.00530413		50.919	61.9778	45.7339	63.9833	56.2129	55.7654	7.59023		28.8751	33.7134	19.4397	29.0746	27.7757	5.99002		49.3136	64.4844	52.6714	55.4898	7.96843	5.50629
G2e3	protein-coding genes	5.3986	0.000454108	0.00531072		7.24774	8.96244	7.34138	9.09116	8.21512	8.17157	0.868288		4.84828	5.43465	3.98682	5.49105	4.9402	0.69888		6.77184	8.72996	7.60545	7.70242	0.982655	5.12244
Mterf4	protein-coding genes	4.05646	0.000454715	0.0053149		3.85191	4.08577	4.17016	4.06451	3.88419	4.01131	0.137091		2.8458	3.07241	2.5085	2.89205	2.82969	0.235389		2.71031	3.07483	3.24731	3.01082	0.274163	3.2466
Pcm1	protein-coding genes	10.2826	0.000455609	0.00532243		53.6724	64.0185	43.9614	58.2386	53.3631	54.6508	7.37402		30.1457	28.6917	23.6039	34.2924	29.1834	4.41212		55.9926	57.6193	50.1442	54.5854	3.93122	10.2705
Ndufc1	protein-coding genes	2.78409	0.000456005	0.00532414		6.26064	8.49125	7.51896	5.78041	7.19973	7.0502	1.06706		18.7987	16.6175	17.1432	14.225	16.6961	1.8915		6.24045	5.58073	8.36398	6.72839	1.45437	2.67279
Ist1	protein-coding genes	5.53293	0.000456857	0.00533116		7.85155	8.64826	7.76193	8.90527	7.53281	8.13996	0.599747		6.07422	5.38733	4.48335	5.36285	5.32694	0.651922		7.53525	8.39675	7.62888	7.85363	0.472683	5.35959
Pex5	protein-coding genes	6.79145	0.000457444	0.0053351		16.6685	14.9176	19.6634	16.2398	13.1084	16.1195	2.41797		9.74276	7.50768	6.04552	7.69541	7.74784	1.52075		13.4197	15.6167	13.3038	14.1134	1.30319	5.9956
Catsperb	protein-coding genes	6.86863	0.000457904	0.00533753		13.2676	17.1079	12.4061	14.9257	13.7056	14.2826	1.82211		7.32093	8.20611	6.64703	9.48227	7.91409	1.22498		14.8597	16.327	16.2607	15.8158	0.82867	7.55772
Mall	protein-coding genes	2.01407	0.000459066	0.00534815		1.20842	1.1475	1.15478	1.24143	1.11236	1.1729	0.0514685		1.49552	1.65906	1.54365	1.48838	1.54665	0.0788559		0.180433	0.210481	0.175731	0.188882	0.0188527	1.10198
Phka2	protein-coding genes	4.20628	0.000459564	0.00535103		5.2139	4.73163	4.89566	4.64101	4.45758	4.78796	0.285894		3.21437	3.32621	2.55149	3.34371	3.10894	0.376027		3.90298	3.55984	3.81738	3.76007	0.178605	3.45928
Celsr3	protein-coding genes	2.453	0.00046128	0.00536155		2.67998	2.26385	2.52395	2.08497	2.18817	2.34818	0.246465		1.28592	1.2892	1.20812	1.24387	1.25678	0.0384473		1.18127	1.01831	0.902237	1.03394	0.140172	1.57989
Samd11	protein-coding genes	7.63028	0.000461225	0.00536155		1.80381	1.62722	1.65286	1.61144	1.69155	1.67738	0.0768954		1.20332	1.30172	1.21293	1.39939	1.27934	0.0914706		0.785229	0.620258	0.767707	0.724398	0.0906124	7.8508
Cldnd2	protein-coding genes	3.22422	0.000461473	0.00536155		31.2199	39.0083	35.2063	33.0292	29.4004	33.5728	3.72336		23.3529	15.9099	15.897	17.6493	18.2023	3.53101		30.7376	36.41	36.5685	34.572	3.32166	1.95863
Zfp558	protein-coding genes	5.29998	0.000461256	0.00536155		13.0728	12.5736	12.4176	12.3947	9.3236	11.9565	1.49697		5.80436	5.49298	3.96497	7.48811	5.6876	1.44462		12.2588	12.2405	9.05798	11.1858	1.84273	4.98472
Tmem131	protein-coding genes	5.92602	0.00046295	0.00537577		11.3279	9.84546	8.92929	9.35103	8.94937	9.68061	0.993549		6.18775	5.65971	5.11195	6.99599	5.98885	0.802326		9.74211	8.12335	7.67833	8.5146	1.0861	5.27907
Il17f	protein-coding genes	2.24788	0.000464658	0.00539266		1.3254	1.41619	1.3608	1.35349	1.21582	1.33434	0.0739793		1.03282	1.05953	1.10803	1.11198	1.07809	0.0384639		0.318701	0.292772	0.255181	0.288885	0.0319379	1.24115
Mettl16	protein-coding genes	3.60813	0.000464911	0.00539266		3.18944	3.14787	3.03859	3.14154	2.64921	3.03333	0.221797		2.35116	2.12102	2.2222	2.37312	2.26688	0.117844		2.18085	2.26012	1.82045	2.08714	0.234337	2.76169
Cr1l	protein-coding genes	5.28176	0.000465453	0.00539308		1.95704	1.80656	2.19193	1.9239	1.8079	1.93746	0.157516		1.28785	1.24363	1.23159	1.29462	1.26442	0.0314656		0.961452	0.864041	0.87818	0.901224	0.0526356	3.78043
Usp27x	protein-coding genes	2.84785	0.000465356	0.00539308		5.6152	5.08916	6.96602	4.72207	4.96739	5.47197	0.896688		1.77351	1.70146	1.61103	2.12596	1.80299	0.225343		3.85873	3.33492	3.7033	3.63232	0.269023	1.84323
[truncated: 19,469 more rows]
