# Supplementary material for: Long first exons and epigenetic marks distinguish conserved pachytene piRNA clusters from other mammalian genes
Source: Nat Commun. 2021 Jan 4;12:73. doi: 10.1038/s41467-020-20345-3 (PMC7782496; doi:10.1038/s41467-020-20345-3)
Supplement: Supplementary file 6 — Supplementary Data 2 [file 41467_2020_20345_MOESM6_ESM.xlsx]

## Sheet: Caption
Supplementary Data 2. The normalized signal matrix of all ChIP-seq, RNA-seq, small RNA-seq, 5h-MeDIP, and WGBS data used in this project.

## Sheet: Normalized signals of genes
	gene type	Amyb dependent or independent	testis specific or not	Btbd18 dependent or not	in piRNA Pathway or not	first exon length	total exon length	gene length	log2(Amyb mutant vs Amyb hets) on P14 testis	log2(Amyb mutant vs Amyb hets) on P17 testis	CG dinucleotide content	DNA methylation on Kit+ spermatogonia	DNA methylation on pachytene spermatocytes	DNA methylation on round spermatids	DNA methylation on sperm	DNA methylation on Thy+ spermatogonia	DNA methylation on mouse embryonic stem cells	DNA methylation on E13.5 male primordial germ cells	DNA methylation on E16.5 male primordial germ cells	DNA methylation on E16.5 female primordial germ cells	DNA methylation on P0 forebrain	DNA methylation on P0 mindbrain	DNA methylation on P0 hindbrain	DNA methylation on P0 heart	DNA methylation on P0 liver	DNA methylation on P0 lung	DNA methylation on P0 kidney	LongRNA abundance (RPKM) on spermatogonia	LongRNA abundance (RPKM) on pachytene spermatocytes	LongRNA abundance (RPKM) on round spermatids	LongRNA abundance (RPKM) on adult testis	LongRNA abundance (RPKM) on adult brain	LongRNA abundance (RPKM) on adult colon	LongRNA abundance (RPKM) on adult liver	LongRNA abundance (RPKM) on adult skeleton muscle	LongRNA abundance (RPKM) on adult heart	LongRNA abundance (RPKM) on adult kidney	LongRNA abundance (RPKM) on adult lung	LongRNA abundance (RPKM) on adult spleen	LongRNA abundance (RPKM) on mouse embryonic stem cells	piRNA abundance (RPM) on adult testis	piRNA abundance (RPM) on spermatogonia	piRNA abundance (RPM) on pachytene spermatocytes	piRNA abundance (RPM) on round spermatids	H3K27ac (RPM) on pachytene spermatocytes	H3K27ac (RPM) on round spermatids	H3K27ac (ChIP / Input) on adult testis	H3K27ac (ChIP / Input) on mouse embryonic stem cells	H3K27ac (ChIP / Input) on E13.5 male primordial germ cells
4933401J01Rik	other	amyb_in	non_ts	btbd18_in	non_pathway	1069	1069	1069	0.0130562	0.0134205	0.0613869	100	100	100	100	100	75	0	25	0	92.5	95.125	92.125	85.75	76.125	80.75	89.125	0	0.161833	1.50702	0.19135	0	0	0	0	0	0	0	0	0	0	0	0	0	0.122277	0.112934	0.212852	0.0927193	1.11357
Gm26206	other	amyb_in	non_ts	btbd18_in	non_pathway	109	109	109	0	0	0.101998	100	100	100	100	97.5	78.3333	0	35	0	89.8333	89	90.6667	77.8333	79.3333	81.25	92.75	0	0	0	0	0	0	0	0	0	0	0	0	0	0	0	0	0	0.111161	0.108417	0.247994	0.305047	0.623765
Xkr4	protein_coding	amyb_in	non_ts	btbd18_in	non_pathway	946	6090	465597	0.117164	0.157958	0.847751	0.474491	0.866224	0.450077	0.226225	1.9709	1.40248	0.353107	0.886586	0	1.00855	0.209402	0.78846	0.619658	1.63034	1.66667	0.416666	0.844461	0	0	0.00336365	5.27752	0.00520746	0.00391651	0.0402351	0.0288145	0.0122276	0.0565403	0.0401589	0.144404	0	0	0	0	0.648439	1.00286	0.471028	0.614723	1.46665
Gm18956	other	amyb_in	non_ts	btbd18_in	non_pathway	479	479	479	0	0	0.109074	87.948	87.818	80.4715	90.151	97.9592	66.4286	0	42.9777	7.40741	88.5	84.75	75.875	74	64.8125	66.875	78.4375	0	0	0	0	0	0	0	0	0	0	0	0	0	0	0	0	0	0.177858	0.189729	0.334018	0.530866	1.26995
Gm37180	other	amyb_in	non_ts	btbd18_in	non_pathway	2818	2818	2818	0.0100923	-0.0101277	0.150753	89.6401	90.0311	86.8554	94.4763	81	79.173	1.2987	66.6153	0	64.3333	75.5417	71.0417	63.5833	69.375	66.0833	81.375	0.0124202	0	0	0	0.404575	0	0	0	0	0	0	0.00246407	0.00709473	0	0	0	0	0.148215	0.17166	0.460624	0.29403	0.783028
Gm37363	other	amyb_in	non_ts	btbd18_in	non_pathway	2232	2232	2232	0.00641769	0	0.0464509	100	100	100	100	73.9583	0	40	30	0	22.75	29.75	40.25	34.75	35.75	39.75	41.875	0	0	0	0	0.616904	0	0.0057882	0	0.0157829	0	0.0236865	0	0	0	0	0	0	0.107456	0.0948648	0.132176	0.182067	0.70306
Gm37686	other	amyb_in	non_ts	btbd18_in	non_pathway	2308	2308	2308	-0.0368525	0.0309073	0.0898452	87.3184	97.2308	94.5027	97.5534	91.6667	73.5931	5.71429	57.1093	25	86.6875	83.5	81.125	71	69.5	72.5	81.75	0	0	0	0	0.144391	0	0	0.00515714	0	0.00367971	0.0144542	0	0	0	0	0	0	0.10375	0.180695	0.418514	0.324433	0.675055
Gm1992	other	amyb_in	non_ts	btbd18_in	non_pathway	100	248	46966	0	0	0.0471298	100	100	100	100	89.6104	70.7071	0	16.6667	0	2.5	6.625	12.125	25.875	50.375	47.625	71.5	0	0	0	0	0.113982	0	0	0	0	0	0	0	0	0	0	0	0	0.0963397	0.167143	0.501663	0.29821	0.596347
Gm37329	other	amyb_in	non_ts	btbd18_in	non_pathway	2056	2056	2056	0	-0.0550451	0.0475907	100	100	100	100	90.1786	81.0516	0	43.3333	0	58.125	61.125	57.875	38.25	57.375	59.875	76.875	0	0	0	0	0.381134	0	0	0	0	0.00399488	0.0118043	0	0.00729215	0	0	0	0	0.20009	0.140039	0.44241	0.341609	1.01396
Gm7341	other	amyb_in	non_ts	btbd18_in	non_pathway	925	925	925	0.0591352	0	0.52991	6.45499	20.6003	0.69928	0.583632	57.147	72.918	21.921	20.7409	34.2857	93.7857	92.3786	92.8571	78.6786	84.5214	86.6142	91.9143	0	0	0	0.00805486	0.196233	0.0350711	0.267149	0.0531647	0.113844	0.349326	0.118912	0.0151299	0	0	0	0	0	0.222323	0.162625	0.17775	0.623519	0.818082
Gm38148	other	amyb_in	non_ts	btbd18_in	non_pathway	3011	3011	3011	-0.0280871	0.0237526	0.0256369	100	100	100	100	50	100	0	22.2222	0	86	82.25	83.25	68.25	62	65.25	80.25	0	0	0	0	0.382921	0	0	0.00395346	0	0.00554911	0.00704978	0.00230618	0.0199203	0	0	1.12307e-05	0	0.107456	0.149073	0.23784	0.21804	1.03984
Gm19938	other	amyb_in	non_ts	btbd18_in	non_pathway	57	3257	11595	-0.00435344	0	0.0497509	76	100	100	100	100	100	0	38.9091	0	95.125	93.25	94.75	75.5	69.625	83.625	79.625	0.00951796	0	0	0.00521135	6.11831	0.057596	0.0237957	0.11268	0.464056	0.0613713	0.320689	0.0808244	0.0276159	0	0	0	0	0.166742	0.162625	0.209845	0.185633	0.910653
Gm10568	other	amyb_in	non_ts	btbd18_in	non_pathway	1633	1633	1633	0.00880231	0	0.052597	100	100	100	100	100	79.1667	0	66.6667	0	91.25	94.625	92.75	74.625	82	82.875	84.375	0	0	0	0	0.275859	0	0	0	0	0	0	0	0	0	0	0	0	0.144509	0.162625	0.136852	0.157297	0.710339
Gm38385	other	amyb_in	non_ts	btbd18_in	non_pathway	2350	2350	2350	0.01741	0.0061235	0.0990884	100	100	100	100	100	83.3333	12	50	0	78.4167	76.8333	71.9167	43.6667	52.9167	56.8333	71.75	0	0	0	0	0	0	0	0	0	0	0	0	0	0	0	0	0	0.118572	0.149073	0.287311	0.316507	1.06791
Gm27396	other	amyb_in	non_ts	btbd18_in	non_pathway	57	57	57	0	0	0.115016	84.8944	84.1462	82.7187	90.3637	86.0119	95.9808	10.5339	15.7436	0	90.25	86	84.2	69.6	68.75	74.85	85.45	0	0	0	0	0	0	0	0	0	0	0	0	0	0	0	0	0	0.129688	0.0993821	0.0798473	0.434741	0.918412
Gm37381	lincRNA	amyb_in	non_ts	btbd18_in	non_pathway	68	1360	80476	0.0208485	0	0.334559	85.2015	90.0981	89.5566	96.8025	90.925	91.4392	23.7209	37.173	46.1538	87.7625	91.925	86.95	83.225	79.6125	87.5125	89.1875	0	0.0225661	0.0470664	0.0573576	0	0	0	0	0	0.0436035	0.206306	0	0	0.0628935	0	0.686062	0	0.148215	0.149073	0.0922926	0.196967	1.20264
Gm6101	other	amyb_in	non_ts	btbd18_in	non_pathway	1672	1865	4285	0.0152103	0	0.231139	76.2756	66.9818	72.174	71.2272	67.7569	87.2738	10.5269	28.5619	0.666667	90.9318	91.9772	91.3409	77.6818	71.8182	76.3863	83.7273	0	0.0209115	0	0.0417617	0.00425536	0	0	0	0	0.018054	0.112574	0	0	0	0	0	0	0.148215	0.216834	0.364817	0.294825	1.11273
Rp1	protein_coding	amyb_in	non_ts	btbd18_in	non_pathway	71	9102	118395	-0.261793	-0.976308	0.075	93.3333	100	95.8333	100	66.6667	84.6561	0	52.3016	50	73.3333	80.5	83.4167	63.75	61.6667	60.8333	72.3333	0.299934	1.83136	0.551417	0.641661	0.00696432	0.00295765	0	0.00819558	0.0463997	0.0225271	0.624366	0.00382192	0.00054897	0	0	0	0	0.0926343	0.126486	0.317637	0.213965	0.770703
Gm37483	other	amyb_in	non_ts	btbd18_in	non_pathway	1483	1483	1483	-0.0899724	0	0.139353	80.9643	85.7014	83.2315	87.077	88.3598	50.0733	7.49288	45.8333	20	68.875	71.9583	69.9167	47.1667	51.75	44.3333	64.625	0	0	0	0	0	0	0	0	0.0237488	0.0261961	0.0715345	0	0	0	0	0	0	0.144509	0.280077	0.30297	0.185125	0.730878
Sox17	protein_coding	amyb_in	non_ts	btbd18_in	non_pathway	1063	4768	6423	0.149734	0.0450452	0.67771	0.196674	0.61895	0.295042	0	1.33759	12.7207	2.04394	0.506795	1.84949	1.58654	0.788461	1.10096	1.29807	2.17308	1.09134	0.846152	1.73638	3.52619	3.03273	6.82092	1.30941	0.789914	1.25629	4.4847	6.18611	3.15557	14.4687	3.12284	0.44845	0	0	0	0	1.245	0.578224	1.3131	0.519731	0.819184
Gm37587	other	amyb_in	non_ts	btbd18_in	non_pathway	2827	2915	3007	-0.00953227	-0.048466	0.478882	0.359385	0.747302	0.331282	0.406045	0.62004	21.5683	0.833333	0.423387	0	1.46094	1.60156	1.34375	1.82812	1.39844	1.67969	1.76563	0	0.271294	0.262807	0.246084	0.00434906	0.00944492	0.00443094	0.0127949	0.0482217	0.0162398	0.123583	0.00449349	0	0	0	0	0	1.20795	0.573707	1.4888	0.471267	0.63682
Gm7357	other	amyb_in	non_ts	btbd18_in	non_pathway	698	2989	3832	-0.00930484	0.00948829	0.387909	10.5224	8.1058	13.0509	22.4691	41.0265	83.1356	4.04472	35.7942	0	94.4783	95.7391	95.0761	87.7065	84.8696	93.8696	91.3043	0.0444965	0	0.0123787	0.0820507	0.233165	1.29249	0.733293	0.157423	0.457985	0.695789	1.42446	0.397534	0.0284186	0.928218	0	25.7134	0	0.15192	0.15359	0.466924	0.697044	1.01022
Gm22307	other	amyb_in	non_ts	btbd18_in	non_pathway	106	106	106	0	0	0.258397	91.118	97.6548	93.4375	97.3745	97.0588	89.0546	10	41.9481	0	70.0625	68.8333	68.0833	63.9584	60.3542	63.375	70.5	0.584906	0.292453	1.38679	0.0697084	0.118563	0	0.483179	0	0	0.33482	1.26776	0.194753	0.327103	0	0	0	0	0.107456	0.15359	0.202435	0.403004	1.31867
Gm38076	other	amyb_in	non_ts	btbd18_in	non_pathway	449	449	449	0.0317088	0	0.0933511	88.9933	97.4065	91.193	95.2009	69.3878	87.1528	13.0952	47.3958	0	85.625	84	84.5	68.4375	71.5625	81.0625	84.1875	0	0	0	0	0	0	0	0	0	0	0	0	0	0	0	0	0	0.163036	0.17166	0.365546	0.229404	1.50598
Gm37323	lincRNA	amyb_in	ts	btbd18_in	non_pathway	315	2771	3123	0.0154686	0.030883	0.140717	84.547	98.3068	91.1659	87.8241	72.619	76.4759	12.5	67.2917	0	89.05	88.8	92	77.3	75.3	81.75	90.4	0	0.436305	1.78131	1.52686	0.0045749	0.00323816	0	0.00858841	0.0254188	0.0271735	0.0353039	0.00992075	0	0	0	0	0	0.15192	0.225868	0.293079	0.331314	0.930549
Gm7369	other	amyb_in	non_ts	btbd18_in	non_pathway	935	935	935	-0.0286827	0	0.348674	15.9051	28.3242	8.82128	11.9957	61.772	78.4999	9.58911	28.8152	0	94.8375	94.925	94.9125	86.2625	84.7125	90.425	91.0875	0.0705882	0.482353	1.723	1.74827	0.008488	0	0.0254992	0	0.0373216	0	0.00740248	0.0075471	0	0	0	0	0	0.314956	1.02996	0.64415	0.816903	1.3274
Gm6085	other	amyb_in	non_ts	btbd18_in	non_pathway	1469	1469	1469	-0.0794342	0.0287591	0.624028	3.27892	1.78551	1.56839	2.96354	16.7803	33.0583	6.07306	24.0917	0	43.8851	33.9392	32.6959	30.6014	44.0541	36.6216	48.1149	0.637849	0.803948	0.767189	0.126121	1.87439	5.80864	3.53506	4.29422	9.73242	2.90325	3.74976	4.23921	0.142857	0.928218	0	0	0	0.203795	0.338804	0.185437	0.813196	1.02698
Gm6119	other	amyb_in	non_ts	btbd18_in	non_pathway	1205	1205	1205	0.0119133	0	0.275318	89.2743	89.9414	89.1228	96.8514	95.8826	79.7628	0.511464	49.3091	16.6667	81.2857	83.5536	84.3929	75.75	76.125	83.5714	88.4464	0.0290456	0	0	0.0278088	0.15262	0.332607	0.256476	0.305028	0.583436	0.282759	0.363298	0.336962	0.0497512	0	0	0	0	0.148215	0.140039	0.241369	0.550203	0.82603
Gm25493	other	amyb_in	non_ts	btbd18_in	non_pathway	102	102	102	0	0	0.128008	86.6667	92.6208	87.3935	99.6428	78.7879	82.3082	3.44877	35.2083	0	86.25	89.4167	86.9583	80.5417	79.4167	80.5417	90.375	0	0	0	0	0.123167	0.0871787	0	0	0	0.0797812	0.138886	0	0.0970874	0	0	0	0	0.533573	1.87471	2.24734	0.688591	1.02203
Gm2053	other	amyb_in	non_ts	btbd18_in	non_pathway	630	630	630	0.0216624	0	0.072431	93.6915	88.8014	85.1616	87.4254	96.8485	67.2894	1.91721	62.3733	33.3333	72.875	83.8125	82.1875	60	68.4375	68.125	82.8125	0	0	0	0	0.0528006	0	0	0	0.167067	0.213672	0.300929	0.32198	0.0316957	0	0	0	0	0.170447	0.17166	0.197778	0.259522	1.42572
Gm6123	other	amyb_in	non_ts	btbd18_in	non_pathway	1068	1068	1068	-0.105268	-0.232186	0.380065	63.8456	74.979	68.4349	65.7745	84.4335	77.9257	3.6413	42.9844	0	95.4239	97.837	96.3478	93.6087	89.0326	96.4347	96.3804	0.444757	0.845506	0.383895	1.43406	9.98786	11.4161	17.3486	36.7914	44.3977	17.8595	7.5916	6.56589	3.47989	0.309406	0	9.35034	0	0.196384	0.252972	0.631659	0.637593	1.08456
Mrpl15	protein_coding	amyb_in	non_ts	btbd18_in	non_pathway	166	8483	12533	0.0176061	-0.314042	0.849298	0.219925	0.875146	0.150603	0.167523	1.96547	1.8076	3.10345	0.608899	0	0.592742	1.21371	0.875	0.665323	0.693548	0.475807	0.532258	2.48493	2.48802	2.39461	3.61583	2.99568	7.43012	8.36895	7.92059	8.43983	4.99902	2.8507	3.58785	9.50747	1.90766	0.172048	0.231762	0.166247	1.69335	1.49525	1.76312	2.03839	2.55774
Gm37144	other	amyb_in	non_ts	btbd18_in	non_pathway	1149	1149	1149	0.184425	0.087463	0.267282	81.0741	88.9259	88.3745	86.985	96.9697	69.6181	0	63.037	33.3333	87.7777	90.9444	94.3333	88.1945	84.3333	92.0555	91.0833	0.142733	0.249782	0.137511	0.638096	1.27817	3.99085	2.42111	2.48787	2.35895	1.96876	1.48241	2.97919	1.94783	0.0286033	0.902542	0.228482	0.0829566	0.163036	0.207799	0.44089	0.859488	1.83593
Lypla1	protein_coding	amyb_in	non_ts	btbd18_in	non_pathway	194	7134	40622	0.0355394	-0.322456	1.03642	0.497263	0	0.79365	0.362913	0.517751	0.820251	12.9852	0.808678	2.43902	3.125	0.461735	0.461735	0.359694	0.239795	0.816329	0.612245	4.03022	3.39367	2.47347	2.54677	2.22116	7.29825	9.95493	7.70638	6.93549	14.4476	4.23094	3.87302	5.6725	0.0350704	1.47898	15.3405	17.2064	1.9231	4.01142	2.29326	2.76634	2.17867
Gm37988	protein_coding	amyb_in	non_ts	btbd18_in	non_pathway	90	815	78878	-0.0169731	0.0675069	1.04395	0.489302	0.030525	1.17874	0.378631	0.511696	0.802611	12.8648	0.789981	2.43902	3.075	0.465	0.46	0.3625	0.235	0.8575	0.6	0	0	0	0	0	0	0	0	0	0	0	0	0	0	0	15.1943	0	1.9231	4.03852	2.34156	2.79935	2.19956
Tcea1	protein_coding	amyb_in	non_ts	btbd18_in	non_pathway	162	3006	40095	0.12115	0.120087	0.977176	0.270103	0	0	0.07477	1.9747	1.48594	0.122775	0.36589	0	1.91398	0.392474	0.180107	0.158603	0.629032	1.22043	0.446237	5.47486	2.54424	4.47311	5.51565	3.90957	4.40224	5.35349	4.62744	5.13398	4.50031	5.10357	4.90056	12.34	0.961459	0.106168	0.110247	0.0902094	2.51594	2.7014	3.10213	5.05064	5.26264
Gm6104	other	amyb_in	non_ts	btbd18_in	non_pathway	602	602	602	0.145667	-0.106521	0.430731	92.9876	95.9816	95.706	98.1872	95.057	79.2817	16.267	45.4878	13.7314	97.6591	98.0909	96.2386	95.1364	92.7613	96.1818	95.5796	0.333887	0.051495	0	0.443352	6.07244	9.2151	6.19127	6.30112	7.5041	8.68151	5.4222	8.67971	0.207297	0	0	0	0	0.148215	0.293629	0.16886	0.441465	2.72593
Gm37277	other	amyb_in	non_ts	btbd18_in	non_pathway	1110	1110	1110	-0.111413	0.0381015	0.0562208	88.8487	100	89.6825	100	80.5556	69.7727	6.25	55.2821	0	93.8333	89.0833	92.0833	87.5	66.75	87.3333	90.75	0.32973	0	0	0.0117365	2.51722	0.00808228	0	0	0	0.0122994	0.0753077	0.0244085	0.0585058	0	0	0	0	0.333483	0.257489	0.556516	0.218109	1.24464
Rgs20	protein_coding	amyb_in	non_ts	btbd18_in	non_pathway	275	4230	160709	-0.012177	0.117735	0.0996492	84.5783	88.1268	86.9404	93.2033	48.8889	35.5303	0	45.8638	0	34.25	37.05	34.25	33.8	42.25	43.5	42.1	0.736721	0	0.0417481	0.0546924	4.57463	0.0598901	0.00258131	0.0312775	0.0166281	0	0.037943	0.0210619	0.116773	2.74087e-05	0	0.153789	0.0298571	0.159331	0.131004	0.286917	0.354843	1.19528
Gm17100	other	amyb_in	non_ts	btbd18_in	non_pathway	271	271	271	0	0	0.0978933	93.1462	93.6673	97.0139	96.8112	69.7531	83.8624	12.5	68.0476	33.3333	91.75	94.35	92.1	86.7	82.7	89.15	91.45	0	0	0.132841	0	0.581144	0	0	0	0	0	0	0.0240947	0.0183823	0	0	0	0	0.226028	0.126486	0.413798	0.468667	1.37959
Gm37079	other	amyb_in	non_ts	btbd18_in	non_pathway	2134	2134	2134	0.026533	0	0.116244	82.9132	86.1235	87.095	95.7874	83.3333	92.6	13.4921	64.7027	0	95.0625	88.6875	91.4375	68.5	61.5625	73.3125	78.3125	0	0	0	0.0110086	0.23135	0.00420581	0	0	0	0	0.00568653	0.00306968	0.0210773	0	0	0	0	0.244554	0.189729	1.027	0.644296	1.29616
Gm16041	other	amyb_in	non_ts	btbd18_in	non_pathway	271	3722	5963	-0.0263686	0.0114804	0.103306	86.123	84.9206	83.468	87.4926	55.506	33.6061	0	46.7845	20	10.5	34.5	28.15	47.45	44.5	48.6	43.85	0	0	0	0	0.00426565	0	0	0	0	0.00220603	0	0	0.0483222	0.0518891	0.405403	5.2757	4.38543	0.15192	0.15359	0.461194	2.69101	1.21389
Gm17101	other	amyb_in	non_ts	btbd18_in	non_pathway	1587	1587	1587	0.0178332	-0.0090565	0.130406	84.9036	90.2244	87.5165	95.4971	81.4484	76.3393	27.8083	56.9697	33.3333	89.8333	91.4167	85.2083	78.25	76.0833	84	86.0833	0	0	0.241336	0.0547078	0.0394776	0	0	0	0	0	0	0	0	0	0	0	0	0.125982	0.230386	0.246702	0.288272	1.09237
Atp6v1h	protein_coding	amyb_in	non_ts	btbd18_in	non_pathway	126	9732	92511	-0.0550187	-0.257591	0.0731596	87.3782	83.8353	95.0364	91.5239	55.5556	35.6061	0	44.2027	0	23.75	24.8333	27.75	20.75	27.0833	27.0833	22.75	8.64218	9.54316	4.97738	4.80816	7.24853	4.64385	5.62044	3.48495	4.56764	7.94121	4.60107	3.14098	4.90047	7.60232	0.0167156	78.3158	7.54581	0.170447	0.144556	0.297405	0.311244	0.949398
Gm7182	other	amyb_in	non_ts	btbd18_in	non_pathway	74	730	1231	-0.0579473	0	0.262256	91.5016	92.1356	93.1359	95.2692	83.05	56.4164	13.7976	59.7831	27.9365	62.5157	59.625	59.2343	54.3281	49.4688	49.875	57.2188	0	0	0	0	0	0	0	0	0	0	0	0	0	0	0	0	0	0.118572	0.126486	0.251343	0.298702	1.22607
Gm37567	other	amyb_in	non_ts	btbd18_in	non_pathway	2278	2278	2278	-0.0187041	0.00631654	0.0415108	100	100	100	100	76	42.8571	29.6791	64.5833	0	91.375	96.5	90	86	80.875	89.875	91.625	0.0153644	0	0	0.0057215	0	0	0	0	0	0.00721147	0.0114077	0.00304792	0.0855636	0.280895	2.29652	1.19824	3.41939	0.144509	0.135521	0.151878	0.100755	0.901201
Gm38264	other	amyb_in	non_ts	btbd18_in	non_pathway	2031	2031	2031	-0.0210411	0.00708246	0.0925926	100	100	100	100	75	93.3333	13.3333	43	20	94.8333	97.0833	92	76.8333	78.75	85.0833	92.5833	0	0	0	0	0	0.004419	0	0	0	0	0	0	0	0.00454824	0.00200677	0.00224085	0.0842903	0.0889288	0.121969	0.184585	0.179949	0.680693
Oprk1	protein_coding	amyb_in	non_ts	btbd18_in	non_pathway	2845	9148	17665	-0.0290813	0.00786126	0.283727	1.53462	2.08203	2.37019	0.154321	8.33333	36.9885	0.208333	0	0	3.7	5.775	4.3875	3.0875	4.7125	3.3625	4.3875	0.00257382	0	0.00264531	0.00829449	1.70304	0.0239657	0	0.00130126	0.0038513	0.000897986	0.00156324	0.000759065	0.0371544	0.000676576	0	0	0.000476516	0.114866	0.243937	0.347004	0.308749	1.39893
Gm36965	other	amyb_in	non_ts	btbd18_in	non_pathway	393	393	393	0	0	0.108671	92.7783	96.3402	88.5466	96.5642	88.2975	82.9076	5.63784	46.5939	0	82.9	82.45	90.8	73.95	72.95	81.15	79.5	0	0	0	0	0	0	0	0	0	0	0	0	0	0.0618812	0	0	0	0.107456	0.0993821	0.213991	0.306593	0.678418
Gm22463	other	amyb_in	non_ts	btbd18_in	non_pathway	100	100	100	0	0	0.0480584	100	100	100	100	77.7778	100	8.33333	43.3333	0	92.5	91	85.25	65.5	69.125	74.25	86.875	0	0	0	0	0	0	0	0	0	0	0	0	0	0.00370143	0	0.0166282	0	0.0741074	0.144556	0.118367	0.267485	0.651898
Gm37429	other	amyb_in	non_ts	btbd18_in	non_pathway	1798	1798	1798	0.00773974	0	0.0793016	100	100	100	76.5517	36.9565	93.1818	0	21.3235	33.3333	81.3333	81.6667	83.5833	52.1667	53	60.5833	81.3333	0	0	0	0	0.00441621	0	0	0	0	0	0	0	0	0.000983417	0.0144006	0.005454	0.00126142	0.107456	0.0948648	0.238147	0.142532	0.726391
Npbwr1	protein_coding	amyb_in	non_ts	btbd18_in	non_pathway	3691	3691	3691	-0.0145654	0.011644	0.662284	0.176583	0.360674	0	1.36747	1.02544	10.2749	0.505051	0.946141	0	1.21078	1.01961	0.877449	0.999997	2.39215	1.58824	1.06373	0	0	0	0.032339	0.992841	0	0	0	0	0	0.00845346	0	0.0148971	0	0	0	0	0.163036	0.167143	0.480365	0.632563	1.37597
Gm19214	other	amyb_in	non_ts	btbd18_in	non_pathway	1082	1082	1082	0	0	0.0895817	100	100	100	100	90.4762	68.0952	25	64.7306	0	76.75	72.5	71.5833	49.9167	52.3333	47.75	66.8333	0	0	0	0	0	0	0	0	0	0	0	0	0.0046168	0	0	0	0	0.133393	0.117452	0.147739	0.149254	1.08715
Rb1cc1	protein_coding	amyb_in	non_ts	btbd18_in	non_pathway	73	14663	70451	-0.458613	-1.12114	0.104657	91.9643	97.2628	97.0486	96.0982	89.0909	88.5417	16.6667	41.1111	0	95.125	94.0625	95.1875	90.125	73.3125	93.25	94.875	10.5903	22.2694	19.8984	14.2553	6.37557	4.74596	5.93993	10.4046	6.36442	5.21343	6.03336	4.99987	3.42035	3.40375	0	22.2071	0.00251871	0.144509	0.212316	0.271915	0.254067	1.09428
4732440D04Rik	other	amyb_in	non_ts	btbd18_in	non_pathway	5427	5427	5427	0.0557599	0.215772	0.867893	0.328103	0.143678	0.160256	0.946245	1.10923	1.57272	1.40249	1.42915	5.71429	1.48649	1.50676	1.87838	0.854729	1.05406	1.06419	1.42568	1.09681	0.200522	0.131942	0.564637	1.32243	1.41096	0.696213	1.19493	1.63801	2.43782	1.67765	2.50762	0.278187	0.635836	0.0424554	0.0292176	0.0366873	3.99068	5.10914	3.77849	1.70026	3.39066
Fam150a	protein_coding	amyb_in	non_ts	btbd18_in	non_pathway	296	966	35513	0.0146318	0	0.479364	1.14125	1.14286	0.29956	0.239071	6.72727	29.5937	1.40425	3.21597	0	4.29167	4.16071	6.69643	5.61905	5.44048	5.10119	5.36905	0.107661	0.0403727	0	0.0143959	0.0327041	0.0462379	0	0	0	0	1.9212	0.186682	0.0617919	0	0	0	0	0.181563	0.185212	0.438856	0.744122	0.591164
Gm2147	other	amyb_in	non_ts	btbd18_in	non_pathway	638	638	638	0.0220599	-0.0224026	0.31238	88.9433	91.5733	93.2737	94.8914	83.0403	72.5998	3.57143	50.3615	0	84.1346	80.6346	80.0769	65.3077	65.7692	68.8077	71.5577	0.164577	0	0.172414	0	0.999341	0.638711	1.39783	6.2118	3.73104	1.6974	1.74429	1.22498	0.00782475	0	0	0	0	0.29643	0.44722	0.206258	0.176645	0.657056
Gm7417	other	amyb_de	non_ts	btbd18_in	non_pathway	472	472	472	-0.212937	-1.88665	0.748267	2.30192	2.37614	4.72024	3.8751	2.67281	8.24265	11.1545	2.11774	0	2.07965	2.59292	2.30531	2.31416	7.63274	1.61062	1.66372	0	43.6208	44.125	13.929	0	0	0.0273257	0	0	0	0.0595405	0	0	0	0	0	0	2.43072	0.623396	1.50494	0.274261	0.898423
Gm19026	other	amyb_in	non_ts	btbd18_in	non_pathway	3809	4528	11641	-0.120662	-0.621791	0.720324	1.1516	2.18539	2.69288	1.68614	4.07762	17.2338	11.9898	3.31553	0.138889	8.87681	9.28261	8.03985	7.78986	8.75	9.9565	10.2718	0.0814929	1.79461	4.78092	3.4678	1.20598	0.104434	0.159948	0.473739	0.101002	0.145983	0.270131	0.292911	0.0717439	1.65017	0	90.1918	28.9031	1.80081	3.6139	1.29289	0.549549	1.20976
St18	protein_coding	amyb_in	non_ts	btbd18_in	non_pathway	174	6435	373709	-0.00422203	0.0730743	0.134131	86.8805	86.5374	90.5831	97.8318	90.2778	80.7284	2.77778	53.1548	0	81.125	82.9167	85.75	67.5	71.9167	85.125	86.6667	0.0764969	0.0377931	0.157244	0.255248	3.93686	0.288388	0	0.00970567	0.00545223	0.00677045	0.0506214	0.955569	0.00154703	0	0	0	0	0.125982	0.158108	0.340362	0.582726	0.812993
Gm37405	other	amyb_in	non_ts	btbd18_in	non_pathway	2914	2914	2914	0	0.0146717	0.136343	96.1227	97.3321	96.2897	99.6094	90.8333	78.25	22.4359	57.8333	16.5	86.15	91.85	88.9	78.85	72.6	79	82.9	0	0	0	0	0	0	0	0	0	0	0	0	0.0051458	0	0	0	0	0.137099	0.144556	0.900662	0.405162	0.678474
Gm7449	other	amyb_in	non_ts	btbd18_in	non_pathway	662	662	662	-0.0638465	-0.0215977	0.119559	89.5372	89.4081	93.442	95.5436	85.8631	95.2381	9.22263	38.5476	40	89.4	83.9	85.35	69.9	66.7	72	78.35	0.101209	0	0	0	0	0	0	0	0	0	0	0	0.0075415	0.0231514	0	0	0.298021	0.166742	0.0813127	0.169015	0.536588	1.08001
Gm37108	other	amyb_in	non_ts	btbd18_in	non_pathway	436	624	7029	0.150642	-0.188172	0.520684	80.2647	91.7955	81.767	87.7035	88.367	47.8616	1.2354	27.8065	0	94.9655	93.888	93.2155	87.4569	83.7586	86.2586	92.8535	0.213141	0.0496795	0	0.384068	0.261288	1.17784	0.466865	0.4019	1.28497	0.483796	0.956655	0.957158	0.567093	1.73618	189.98	17.4699	8.38086	0.0444644	0.0677605	0	0.104893	0.978482
Gm37275	other	amyb_in	non_ts	btbd18_in	non_pathway	29	29	29	0	0	0.161596	83.2361	86.8958	81.4422	86.6256	88.8131	85.4823	6.06061	43.3492	0	86.625	89.2188	89.125	73.0625	73.0938	78.6875	85.1875	0	0	0	0	0	0	0	0	0	0	0	0	0	0	0	0	0	0.159331	0.135521	0.509426	0.616808	0.99966
Gm37225	other	amyb_in	non_ts	btbd18_in	non_pathway	324	324	324	0	0	0.133483	94.1208	97.2863	93.0972	97.3702	99.0385	88.869	19.3557	62.9452	0	97.1429	94.8571	93.6786	86.6429	84.1071	89.3929	91.4286	0	0	0	0	0	0	0	0	0	0	0	0	0	0	0	0	0	0.070402	0.1039	0.33691	0.594751	1.14943
Gm37489	other	amyb_in	non_ts	btbd18_in	non_pathway	158	158	158	0	0	0.428316	41.5629	70.8198	44.2897	68.6583	56.2003	28.6667	46.5308	44.6363	30	87.4722	90.3333	88.6388	81.8472	81.9305	82.3472	90.125	0	0	0	0	0	0	0	0	0	0	0	0	0.691824	0	0	0	0	0.118572	0.131004	0.158646	0.424969	0.821156
Gm5694	other	amyb_in	non_ts	btbd18_in	non_pathway	477	639	1302	-0.0223331	0	0.165758	87.5754	91.5712	90.5847	97.1129	82.7282	76.6885	2.89601	40.4789	19.0476	80.2143	82.8214	82.5	61.75	64.9643	68.7857	85.4643	0	0	0.056338	0.0468379	0.0123943	0	0	0	0	0	0	0.0110204	0.132605	0	0	0	0	0.181563	0.167143	0.111617	0.229145	0.999339
Pcmtd1	protein_coding	amyb_in	non_ts	btbd18_in	non_pathway	296	6646	84708	0.337149	0.522304	0.872241	0.172964	0.0307882	0	0.0167112	0.944171	1.07406	9.77292	1.26582	5.88235	0.472527	1.0989	0.5	0.620879	0.750001	1.2445	0.39011	3.35901	0.331769	0.139496	1.84831	11.6388	6.50298	19.1738	15.6915	14.3927	10.7375	10.9573	8.76994	12.0183	1.54703	0	0	0	1.49326	1.41394	3.661	5.2554	5.26644
Gm26983	other	amyb_in	non_ts	btbd18_in	non_pathway	387	387	387	0.0367118	0.0725125	0.225681	95.5264	92.8529	87.6011	94.3601	87.7193	91.1607	20.6321	62	0	92.775	93.9	92.575	89.325	85.7	90.725	93.975	0.333333	0.100775	0	0.20904	0.200531	0.448981	0.08644	0	0.720269	0	0.178575	0.373628	0.103093	0.606779	27.3988	0	3.19876	0.177858	0.158108	0.487705	0.518257	1.38881
Gm38372	other	amyb_in	non_ts	btbd18_in	non_pathway	4027	4027	4027	0.12669	0.392568	0.19088	86.5764	93.6528	84.1139	96.6825	93.2692	79.9107	5	43.8194	0	87.75	91.0357	90.7143	89.0714	83.25	89.3929	87.5	0.409734	0.0186243	0	0.0821565	0.813952	0.0793385	0.858438	0.243525	0.376077	0.786014	0.50647	0.415271	5.05337	0.00141898	0	0.0793537	0.00326503	0.114866	0.135521	0.175545	0.370206	1.49075
Gm9826	other	amyb_in	non_ts	btbd18_in	non_pathway	1298	1298	1298	0.0476505	-0.0395556	0.485164	8.74125	10.3175	14.7091	3.84615	56.5481	72.2059	2.6849	55.463	0	64.35	66.46	67.56	57.21	55.07	62.97	67.74	0	0	0.0577812	0.551325	0.782132	4.01105	12.0306	1.81694	0.484538	5.12552	0.961906	1.51241	0.900693	0	0	0	0	0.144509	0.198764	0.0643992	0.428916	1.0159
Nras-ps2	other	amyb_in	non_ts	btbd18_in	non_pathway	177	177	177	0	0	0.209029	87.5744	95	77.4375	96.4286	97.5	87.8571	0	67.619	1.5873	38.6389	38.8333	39.1111	33.3333	30.25	33.1111	40.1111	0	0	0	0	0	0	0	0	0	0	0	0	0	0	0	0	0	0.070402	0.072278	0.136034	0.104894	0.738533
Gm23274	other	amyb_in	non_ts	btbd18_in	non_pathway	129	129	129	-0.106915	0	0	100	100	100	100	0	0	0	0	0	0	0	0	0	0	0	0	0	0	0	0	0	0	0	0	0	0	0	0	0	0	0	0	0	0.133393	0.131004	0.343175	0.492424	1.08185
Gm19002	other	amyb_in	non_ts	btbd18_in	non_pathway	1011	1011	1011	-0.042146	0	0.0894209	90.5756	100	95.2216	92.037	97.1429	95.2381	0.909091	29.4792	33.8095	93.875	89	87.9375	78	79.6875	78.5	86.625	0	0	0	0	0	0	0	0	0	0	0	0	0	0	0	0	0	0.177858	0.162625	0.226722	0.344003	0.719294
Gm26901	lincRNA	amyb_in	non_ts	btbd18_in	non_pathway	151	4332	48463	0.0328991	0.138068	0.689443	0.264515	0	0.168651	0.0877192	1.3468	1.04863	1.81343	2.91887	0	1.41518	0.741071	0.129464	0.245536	0.53125	1.90179	0.678571	0.195929	0.665394	0.515903	0.718829	0.754663	0.296354	0.0819925	0.173065	0.113571	0.321404	0.0957905	0.348034	0.48283	0.901278	3.33175	2.22838	0.10115	2.07872	1.44556	2.01508	4.07214	3.12152
Gm18984	other	amyb_in	non_ts	btbd18_in	non_pathway	272	1122	1314	-0.0943271	0	0.0569581	62.2222	100	100	98.6111	73.9286	70.5128	0	26.5714	2.10526	85.4167	92.75	89.4167	73.75	69.5833	82.25	85.3333	0	0	0	0	0	0	0	0	0	0	0	0	0	0	0	0	0	0.0963397	0.0903474	0.117987	0.110818	1.12179
Gm30414	lincRNA	amyb_in	non_ts	btbd18_in	non_pathway	494	2593	20181	0.0109878	-0.00552546	0.341749	86.0512	87.8011	86.7405	90.0789	82.3386	80.4499	35.617	57.2753	45.4545	88.2222	84.6112	82.4445	75.9167	68.1667	77.9028	76.5695	2.30775	0	0	0.00287319	0.00306039	0.151339	0	0	0	0.00643834	0	0.00757368	0.117488	0.00795731	0.119507	0.0363355	0	0.0926343	0.144556	0.372326	2.22708	1.43423
Gm37791	other	amyb_in	non_ts	btbd18_in	non_pathway	285	285	285	0	0	0.0567108	93.1988	98.6667	80	97.8409	53.4722	33.3333	0.8	29.2803	0	78.8333	79.4167	81.25	66.4167	59.8333	64.75	69.6667	0	0	0	0	0	0	0	0	0	0	0	0	0.0174825	0.309406	0	0	0	0.114866	0.126486	0.209172	0.494363	0.644868
Gm7470	other	amyb_in	non_ts	btbd18_in	non_pathway	2094	2094	2094	0.00686999	-0.00683743	0.0725795	100	100	100	100	82.1429	85.4167	0	32.9762	0	87	85.875	84.125	63.25	65.875	72.25	81.25	0	0.0167144	0	0	0.015169	0	0	0.0128358	0.0168225	0	0.0101355	0	0.00238663	0	0	0	0	0.0629913	0.135521	0.102061	0.132824	0.420421
Rps2-ps2	other	amyb_in	non_ts	btbd18_in	non_pathway	880	880	880	-0.0477759	0	0.322996	28.6363	18.2944	31.2143	27.9482	53.8462	83.3333	11.3528	21.8135	66.6667	92.9834	92.3333	91.2667	84.4667	80.95	85.2334	87.7833	0.0352273	0	0	0	0	0.0329558	0	0	0	0	0	0.014878	0	0.0121336	21.1253	0	0	0.0778127	0.0993821	0.193074	0.309563	0.704831
Gm38216	other	amyb_in	non_ts	btbd18_in	non_pathway	81	1212	1704	-0.0352181	0.023574	0	100	100	100	100	0	0	0	0	0	0	0	0	0	0	0	0	0	0	0	0	0	0	0	0	0	0	0	0	0	0	0	0	0	0.125982	0.112934	0.037251	0.0788752	0.882499
Sntg1	protein_coding	amyb_in	non_ts	btbd18_in	non_pathway	1745	10884	938403	-0.0261794	0.152028	0.656784	0.92013	1.10618	0.158279	0.617995	3.25758	7.71318	2.12505	0.45068	2.08333	2.10268	1.14285	0.816964	2.00446	3.13393	3.05804	1.72768	0.0201639	0.179945	0.619891	0.589413	3.31873	0.0427596	0.321248	0.00604472	0.0193857	0.0160248	0.0113651	0.126272	0.0137514	8.30063e-05	0	0.876594	0	0.211206	0.167143	0.320903	0.57557	1.06111
Gm38024	other	amyb_in	non_ts	btbd18_in	non_pathway	2531	2531	2531	-0.0255167	0	0.104657	93.3102	100	83.7374	88.8889	82.6667	75.6009	5.71429	10.5159	0	93.75	87.75	83.875	69.125	71.3125	75.1875	82.875	0	0	0.0142236	0.0205992	0.0733818	0	0.00510468	0	0	0	0	0	0.00789887	0.000719549	0	0	0	0.114866	0.121969	0.322136	0.515251	0.797962
Gm16284	other	amyb_in	non_ts	btbd18_in	non_pathway	399	399	399	0.120294	0.115477	0.30609	5.32189	5.08021	4.63057	7.28064	25.8929	52.8474	5.99196	13.68	0	59.1389	54.8611	49.1527	49.3333	52.8195	56.0972	62.9723	0.0877193	0.0877193	0.182957	1.34219	0.936854	1.21958	0.690197	0.857228	2.97939	0.861586	2.97038	2.00274	0.0625	0.309406	0	0	0	0.459466	1.20614	0.513203	0.464692	1.20647
Gm38259	other	amyb_in	non_ts	btbd18_in	non_pathway	3533	3533	3533	-0.012127	0.00406509	0.046277	100	100	100	100	0	50	33.3333	50	0	96	92.25	91.5	77	78	82	88.25	0	0	0	0	0.140766	0	0.0142698	0	0	0.00472946	0.00196059	0.00396443	0.00282965	0.00131248	0	0	0	0.0889288	0.0767952	0.0840104	0.538381	0.569601
Gm23358	other	amyb_in	non_ts	btbd18_in	non_pathway	109	109	109	0	0	0.148721	77.5464	80.6628	72.9347	73.2725	79.4444	74.0451	14.2367	49.8945	0	93.5556	89.2778	90.1944	66.3333	75.1111	69.5	59.6667	0	0	0	0	0.569913	0	0.1175	0	0	0	0	0	0	0	0	0	0	0.114866	0.0767952	0.143473	0.158124	1.29842
Gm37005	other	amyb_in	non_ts	btbd18_in	non_pathway	1163	1163	1163	0	0	0.0376378	100	100	100	100	75	91.6667	50	46.4286	0	59.5	61.75	68.75	22.25	32.25	31.75	36	0.0266552	0	0	0	0.298528	0	0.022208	0	0	0	0	0.0179026	0	0	0	0	0	0.114866	0.0587258	0.0811247	0.0776597	0.773204
Gm15452	other	amyb_in	non_ts	btbd18_in	non_pathway	239	239	239	-0.293731	-0.909233	0.419921	82.8971	80.938	82.9263	72.1724	96.4739	78.8961	61.5472	66.0381	75	87.9333	89.15	91.4333	82.3	80.4333	85.0166	84.7666	0	0.129707	0	0.612857	0.24796	9.49489	8.14958	0.37294	0.877203	9.62852	2.31568	6.37592	1.47917	0.773515	0	0	9.59627	0.114866	0.0677605	0.0843269	0.0255044	1.01518
Gm36964	other	amyb_in	non_ts	btbd18_in	non_pathway	197	197	197	-0.0710832	0.138828	0.0951814	90.1099	91.4702	90.3058	93.6227	97.5	76.2059	12.5	24.4505	25	84.75	86.1875	83.9375	68.125	65.875	67.4375	73.0625	6.00508	3.18782	3.03046	0.563439	0.556845	2.03589	0.683192	0	0.352859	0.727514	1.05081	1.00926	0.479798	0.112511	0	0	1.32194	0.170447	0.112934	0.107044	0.255957	0.967026
Gm24276	other	amyb_in	non_ts	btbd18_in	non_pathway	109	109	109	0	0	0.0531406	100	100	100	100	95	96.4286	0	16.6667	0	87.125	91.125	90	74.125	77	75.75	66.625	0.614679	0.284404	0	0.127077	0.0722251	0.295235	0.0994745	0	0.317573	0.226649	0.125977	0.382099	0.181818	0	0	0	0	0.159331	0.144556	0.107044	0.255957	0.967823
Gm6152	other	amyb_in	non_ts	btbd18_in	non_pathway	339	339	339	-0.192645	0	0.434972	5.30637	5.31808	3.21915	14.9219	19.5487	77.9167	13.366	41.0069	0	74.3947	76.3553	67.5526	61.9474	70.7105	66.0921	72.0658	0	0	0	0	0.0724465	0	0	0	0	0	0	0.0207767	0	0	0	0	0	0.192679	0.0858299	0.225022	0.294024	0.881741
Gm7445	other	amyb_in	non_ts	btbd18_in	non_pathway	339	339	339	0	0	0.396742	7.92125	21.3234	16.9017	21.1379	39.2287	80.5419	8.42857	21.881	5	71.9264	74.6765	68.6617	58.1029	67.0589	63.5294	68.2942	0	0	0	0	0	0	0	0	0	0	0	0	0	0	0	0	0	0.174152	0.072278	0.147937	0.30766	0.684047
Gm7493	other	amyb_in	non_ts	btbd18_in	non_pathway	625	625	625	0.0645127	0	0.348381	12.7264	11.2948	5.229	9.49374	22.9209	0	0	22.0805	0	83.2	84.7833	80.4834	74.4667	73.6834	76.5	83.7833	0	0	0	0	0.265946	0.0440109	0	0.06473	0	0	0	0.0326616	0	0.836869	0	5.96084	1.78216	0.0852234	0.0948648	0.0307639	0.0524467	0.735778
Gm37629	other	amyb_in	non_ts	btbd18_in	non_pathway	1049	1049	1049	-0.0272214	-0.0136749	0.0359092	100	100	100	100	66.6667	80.8333	0	57.1429	0	79.5	83.875	90.75	59.625	62.625	82.75	65.375	0	0	0	0	1.91546	0.192224	0.0221987	0.0113408	0	0.0234785	0.00659878	0.0269108	0	0	0	0	0	0.0889288	0.1039	0.11577	0.181418	1.46595
Gm38008	other	amyb_in	non_ts	btbd18_in	non_pathway	517	517	517	0	0	0.0236797	100	100	100	100	25	0	0	25	0	38	30.75	35.75	15	19.75	15	35.75	0	0	0	0	0.0398281	0	0	0	0	0	0	0	0.0096525	0	0	0	0	0.114866	0.15359	0.522979	0.327014	1.51027
Gm37143	other	amyb_in	non_ts	btbd18_in	non_pathway	3258	3258	3258	-0.0391825	0	0.217255	90.2277	91.7159	91.7211	89.7718	76.3095	80.4191	12.6667	21.63	22.9839	89.8214	92.0714	92.6071	72.5358	71.0357	78.2143	84.3929	0	0	0	0	0	0	0	0	0	0	0	0	0	0	0	0	0	0.10375	0.117452	0.195881	0.114603	0.627956
Gm6187	other	amyb_in	non_ts	btbd18_in	non_pathway	470	957	1914	-0.0147969	0.0149504	0.0536927	100	100	100	100	90.1786	75	10	15	0	84.5	89.25	87.5	61	62.75	68.875	76.25	0.528736	0	0.144201	0.0310783	0	0.0187071	0	0	0	0.00855986	0.00721742	0.0350746	0.00520835	0	0	0	0	0.144509	0.207799	0.255675	0.301526	0.87801
Gm18299	other	amyb_in	non_ts	btbd18_in	non_pathway	635	635	635	-0.0225074	0	0.0247519	100	100	100	100	62.5	62.5	0	50	0	79	69	69	32.5	46.75	48.75	58.25	0	0	0	0.010251	0	0	0	0	0	0	0	0	0	0	0	0	0	0.251965	0.533049	0.30082	0.357153	0.946102
Gm7512	other	amyb_in	non_ts	btbd18_in	non_pathway	1169	1169	1169	0.0120728	0	0.091573	89.0999	89.3302	90.2798	97.6852	83.3333	87.7778	0	43.4295	0	71.75	70.75	65.5625	54	52.8125	61.8125	70.9375	0	0	0	0	0.0690814	0.195458	0.446005	0.22805	2.16192	0.390547	0.235933	0.0692306	0	0	0	0	0	0.107456	0.1039	0.238238	0.204972	1.18815
Gm24765	other	amyb_in	non_ts	btbd18_in	non_pathway	102	102	102	0	0	0.104123	83.079	92.8571	98.0655	100	85.4167	89.881	39.3939	42.8571	40.4762	85.375	91.0625	89.75	77.0625	81.75	76.5	88	0	0	0	0	0	0	0	0	0	0	0	0	0	0	0	0	0	0.163036	0.23942	0.314192	0.103914	0.886485
Gm18300	other	amyb_in	non_ts	btbd18_in	non_pathway	582	1403	2184	0.0404709	0.0504138	0.146092	84.7908	89.2308	86.4419	83.0213	83.3333	64.6296	16.8403	24.591	0	79.95	78.4	79.85	65.2	64.25	69.45	78.25	0	0.0220955	0	0.0814451	0.0965373	0.00638649	0.00828899	0.0817357	0.0248457	0.265916	0.0825544	0.019371	0	0.000758348	0	0	0	0.118572	0.0858299	0.157419	0.0766686	0.604687
Rrs1	protein_coding	amyb_in	non_ts	btbd18_in	non_pathway	2047	2047	2047	0.413307	0.136766	0.811555	0.331389	0.340854	0.453523	0.327779	1.59574	6.26504	2.32484	0.263713	0	4.28481	3.27216	1.7057	2.11392	2.32911	1.21203	1.62975	29.1578	14.7044	2.58525	8.51163	7.92591	10.2525	15.3147	15.4404	7.11673	13.1365	10.5326	13.6981	18.8745	1.23762	16.3241	13.1489	8.5681	4.82068	2.31289	1.32236	1.41025	2.61848
Adhfe1	protein_coding	amyb_in	non_ts	btbd18_in	non_pathway	203	3764	32725	0.245287	0.132638	0.340325	28.9695	33.2838	28.509	34.2142	20	18.7535	7.63461	13.4922	0	25.25	24.6176	23.7059	21.9706	26.8235	19.9559	20.2206	0.545992	1.53083	0.22533	1.54312	4.35736	0.805001	27.5753	15.1098	19.7523	45.9718	4.0981	0.72896	0.392857	0	0	0	0	2.87537	1.1971	2.12204	0.965586	1.78008
2610203C22Rik	other	amyb_in	non_ts	btbd18_in	non_pathway	114	4904	70343	0.0133712	0.0335831	0.106371	90.3032	92.9884	90.3266	96.7857	66.8182	71.5179	5.55556	61.5675	22.2222	64.9167	70.9167	60.8333	48.0833	40	35.9583	52.3333	0.134134	0.0184412	0.0398399	0.101737	0.135145	0.324251	0.127411	1.06489	3.45803	0.614999	3.01503	0.583036	0.00814665	0.618812	0	0	0	0.251965	0.32525	0.777979	0.761517	1.48693
Gm6161	other	amyb_in	non_ts	btbd18_in	non_pathway	1101	1101	1101	0.02549	0	0.201995	90.7183	96.192	90.2682	98.2856	92.0833	84.7441	10.2305	66.0714	0	52.6	47.7	47.725	47.125	43.125	46.775	51.8	0	0.135331	0.111717	0.15497	0.175638	0.201586	0.845155	0.515925	0.223868	1.82665	0.315464	0.181906	0.0272232	0.211738	0	0	0	0.177858	0.149073	0.340411	0.332868	1.27202
3110035E14Rik	protein_coding	amyb_in	non_ts	btbd18_in	non_pathway	451	3250	25944	0.337706	0.506441	0.402394	8.85095	12.6177	5.87014	9.72466	49.0437	53.4932	12.6651	18.5289	16.6667	25.25	22.8611	24.6528	73.7778	82.0139	72.7083	83.5277	1.52462	0.276308	0.898462	2.62529	39.8091	0.012732	0.0434196	0.30187	0.29225	0.0277617	0.0647027	0.0149335	0.00153563	0	0	0	0	0.285313	0.27556	1.68766	0.339934	1.93416
Gm29520	lincRNA	amyb_in	non_ts	btbd18_in	non_pathway	1011	1065	1327	0	0	0.224205	90.0791	97.5921	91.8874	97.1971	73.442	78.5652	10.5198	53.5582	0	86.3409	86.5	86.5454	80.3409	73.4773	77	86.4091	0	0	0	0.00611026	0	0	0	0	0	0	0	0	0.0187442	0	0	0	0	0.229732	0.221351	0.612907	0.681423	1.41221
Mybl1	protein_coding	amyb_de	ts	btbd18_in	pathway	274	5385	32794	-1.4259	-2.12165	0.827563	0.231712	1.03899	0	0.575948	1.95364	2.3964	0.652029	0.274725	0	3.10096	0.360577	1.11779	0.889423	1.04808	2.21154	0.596154	3.52653	28.2822	14.2317	11.1022	1.53142	0.753702	0.0792446	0.223467	0.552424	0.464787	0.52796	1.24213	4.28545	9.90099	0	18.7007	21.2489	8.46307	3.85332	5.66873	1.87714	4.8516
Vcpip1	protein_coding	amyb_in	non_ts	btbd18_in	non_pathway	2932	9746	29760	-0.041178	0.137275	0.844444	0.402268	0.3866	0.21149	0.603912	2.46667	4.73062	0.512295	0.302016	0	3.19408	1.63487	1.69408	1.42434	1.70724	2.1875	1.52303	21.1907	16.4719	11.4495	8.08154	9.48355	6.18169	8.53333	5.39581	3.87138	5.82623	6.77525	8.99306	4.38199	25.9901	103.284	121.592	24.6761	4.67246	6.10297	5.43431	0.70863	1.5625
1700034P13Rik	other	amyb_in	non_ts	btbd18_in	non_pathway	997	3040	44274	-0.0914964	-0.413316	0.771411	2.17973	5.138	4.45055	3.93131	5.54762	7.42337	0.892857	1.5284	6	7.44355	5.79032	5.47581	3.74597	4.93952	4.79435	4.39919	0.156377	4.11252	5.10298	3.78332	0.0345571	0.654923	0.799015	0.0872917	0.0231027	0.979359	0.0396297	0.339809	0.70141	6.38032	0.392559	28.8054	12.1123	4.8985	6.55019	5.64589	0.785168	1.7256
Sgk3	protein_coding	amyb_in	non_ts	btbd18_in	non_pathway	139	14291	102738	0.241061	0.411463	1.12051	0.477368	0.460878	0	0.32552	0.662983	0.751938	2.54752	1.56363	0	2.97	0.262	0.704	0.644	0.336	1.422	0.502	4.24871	1.92359	1.00882	2.19974	1.56494	1.32558	2.03525	1.39062	2.06155	2.64244	2.62338	4.60081	0.515338	0.060967	0.930306	0.852411	0.781553	1.32652	0.903474	2.41538	0.632599	2.08819
Gm6195	other	amyb_in	non_ts	btbd18_in	non_pathway	356	356	356	0.113359	0	0.344808	92.6932	96.2145	94.5975	96.9922	94.2125	77.4909	2.08791	38.5199	4.86111	88.8929	93.125	92.5179	94.2143	95.5893	92.3929	92.3214	0.474719	0	0.101124	0.0293113	1.51242	3.13983	2.56769	1.85942	2.94598	1.9012	2.85574	2.6761	0.742294	0	0	17.5319	4.34117	0.303841	0.252972	1.38087	0.548179	1.09764
Gm22607	other	amyb_in	non_ts	btbd18_in	non_pathway	104	104	104	-0.131244	0	0.192011	81.6987	85.3537	84.378	96.7609	92.1157	80.3614	5.88235	51.0073	83.3333	80.0278	80.4167	83.3333	70.6388	77.3889	72.25	78.1667	0	0	0	0	0	0	0	0	0	0	0	0	0	0	0	0	0	0.177858	0.234903	0.425377	0.520238	1.16977
Mcmdc2	protein_coding	amyb_de	non_ts	btbd18_in	non_pathway	70	5901	33447	-1.07569	-1.29752	0.524513	2.06031	3.58584	3.71817	2.97235	33.6189	40.3439	1.46552	12.0861	0	49.0234	50.1797	45.9375	39.7422	49.8204	44.8047	46.5938	0.153225	3.17046	0.874647	2.88812	0.494311	0.042206	0.025358	0.00402563	0.00595727	0.173138	0.0314326	0.230584	0.203685	1.23932	0.00748569	78.3179	0.688228	8.81879	2.59749	4.93467	0.407881	2.57902
Snhg6	lincRNA	amyb_in	ts	btbd18_in	non_pathway	98	1143	2159	0.406679	0.142955	0.778221	0.3959	0.130208	0.131579	0.142045	0.786164	2.05476	1.88844	0.916561	0	0.827587	0.840518	0.556034	1.06035	0.926725	1.70258	1.125	11.3238	5.75587	4.19806	3.91378	5.53728	9.16706	8.85702	7.88073	8.11307	5.65105	7.46033	12.2129	25.1614	16.0891	72.9782	38.5701	13.709	2.17876	1.57656	2.98589	3.12106	2.28173
Snord87	other	amyb_in	non_ts	btbd18_in	non_pathway	86	86	86	-0.298523	0	0.169866	76.7764	84.4197	88.086	80.7649	79.2496	22.1154	0.757576	15.9785	0	13.25	15.4642	15.6428	25.7858	14.9643	14.4643	16.9643	22.9651	4.88372	3.44186	1.52502	1.86906	6.83894	2.04323	0.465759	4.03312	2.27353	4.61799	11.7223	23.3908	0	0	0	0	1.96013	1.43201	2.60369	3.35862	2.54506
Tcf24	protein_coding	amyb_in	non_ts	btbd18_in	non_pathway	833	4191	7769	0.17602	0.237636	0.901579	0.990712	0.0757575	0.901201	0.3125	1.07745	2.87189	1.44864	2.09285	3.7037	4.35096	1.8101	2.2476	1.51923	1.30529	1.38702	1.6274	2.43813	1.26402	0.378826	1.64803	0.164716	0.207318	0.775038	0.0253892	0.292482	4.72705	0.41201	0.0993512	0.42571	6.80693	0	67.79	30.1597	1.66001	1.36425	1.62479	0.460624	0.835439
E330040D14Rik	other	amyb_in	non_ts	btbd18_in	non_pathway	1373	1373	1373	0.0773516	0.267933	0.887566	0.865851	2.41853	4.08955	0.748771	4.17534	3.64425	11.5588	2.41992	0	6.94117	4.70343	5.21814	3.8701	3.3505	3.43137	4.02206	0.11362	0.335033	0.0801165	0.239834	0	0	0	0	0	0.19946	0.00504274	0.00514125	0.0727802	0	0	0	0	1.6526	1.32359	1.66285	0.437122	0.764093
Ppp1r42	protein_coding	amyb_in	ts	btbd18_in	non_pathway	64	1514	40512	-1.27234	-3.43849	0.430604	2.09169	4.04801	0.81753	2.47456	6.4767	14.1961	1.23299	8.53626	5.55556	5.15179	4.95536	7.5	9.28571	22.6786	8.25893	10.3571	0.408577	43.1009	51.5895	26.931	0.524486	0	0.269625	0.237161	0.0460776	0.263214	1.10312	0.113301	0.009849	1.85644	0	16.3631	10.9672	1.74152	3.31123	2.1296	0.447691	1.23218
Gm15818	other	amyb_in	non_ts	btbd18_in	non_pathway	52	654	9979	-0.0218264	0	0.235016	91.2957	88.7528	93.3884	96.0105	91.9169	84.5788	6.36166	54.486	13.3333	81.7812	80.8125	80.875	61	59.3125	68.625	71.1562	0	0	0	0	0	0	0	0	0	0.0129519	0	0	0.0228659	0	0	0	0	0.170447	0.271043	0.538073	0.513904	1.60234
Gm24674	other	amyb_in	non_ts	btbd18_in	non_pathway	103	103	103	0	0	0.462278	19.087	13.4081	24.9314	14.3757	48.578	39.6255	17.5032	24.1953	6.25	56.9	62.5	60.1	65.7125	68.125	60.4375	64.1875	0	0	0	0.0626889	0.0534841	0	0	0	0	0.0790141	0.0666223	0	0.0961538	0	0	0	0	1.71559	3.18022	1.98381	0.494583	1.26605
Cops5	protein_coding	amyb_in	non_ts	btbd18_in	non_pathway	888	3758	13567	-0.189895	-0.804378	0.896	0.396495	0.528585	0.204994	0.197162	0	1.80628	0	0.277778	0	0.584821	0.433036	0.40625	0.348214	0.392857	0.566964	0.455357	14.3895	20.4826	21.3805	20.6686	9.83426	12.8005	15.6722	23.0984	23.0701	13.1511	10.495	9.38074	10.0292	95.9694	0.677001	513.427	170.293	9.23749	5.78675	9.50961	2.60116	4.845
Cspp1	protein_coding	amyb_in	non_ts	btbd18_in	non_pathway	1355	17519	98781	-0.266201	-0.480425	0.794546	0.126923	0.594461	0.19706	0.250956	0	1.75552	0	0.376603	0	0.77966	0.347457	0.478814	0.360169	0.292372	0.5	0.398305	4.6771	7.02767	6.48593	5.1048	2.93635	2.25354	3.44872	1.31124	1.49299	4.36304	3.12392	3.28065	2.68701	10.5782	0	15.1943	20.6477	8.56311	5.39826	8.84188	2.47518	4.25936
1700047N06Rik	other	amyb_in	non_ts	btbd18_in	non_pathway	919	919	919	0.0306967	-0.0310269	0.153046	89.3092	92.6944	87.2138	99.3055	90.6481	86.1111	0	55.535	0	83.7917	81.8333	72.6667	61.2917	75	77.9583	71.375	0	0.482046	1.92601	1.34719	0	0	0	0	0	0	0	0	0	0	0	0	0	1.5896	6.28366	2.34481	0.388144	1.16234
Arfgef1	protein_coding	amyb_in	non_ts	btbd18_in	non_pathway	299	11282	95099	0.217526	0.715899	0.985021	0.248986	0.6641	0.128058	0.389957	1.26219	1.79529	2.89924	1.88144	0	0.566072	0.580358	0.85	0.433928	0.999998	0.666071	0.326786	21.8816	15.7801	17.0768	9.93333	9.81013	11.5754	11.9517	16.9797	9.89424	13.4229	9.69382	9.91995	3.48472	7.43482	0.118837	47.9237	0.00764372	5.81001	9.56327	5.94883	0.70691	2.1769
Gm26348	other	amyb_in	non_ts	btbd18_in	non_pathway	239	239	239	0	0	0.128836	86.959	92.0434	90.0551	96.2861	91.8254	75.6261	0	46.2688	0	46.3	40.35	38.25	62.95	67.85	72.1	79.15	0	0	0	0	0	0	0	0	0	0	0	0	0.0208334	0	0	0	0	0.263082	0.329767	0.623055	0.406371	2.01571
Gm37569	other	amyb_in	non_ts	btbd18_in	non_pathway	1721	1721	1721	-0.00678255	0.488087	0.101998	100	100	100	100	72.2222	85.6944	0	81.25	0	96.5	96.4167	95.8333	89.6667	84.1667	88.4167	94.5833	0.0180128	0	0	0.0432374	0.0276219	0.116498	0.0142737	0.108456	0.0818658	0.0434345	0.15331	0.13225	0.374565	0	0	0	0	0.192679	0.32525	0.413584	0.182022	1.04346
Cpa6	protein_coding	amyb_in	non_ts	btbd18_in	non_pathway	333	6828	395225	-0.0549082	0.0104924	0.148118	51.5509	50.4847	62.5286	60.467	50.2513	70.7094	0	9.72222	0.925926	44.5556	54.3889	51.5	35.5555	49	36.1389	39.4167	0.0336124	0.588153	2.52955	1.20235	0.0741654	0.0768247	0	0.00174091	0	0.00372652	0.00177496	0.0181017	0.00365497	0.0301348	0.524602	0.116466	0.111472	0.170447	0.140039	0.456043	0.545052	1.16466
Gm38005	other	amyb_in	non_ts	btbd18_in	non_pathway	2744	2744	2744	0.0300051	0.00517097	0.0713861	88.9939	91.8651	93.9168	96.8827	66.6667	67.9563	0	13.1944	0	72.5	74.5	72.75	67.5	65.5	68	75.0833	0	0	0.0182216	0.0318055	0.00289427	0.00327119	0	0	0	0	0.00521137	0	0.0018215	0.00145446	0	0	0.00903783	0.20009	0.198764	0.341413	0.270447	1.11701
Gm15604	other	amyb_in	non_ts	btbd18_in	non_pathway	1455	1455	1455	-0.00980767	0	0.0252519	100	100	100	100	75	66.6667	0	0	50	92	91	91.5	73.25	78.5	85.5	92	0.419931	0.0536083	0.0254295	0.0352146	0.0365046	0.0322753	0.030061	0.0371071	0.0959699	0	0	0.00477074	0	8.77392e-06	0	0.00145514	0.000182778	0.140804	0.167143	0.215098	0.309642	1.10912
Gm25253	other	amyb_in	non_ts	btbd18_in	non_pathway	106	106	106	0	0	0.0471298	100	100	100	100	82.5	61.1111	16.6667	6.81818	33.3333	90.75	87.625	90.125	76.75	69.125	81.5	91.25	0	0	0	0	0	0	0	0	0	0	0	0	0	0	0	0	0	0.133393	0.167143	0.20531	0.309642	1.10438
Gm15603	other	amyb_in	non_ts	btbd18_in	non_pathway	491	491	491	-0.029029	-0.029029	0.399408	8.29693	18.5067	5.17084	10.167	33.0671	63.3617	7.07181	42.2238	0	90.9434	88.4528	86.6132	84.2358	83.2547	88.7736	86.1698	0	0.215886	0.321792	0.735828	0	0	0	0	0	0.0277736	0.0422483	0	0	0	0	0	0	2.17876	0.519498	0.979831	0.593731	1.59402
Gm37133	other	amyb_in	non_ts	btbd18_in	non_pathway	1921	1921	1921	-0.0148579	0	0.161078	91.37	92.5717	90.3892	89.9818	69.697	87.3677	10.7504	48.3499	55.5556	87.9583	88.4583	86	76.9167	76.4583	84.125	88.125	0	0	0	0	0	0	0	0	0	0	0	0	0	0	0	0	0	0.177858	0.17166	0.407142	0.418177	1.03312
Gm5522	other	amyb_in	non_ts	btbd18_in	non_pathway	1241	1241	1241	0	0.0115694	0.515518	7.11605	10.9464	0.510205	1.93119	29.7156	45.4106	9.81053	36.925	55.5556	85.3487	87.6579	83.8289	72.2763	77.1514	83.0329	87.2171	0	0	0	0	0.0728869	0	0	0	0.563028	0	0.0230358	0.0322926	0.0281803	0	0	0	0	0.129688	0.0903474	0.212427	0.171688	1.51378
Gm28659	other	amyb_in	non_ts	btbd18_in	non_pathway	758	758	758	-0.0188837	-0.0365721	0.173488	48.7408	42.6214	49.3905	53.4137	63.1884	88.1965	15.2546	25.7352	35.0649	95.0625	95.0417	94.3125	84.4792	80.1458	86.6458	93.1667	0.271768	0.368074	0.923483	0.659025	0.0281576	0.256726	0.083471	0.0355916	0.0928675	0.0328477	0.0462337	0.142447	0.0263505	0.025586	2.63177	0	0	0.144509	0.167143	0.192489	0.419642	1.33787
Gm22963	other	amyb_in	non_ts	btbd18_in	non_pathway	90	90	90	0	0	0.0315617	100	100	100	100	77.7778	87.5	0	75	0	82	68.75	84.5	54.25	65.75	81.5	83.75	0	0	0	0	0	0	0	0	0	0	0	0	0	0	0	0	0	0.114866	0.1039	0.24204	0.273556	0.522208
Prex2	protein_coding	amyb_in	non_ts	btbd18_in	non_pathway	3136	16566	310216	-0.00218747	0.122392	0.810586	0.440963	2.92698	1.56205	2.66299	2.59766	8.81042	9.06312	3.56487	0	4.21642	1.84701	1.11194	4.16418	3.94776	1.39926	2.46269	3.42225	0.0334469	0.137342	0.160705	3.83495	0.636918	1.27555	2.22686	6.76079	2.17568	11.0994	1.77816	2.73376	0.0438811	0.173052	0.67006	0.298497	0.211206	0.158108	0.905665	0.461559	1.56754
Gm24173	other	amyb_in	non_ts	btbd18_in	non_pathway	127	127	127	-0.108524	0	0.192602	91.8672	95.6945	88.8141	97.2222	98.75	75.0265	12.5	61.5625	0	89.4167	89.75	88.5	83.6667	73.9167	86.0417	88.5417	0	0	0	0	0	0	0	0	0	0	0	0	0	0	0	0	0	0.140804	0.112934	0.130995	0.101648	0.932516
Gm28686	other	amyb_in	non_ts	btbd18_in	non_pathway	608	608	608	-0.0466178	0	0.100997	65.3996	75	56.5972	69.5004	67.4524	96.2963	9.10714	35.0357	0	90.85	94.2	94.2	87.7	68.65	87.2	91.35	0.108553	0	0	0	0.0299648	0.0147445	0	0.152425	0.693938	0.0224378	0.0939588	0	0.0082102	0	0.973895	0	0	0.140804	0.144556	0.319962	0.47068	1.2568
Gm37410	other	amyb_in	non_ts	btbd18_in	non_pathway	3038	3038	3038	-0.00450286	0.00473948	0.110207	89.5024	99.1587	91.6224	90.5429	97.7891	95.4167	20.7875	47.716	16.6667	91.25	84.75	85.25	74.45	71.7	82.65	89.5	0	0	0	0	0.00261427	0	0	0	0	0	0.00455987	0	0	0.000938089	0.0684328	0.00596323	0.114282	0.133393	0.126486	0.102287	0.219323	0.933302
A830018L16Rik	protein_coding	amyb_in	non_ts	btbd18_in	non_pathway	532	9167	561796	-0.116744	-0.202633	0.666228	0.428968	0.15121	0.0493012	0.334194	1.35185	0	0.176991	1.02339	0	1.61403	0.557017	0.570175	0.907895	1.28947	0.508772	0.653509	0.114931	0.229191	0.117301	0.15579	8.63236	0.0252639	0	0.0643941	0.0114799	0.0292148	0.442978	0.00432484	0.176413	0.031509	0.136903	0.0210651	0.00904676	0.177858	0.262006	0.452013	0.638147	2.04722
Gm38178	other	amyb_in	non_ts	btbd18_in	non_pathway	2470	2470	2470	0	0.00582672	0.205057	91.0324	95.214	86.5266	95.2473	80.7292	81.5226	0.892857	62.2822	0	87.8889	84.8333	88.0278	75.4723	66	78.6388	87.9167	0	0	0	0.0348542	0.78252	0	0	0.0327973	0	0.0103154	0.0750939	0	0.15176	0.0412479	0.927491	0.563124	0.337868	0.137099	0.126486	0.26266	0.258286	1.00883
Gm29273	other	amyb_in	non_ts	btbd18_in	non_pathway	261	261	261	0	0	0.158603	85.8409	91.4062	93.7699	99.537	89.0909	93.9153	4.54545	33.327	7.32759	89.375	86.4583	90.6667	73.75	75.25	81.5417	87.5417	0	0	0	0.0995366	0.0424607	0	0	0	0	0	0	0	0	0	0	0	0	0.118572	0.112934	0.198603	0.328438	1.04573
Gm38069	other	amyb_in	non_ts	btbd18_in	non_pathway	2143	2143	2143	-0.0130917	0	0.157791	88.789	96.4326	89.6911	96.4033	90.9444	47.1032	0.462963	43.2426	0	95.2917	89.5417	90.625	78.0833	70.5	87.2083	89.0833	0	0.0326645	0	0.0412468	0.774727	0	0	0.00629991	0	0.0039629	0.0252616	0	0.00233209	0.00593058	0.215732	0.0217903	0.00747516	0.10375	0.140039	0.113224	0.149704	0.880504
Gm7560	other	amyb_in	non_ts	btbd18_in	non_pathway	872	872	872	-0.0164319	-0.0164319	0.198412	32.4862	36.5195	38.6919	28.6642	38.6667	91.4583	2.10526	19.6992	0	89.125	86.4	85.325	44.575	71.325	69.225	83.45	0.12156	0	0	0.0170877	0.0163204	0.115543	0.0501361	0	0	0.141938	0	0.0161835	0.0057274	0	0	0	0	0.137099	0.144556	0.481736	0.440059	0.992798
Gm22633	other	amyb_in	non_ts	btbd18_in	non_pathway	106	106	106	-0.128898	0	0.403277	94.2572	98.8098	94.1162	96.9895	93.8988	85.5042	41.5	51.2273	30	86.6042	86.875	87.6667	78.2708	76.8542	82.0417	87.3958	0	0	0	0	0	0	0	0	0	0	0	0	0.514019	0	0	0	0	0.0926343	0.072278	0.0847886	0.297654	0.595208
Mir6341	other	amyb_in	non_ts	btbd18_in	non_pathway	120	120	120	0	0	0.0603792	100	100	100	100	96.6667	78.4091	8.33333	40.3788	0	83.125	88.875	86.375	89.625	63.375	72.375	83.5	0	0	0	0	0	0	0	0	0	0	0	0	0	0	0	0	0	0.140804	0.108417	0.169469	0.22271	1.23315
Gm2383	other	amyb_in	non_ts	btbd18_in	non_pathway	806	806	806	0	-0.0177674	0.281283	73.6716	66.5511	67.4909	79.4452	80.5801	84.0104	21.0902	30.8741	36.6667	87.3281	88.4844	82.9687	82.5469	78.7344	84.6719	86.8125	0.744417	0.0384615	0.0620347	0.0519645	0.289844	0.412305	0.417774	1.58672	0.696444	0.47541	0.194405	0.117246	0.0495663	0	0	0	0	0.170447	0.121969	0.129099	0.24191	1.15842
Gm6216	other	amyb_in	non_ts	btbd18_in	non_pathway	686	686	686	0.0208485	0.0208485	0.0865333	88.5339	92.9067	91.2264	96.6094	91.6667	91.7298	0	29.4483	0	87.6875	86.25	87.625	79.75	62.1875	82.125	85.6875	0	0	0	0.0108571	0	0	0	0.0196608	0	0	0	0	0	0	0	0	0	0.281608	0.329767	0.229159	0.465918	1.64469
Gm17644	lincRNA	amyb_in	non_ts	btbd18_in	non_pathway	1529	3197	5527	-0.0178664	0.00450139	0.220445	100	100	100	100	100	100	40	66.6667	50	6.25	12.5	8.59375	7	8.125	12.5	8.6875	0	0.30904	1.77354	0.91708	0	0	0	0	0	0	0	0	0	0.0161703	0.0137341	0.0566106	0.0419255	0.059286	0.280077	0.183844	0.0991619	0.802847
Gm29663	lincRNA	amyb_in	ts	btbd18_in	non_pathway	852	852	852	0	0.0980691	0.320019	84.574	90.11	90.8361	80.255	81.0348	79.9617	9.02804	27.6495	5.16407	34	32.1667	37.1	76.1	69.1833	61.65	69.7167	0	0.694836	3.33568	1.98809	0	0	0	0	0	0	0	0	0	0	0	0	0	0.259376	0.858299	0.493738	0.204875	0.712677
Sulf1	protein_coding	amyb_in	non_ts	btbd18_in	non_pathway	407	11268	168915	0.396924	0.678405	0.349201	1.67175	0.337303	0.1	0.058275	15.1905	3.27635	2.25624	0	0	1.11363	1.19318	1.84091	1.55682	2.70454	1.25	0.715909	5.09452	0.240055	0.474772	1.82443	2.57817	1.61746	0.21291	2.87911	8.97535	0.873557	5.70958	3.05274	10.4379	0	0	0	0	0.240849	0.158108	1.35217	1.19401	1.09704
Slco5a1	protein_coding	amyb_in	non_ts	btbd18_in	non_pathway	122	13126	126101	-0.0191977	0.0314302	0.724983	0.436726	2.16013	0.566455	0.327521	4.10053	4.74263	1.4217	1.11706	0	2.45522	2.27985	2.17164	2.84328	2.51492	2.39179	3.21269	3.62982	0.0527209	0.291888	0.342965	0.562388	0.143837	0.000983866	5.97562	1.44507	0.0109013	0.627694	1.39391	0.745604	0	0	0	0.157082	0.274197	0.216834	0.27422	0.702593	0.987384
Gm37162	other	amyb_in	non_ts	btbd18_in	non_pathway	550	550	550	-0.02549	0	0.180172	89.1598	90.4087	88.9617	96.0813	93.9438	59.1182	0	47.334	0	65.8333	71.3611	68.2222	69.2778	57.9444	74.0555	64.1667	0	0	0	0	0	0	0	0	0	0	0	0	0.0362977	0	0	0	0	0.15192	0.198764	0.534148	0.902308	2.11184
Gm5250	other	amyb_in	non_ts	btbd18_in	non_pathway	320	320	320	0	0	0.246819	89.7338	90.6778	93.0984	98.7021	91.558	68.4018	20.8859	48.5892	0	90.2884	91.3269	90.5192	84.1539	77.1923	86.9808	91.3461	0	0	0	0	0	0	0	0	0	0	0	0.0216393	0.202492	0	0	0	0	0.207501	0.23942	0.471083	0.624193	1.75048
Gm29283	lincRNA	amyb_in	ts	btbd18_in	non_pathway	24	284	9824	0	0	0.201197	58.5205	55.5459	61.4122	68.088	68.7404	44.5578	0	31.985	10	80.7777	86.4444	78.9722	80	72.8055	74.1944	83.8611	0	2.29225	3.38732	1.146	0	0	0	0	0	0	0	0	0.902775	0	0	0	0	1.34875	4.22827	2.0684	1.24541	2.12155
Prdm14	protein_coding	amyb_in	non_ts	btbd18_in	non_pathway	53	2556	13706	0.0434906	0	0.502959	0.608075	5.94333	3.89661	0.641025	13.6388	14.8602	0.292969	2.91101	0	11.9779	9.49999	8.77941	8.84559	7.15441	8.65441	7.42647	0.0688576	0.0414711	0.056338	0.0514531	0.00309858	0.0142474	0.00504097	0.00526794	0	0.0118481	0.00947015	0.00270913	2.99142	0	0	0	0	0.251965	0.266526	0.54656	0.940482	3.77028
Ncoa2	protein_coding	amyb_in	non_ts	btbd18_in	non_pathway	145	15617	234978	0.427168	1.01407	0.851743	0.34987	0	0.0587357	0.418176	0.840336	1.71016	0.454353	0.524627	5	1.43694	0.31982	1.06757	1.0473	2.62162	0.403153	0.497748	7.91861	4.02875	5.97583	8.25436	7.49041	5.07299	8.12036	5.44234	4.10601	7.12569	5.6187	7.55114	2.20944	4.9665	59.1457	0.083011	0.0556661	6.29172	4.07466	8.47325	3.21648	2.69849
Gm38376	other	amyb_in	non_ts	btbd18_in	non_pathway	2252	2252	2252	0.020962	0.139472	0.20794	88.3006	92.9082	93.9476	97.488	93.4524	83.5979	16.1795	56.2124	34.0278	96.3182	95.2955	93.4318	93.9773	86.8182	91.75	89.4318	0	0	0.0164298	0.285108	0.119633	0.0762727	0.102343	0.0457224	0.0469284	0.213072	0.132526	0.258459	0.224145	0.0115933	0.256897	0.671754	0.370529	0.211206	0.221351	0.539218	0.568378	2.05857
Gm37409	other	amyb_in	non_ts	btbd18_in	non_pathway	1625	1625	1625	0.0381494	0.0684681	0.247934	90.5796	95.3386	93.7973	97.2416	93.6932	87.0409	17.3962	73.0145	15.3846	92.25	93.1042	93.3958	86.5417	71.8333	82.4792	87	0.0406154	0	0.0676923	0.227926	0.122373	0.0916846	0.565113	0.0966565	0.0646429	0.529895	0.499164	0.392975	0.402829	0	0	0	0	0.363126	0.32525	1.33587	0.717864	1.81541
Gm27881	other	amyb_in	non_ts	btbd18_in	non_pathway	81	81	81	0	0	0.243865	92.9226	93.6529	89.2845	96.1825	91.8899	87.9592	0.875421	64.0946	40	84.475	79.05	82.9	85.9	78.15	69.05	77.825	0	0	0	0	0	0	0	0	0	0	0	0	0	0	0	0	0	0.348306	0.216834	1.12484	0.515711	2.11854
Gm38223	other	amyb_in	non_ts	btbd18_in	non_pathway	694	694	694	-0.0194961	-0.0206103	0.243624	91.9526	98.1996	98.3364	97.0959	91.1111	95.8333	1.78234	76.0043	0	73.75	78.3654	73.1346	78.3654	82.8269	79.2116	84.5961	0	0	0	0.0903378	0.050267	0.0208878	0.035366	0	0	0.0787798	0.170302	0.0501423	0.244604	0	0	0	0	0.24826	0.243937	0.664296	0.727599	2.29836
Gm37702	other	amyb_in	non_ts	btbd18_in	non_pathway	1871	1871	1871	0.0588336	0.101436	0.114916	88.2922	87.1084	89.0525	90.209	97.2222	78.5516	4.54545	75.5303	17.8388	86.5417	90.625	86.125	79.4583	84.2917	88.9583	93.1667	0.019241	0.0187066	0.0390166	0.105015	0.0886712	0.0265454	0.201736	0.00636102	0.037653	0.30574	0.164422	0.189304	0.117522	0.0514475	0.651369	0.823692	0.433643	0.274197	0.252972	0.532277	0.654578	2.07443
Gm23169	other	amyb_in	non_ts	btbd18_in	non_pathway	111	111	111	0.123382	0	0.125627	77.4603	100	96.6667	100	65	75.625	9.375	83.5714	0	83.7	86.75	86.6	83.6	76.95	86.25	88.3	0	0	0	0.768971	0.22654	0	0.518911	0.21264	0.944015	1.29112	0.313316	0.621609	0.0446428	0	0	0	0	0.166742	0.194247	0.937741	0.601216	1.74386
Gm38120	other	amyb_in	non_ts	btbd18_in	non_pathway	4641	4641	4641	0.0114229	0.207982	0.145952	94.0904	94.4468	95.3986	99.5833	100	89.4048	30.5495	82.6618	1.5	97.1428	97.2858	94.0714	88.7143	84.9643	90.8929	94.6428	0.00667959	0	0.0551605	0.304395	0.234531	0.767838	0.584723	0.170466	0.159036	0.625094	0.568585	1.14602	0.297285	0.217654	1.08439	2.99914	1.68955	0.277902	0.347838	0.409781	0.695634	1.76913
Gm38380	other	amyb_in	non_ts	btbd18_in	non_pathway	2247	2247	2247	-0.00588136	0.184327	0.285199	91.017	92.2998	91.134	97.2471	94.5952	89.787	11.9925	64.8339	8.33333	90.0385	89.0192	88.4039	81.3462	74.6154	81.5	83.2115	0.0743213	0.0298175	0.0983534	0.340409	0.218858	0.985574	0.745617	0.331724	0.438697	0.797904	0.820711	1.67735	0.286921	0.00520016	0.0046727	0	16.6855	0.370537	0.460771	0.588553	0.366987	1.24347
Gm29570	other	amyb_in	non_ts	btbd18_in	non_pathway	235	679	12343	-0.0190832	-0.0580247	0.25796	71.3873	79.676	66.4244	72.7676	72.7659	72.0487	5.27778	46.0512	28.5714	66.4772	72.4772	70.8863	76	75.4773	66.4545	72.3637	0.0530192	0.71134	0.574374	1.02751	0.179443	0.0395569	0.0189795	0.0198341	0.103504	0.0812187	0.0718779	0.280935	0	0	0	0	0	1.40804	0.903474	2.22694	0.379625	2.39143
Gm7593	other	amyb_in	non_ts	btbd18_in	non_pathway	643	643	643	0	0.02223	0.272893	42.5461	47.7167	41.8267	47.3713	52.1429	75.265	5.44893	47.3663	0	87.8214	87.4821	87.5179	87.1964	81.4464	87	93.3929	0	0	1.46656	0.494188	0.123366	0.18777	0.782087	1.0517	0.544365	0.390824	0.307487	0.122912	0.007764	0	22.7257	0	0	0.0852234	0.140039	0.583942	0.471504	1.4346
Tram1	protein_coding	amyb_in	non_ts	btbd18_in	non_pathway	310	3151	25212	0.0991162	-0.98181	0.906601	0.463252	0.446946	0.0315657	0.0547139	0.39929	2.86331	4.69774	1.94355	0	1.07979	1.29521	0.832448	1.02925	1.42021	1.05053	1.3617	29.3321	51.07	44.8423	39.2402	9.42096	32.2068	40.4081	14.4143	31.5703	32.132	25.0252	21.0452	30.3985	3.73653	61.4553	37.4015	36.3287	6.32877	8.47911	3.77244	1.00059	2.97211
Lactb2	protein_coding	amyb_in	non_ts	btbd18_in	non_pathway	217	4559	37216	0.249407	0.312561	0.699267	1.09219	0	1.2961	1.3141	3.0528	2.03294	3.43292	1.89959	0	2.75	2.97845	2.75431	3.60345	2.69396	2.81466	2.93966	5.40123	0.868373	0.241146	0.932461	4.20981	8.08733	42.3339	11.4574	8.54792	52.1128	8.85533	5.21755	9.5193	0.0804094	0.000826439	0.399351	0.497994	1.01157	0.867336	1.18195	2.76046	1.76965
Gm38319	other	amyb_in	non_ts	btbd18_in	non_pathway	1265	1265	1265	-0.0413403	0.0222643	0.269536	90.9734	90.0267	83.3039	91.8531	85.2009	79.0584	4.73485	48.2299	0	92.375	92.375	88.3958	75.5417	80.2708	78.3958	77.0625	0.316996	0.027668	0	0.0457978	0.229928	0.349384	5.37557	0.420232	0.305976	6.63259	0.812692	0.46182	1.91943	0.0430183	1.11012	0.775953	0.574398	0.133393	0.158108	0.344837	0.50512	1.48099
Xkr9	protein_coding	amyb_in	non_ts	btbd18_in	non_pathway	96	1922	32952	-0.014904	0	0.279327	92.9122	92.8494	86.582	95.3911	79.1837	90.6053	0	34.8661	0	76.4723	73.3333	73.5	53.7222	46.3611	51.5	59.25	0.0520291	0.0754422	0.457336	0.869613	0.0193464	18.3747	18.2595	0.00701298	0	0.930274	0.00742743	0.0140187	0.147975	0	0	0	0	0.144509	0.194247	0.189098	0.476717	0.635158
Gm26273	other	amyb_in	non_ts	btbd18_in	non_pathway	130	130	130	-0.106128	0	0.153221	87.5977	92.3613	90.6908	94.7466	85.4092	79.9132	0.709617	63.4998	0	90.3125	89.9062	88.0312	76.5938	72.75	86.4688	90.1875	0	0	0	0	0	0	0	0	0	0	0	0	0	0	0	0	0	0.348306	0.248455	2.16472	0.327712	1.31184
Gm5523	other	amyb_in	non_ts	btbd18_in	non_pathway	996	996	996	-0.0423523	0.0699116	0.184762	94.3795	95.4167	87.7447	95.3595	92.1329	81.059	6.36596	51.1696	6.23306	88.5909	92.1591	89.1591	86.7046	77.8863	87.3409	84.2727	0.773092	0.0311245	0.0732932	0.319646	0.326367	0.616157	0.299574	2.78462	1.19316	0.491957	0.0499944	0.0481007	0.160481	0	0.973895	0	0.417872	0.140804	0.112934	0.38743	0.472953	1.43375
Gm36947	other	amyb_in	non_ts	btbd18_in	non_pathway	2248	2248	2248	-0.0254338	0	0.284855	86.5412	86.6808	85.5231	90.5179	77.6587	78.3998	0.862069	33.8477	44.4444	75.6562	74.6719	74.5625	76.2031	77.0469	82.4531	57.8125	0.174377	0	0	0	0.0316757	0	0	0	0	0	0.0030808	0	0	0	0	0	0	0.203795	0.424633	0.781623	0.472722	1.68402
Gm25491	other	amyb_in	non_ts	btbd18_in	non_pathway	307	307	307	0.0460964	0	0.109692	83.1306	97.2222	99.359	97.1726	86.5714	82.0851	13.3735	65.5556	0	92.3	90.85	88.45	76.4	72.4	83.75	85.95	0	0	0	0.402973	0	0	0	0	0	0	0	0	0	0	0	0	0	0.15192	0.144556	0.353924	0.350278	0.856568
Gm37400	other	amyb_in	non_ts	btbd18_in	non_pathway	3604	3604	3604	-0.00386778	0.0119232	0.307942	76.1406	93.9583	93.7535	94.3891	100	60.6481	19.0909	39.6667	66.6667	96.4545	95.3637	95.4546	87.4545	80.2273	93.5455	93.9545	0	0	0	0	0	0	0	0	0	0	0	0	0.00138696	0	0	0.0019539	0	0.111161	0.0813127	0.1943	0.276483	1.09225
Eya1	protein_coding	amyb_in	non_ts	btbd18_in	non_pathway	589	7790	141281	0.0285752	0.0264179	0.787352	0.429133	0.128205	0.71454	0.176056	3.3992	2.09877	5.87618	0.45695	1.92308	1.62	1.33	1.705	2.35	3.315	2.05	1.675	0.421824	0.106232	0.316298	0.391849	2.09967	0.117932	0	8.24795	0.166889	0.0417122	1.14143	1.30782	0.249744	0	0	0	0	0.289019	0.144556	1.10352	0.241878	0.571934
Gm22616	other	amyb_in	non_ts	btbd18_in	non_pathway	99	99	99	0	0	0.0947188	87.2917	80.2778	90.2381	98.8889	82.8571	77.1429	0	55.2381	0	79.875	82.5625	74.6875	72.625	64.6875	74	85.375	0	0	0	0	0	0	0.387752	0	0	0.0849645	0.0692872	0	0.05	0.000416264	0	0.00956278	0	0.140804	0.144556	0.355011	0.48883	1.06784
Gm37444	other	amyb_in	non_ts	btbd18_in	non_pathway	438	438	438	-0.152324	0	0.143471	84.2794	96.4286	92.5691	92.3611	91.4423	81.0433	0	66.342	0	63.5	79.3333	75.7083	73	64.4583	77.8333	75.7917	0	0	0	0	0.0958074	0.0313791	0	0.489985	0.0802807	0	0.122353	0.143211	0.0569475	0.000764901	0	0.000403067	0.0120795	0.192679	0.126486	0.336271	0.538506	0.50817
Gm9947	other	amyb_in	non_ts	btbd18_in	non_pathway	36	3561	23994	-0.00373664	0.0118222	0.303391	93.0907	98.6418	89.1906	93.0629	90.5087	81.5735	8.54167	39.2029	18	83.9423	80.0961	86.9231	81.8077	72.423	84.1346	90.75	0.353791	0.0391558	0.029714	0.0346098	0.611022	0.161059	0.0706837	0.171255	0.315999	0.00476526	0.140028	0.279828	0.1318	0	0	0	0	0.137099	0.117452	0.460678	0.58604	1.87701
Msc	protein_coding	amyb_in	non_ts	btbd18_in	non_pathway	1225	2544	2646	0.0438548	0.0449156	0.627047	0.0625118	1.76578	0.123153	0.45428	1.99544	6.94491	12.8062	0.619096	0	1.19737	1.3421	0.850877	2.18859	1.74123	1.82895	1.2193	4.74865	0.00789711	0.0160199	0.035598	0.899184	3.5373	0.208996	1.81633	6.13992	0.017299	0.764456	6.40424	1.26473	0	0	0	2.23171e-05	0.270491	0.194247	0.889881	1.08228	3.2899
Gm37412	other	amyb_in	non_ts	btbd18_in	non_pathway	4320	4320	4320	-0.0354568	0.0132938	0.200249	70.3428	74.9653	81.1501	79.987	72.4971	83.8002	8.52941	50.5272	0	88.8333	89.6944	90.0556	77.75	72.4723	78.8333	88.4722	0.138889	0	0	0	0.385283	0.00543773	0.0113767	0.0562263	0.178289	0	0.0627437	0.0753098	0.00694284	0.00815898	0	0.024426	0.00579817	0.15192	0.17166	0.448334	0.228089	0.69961
Smt3h2-ps4	other	amyb_in	non_ts	btbd18_in	non_pathway	287	287	287	0	-0.0492435	0.391848	10.099	8.95553	5.99211	5.05252	50.5816	56.6667	1.37931	26.5219	0	66.5833	65.6667	68.0833	61.1428	60.4881	60.8452	68.2262	0.825784	0.355401	0.303136	0.0517972	0.0468997	0.0790098	0	0.129592	0	0.0590031	0.126466	0.0972937	0.138889	0.0773515	0	0	0	0.118572	0.15359	0.214266	0.222966	1.15798
Rpl5-ps1	other	amyb_in	non_ts	btbd18_in	non_pathway	893	893	893	-0.0460965	0.0153643	0.49139	50.5185	60.1243	51.9729	50.496	83.0057	80.4444	28.5426	20.4272	50	64.6042	64.6667	64.0312	56.3125	58.7604	64.0729	63.9688	0.31019	0.114222	0.0963046	0.358973	0.168628	0.697587	0.36744	0.518974	0.509363	0.323629	0.763792	0.616543	0.341163	26.3108	23.0458	104.702	24.242	0.114866	0.144556	0.170745	0.131363	0.808434
Trpa1	protein_coding	amyb_in	non_ts	btbd18_in	non_pathway	137	4236	46214	-0.0329925	0	0.462945	2.12146	1.44737	0.3007	0.372341	10.4861	26.8376	2.7027	2.59064	0	10.6852	8.22222	9.7037	9.37037	9.37037	7.83333	9.97225	0.261804	0.00731823	0.0172332	0.00726301	0.152321	2.68474	0	0	0.00819447	0.00519847	0.00671134	0.0226463	0.93479	0	0	0	0	0.129688	0.162625	0.597803	0.597582	0.85383
Gm26345	other	amyb_in	non_ts	btbd18_in	non_pathway	119	119	119	0	0	0.149253	88.0975	85.4279	95.0135	90.7682	86.994	92.1104	3.33333	41.726	33.2793	91.8333	93.125	89.7083	72.875	73.375	81.5833	86.2083	0	0	0	0	0	0	0	0	0	0	0	0	0	0	0	0	0	0.111161	0.117452	0.143692	0.50973	0.871866
Gm10566	other	amyb_in	non_ts	btbd18_in	non_pathway	995	995	995	0.0699795	-0.0144127	0.446351	58.6175	73.8107	39.2995	59.6765	49.7628	88.5996	4.26984	31.0413	0	76.7283	77.3587	76.913	67.2717	72.826	76.8043	79.9674	0.100502	0.0703518	0.0361809	0.297963	0.470991	0.863884	0.64497	2.61685	0.912218	0.636932	0.341194	0.282749	0.160642	0.014391	0.973895	0	0.417872	0.0963397	0.131004	0.139487	0.01022	1.12362
Kcnb2	protein_coding	amyb_in	non_ts	btbd18_in	non_pathway	230	15162	436496	-0.00554339	0.00188648	0.688478	0.578543	0.282266	0.464591	0.378635	0.86478	6.97186	11.6365	1.56463	0	2.11111	0.654761	2.13492	1.47222	3.05159	1.19048	1.78175	0.266394	0.0271233	0.24411	0.159116	3.33155	0.0702118	0.00826144	0.0119892	0	0.0360639	0.0511969	0.00617712	0.00395648	0.000226035	0	0	0.000760837	0.174152	0.180695	0.192164	0.341344	1.19958
Gm38116	other	amyb_in	non_ts	btbd18_in	non_pathway	1532	1532	1532	0.0277806	0	0.146319	86.8115	100	96.6667	100	70.3704	90.9722	0	42.6014	20	91.5	89.7917	89.875	78.875	73.0833	82.25	85.625	0	0	0.0326371	0.0221576	0.160839	0.0148433	0	0	0	0	0.0282785	0.00453112	0	0	0	0	0	0.155625	0.252972	0.581771	0.410763	1.18206
Gm37138	other	amyb_in	non_ts	btbd18_in	non_pathway	2088	2088	2088	-0.020282	0	0.227273	89.7124	89.3166	98.0633	95.0116	66.059	81.2277	0.809717	37.6829	0	62.5455	58.2272	58.1136	43.9773	43.4318	45.0682	60.3636	0	0	0	0.00500915	0.126319	0	0	0	0	0	0.00684788	0.00646241	0.00478698	0.0322401	0.0502879	0.388563	0.126263	0.118572	0.167143	0.216007	0.411222	0.889981
Gm25227	other	amyb_in	non_ts	btbd18_in	non_pathway	111	111	111	0	0	0.0694444	87.264	96.9697	91.7576	93.1944	100	79.3651	7.59637	52.0536	0	89.25	89.875	92.0625	69.5	68.1875	83.3125	89.8125	0	0	0	0	0	0	0	0	0	0	0	0	0	0	0	0	0	0.129688	0.15359	0.368027	0.407218	0.943555
Gm25168	other	amyb_in	non_ts	btbd18_in	non_pathway	131	131	131	0	0	0.0901547	94.5294	95.7787	91.2268	98.3333	93.2099	72.1429	4.0404	52.6455	0	85.65	88	82.95	70.1	76.3	80.9	87.55	0	0	0	0	0.102327	0	0	0	0	0	0	0	0	0	0	0	0	0.133393	0.284595	0.303478	0.532714	1.80916
Gm6060	other	amyb_in	non_ts	btbd18_in	non_pathway	108	249	546	-0.0563624	-0.0563624	0.269314	91.8994	94.9233	88.8175	92.1399	86.5902	84.2893	42.6851	41.4842	31.25	93.5	93.7858	93.625	82.9821	79.625	90.125	93.5179	0.955823	0.726908	0.955823	0.0416897	0	0.0715491	0	0.0474415	0	0.0338504	0	0	0.059761	0.109202	0	0	0	0.125982	0.167143	0.0848429	0.359517	1.42863
Gm28669	other	amyb_in	non_ts	btbd18_in	non_pathway	99	99	99	0	0	0.341853	92.1482	96.0789	90.484	93.2807	89.0284	84.5162	52.8192	43.3941	22.7273	94.1911	94.0294	94.2794	83.3235	80.4412	90.0735	93.7647	0	0	0	0	0.135071	0	0	0	0	0.0849645	0	0	0	0	0	1.22723	0	0.122277	0.162625	0.0680573	0.297905	1.38525
Terf1	protein_coding	amyb_in	non_ts	btbd18_in	non_pathway	311	4598	38406	-0.0345085	-0.367332	0.868013	0.626966	0.267218	1.02108	0.919442	2.33781	3.19233	3.77637	1.04321	0	2.21127	2.13732	2.72183	2.49296	3.11268	2.92957	2.1831	10.0388	16.8482	14.795	6.52499	2.82898	5.05116	4.51759	2.65087	4.25252	3.7346	4.72421	6.02709	14.0733	6.23322	0.0949646	0.304058	65.2579	4.10185	5.10463	4.25817	6.19181	3.13471
Gm37509	other	amyb_in	non_ts	btbd18_in	non_pathway	3168	3168	3168	0.00435324	0.119264	0.217327	89.4202	93.0282	86.583	93.9605	92.7891	80.5478	1.17647	37.1784	5.55556	86.3611	85.2778	88.3055	83.75	81.75	83.8889	87.1944	0.0445076	0.0855429	0.0795455	0.153802	0.547932	0.0671116	0.110543	0.107635	0.0555083	0.0892211	0.110494	0.275763	1.48628	0.618812	0	0	0	0.174152	0.23942	0.399731	0.748868	1.766
Sbspon	protein_coding	amyb_in	non_ts	btbd18_in	non_pathway	283	2743	38860	0.128211	0.016983	0.588259	0.990235	0.856039	0.196886	2.24999	4.68581	15.3979	0.405764	4.38133	0	7.50431	6.34483	6.99138	5.77586	7.37068	6.1638	4.78879	0.613197	0.014218	0	0.0365842	0.313626	0.416648	0.0256494	0.368373	0	1.69205	1.83019	0.3073	0.158297	0	0	0	0	0.192679	0.167143	0.355987	0.784088	1.49167
Gm23259	other	amyb_in	non_ts	btbd18_in	non_pathway	302	302	302	0	0.0468449	0.11052	87.5564	94.8933	80.5555	96.5278	95	97.7273	21.618	63.5669	0	83.9583	86.0417	83.5	63.6667	62.75	72.0833	75.0417	0	0	0	0	0	0	0	0	0	0	0	0	0	0	0	0	0	0.20009	0.15359	0.423458	0.723674	1.71461
Gm7634	other	amyb_in	non_ts	btbd18_in	non_pathway	552	552	552	-0.0762163	0.0512557	0.194923	93.7152	89.4527	94.0251	91.2144	93.5362	76.9577	9.55357	48.0655	0	89.775	87.725	88.75	85.25	81.65	87.375	87.15	0	0	0	0.0117896	0.0128822	0.0162376	0	0	0	0.476018	0	0.0474051	0	0.0213383	2.28255	0	0	0.125982	0.140039	0.355346	0.416997	0.706794
4930444P10Rik	protein_coding	amyb_de	ts	btbd18_in	non_pathway	351	2057	27346	-1.54092	-3.31219	0.601989	1.16303	2.52418	4.06977	1.54936	3.3033	17.9224	0.477674	3.10005	1.67464	9.03125	9.27679	8.99107	10.0536	10.4062	9.04464	9.25893	0.164865	23.555	25.0937	18.1908	0.67763	0	0	0.0571962	0.034167	0.142549	0.935916	0.00336704	0.0484731	1.85659	0	0	0	3.50527	3.2525	5.65973	0.39374	2.17433
Rpl7	protein_coding	amyb_in	non_ts	btbd18_in	non_pathway	297	2683	3367	0.112418	-0.141206	0.754489	0.350249	0.139003	0.868348	0.943422	0.484496	0.84283	0.428349	2.09621	0	1.38333	0.795833	0.516666	0.4625	0.829165	0.904169	0.208334	10.9307	9.65397	9.47103	21.0595	11.0292	34.6977	18.2588	18.7858	53.0337	17.3247	10.735	10.6856	98.9376	2.46125	72.5248	13.6749	5.82632	5.5951	9.93821	9.46374	3.06742	3.94945
Rdh10	protein_coding	amyb_in	non_ts	btbd18_in	non_pathway	532	4154	27960	0.358861	0.4395	0.948866	0.472438	0.215517	0.25	1.18901	1.13369	4.41023	0.627173	0.745814	2.24719	1.14516	0.280242	0.423387	0.683469	1.53831	0.860888	0.46371	24.9928	1.39924	3.50126	4.36752	3.21867	12.2008	11.1924	2.90566	3.84101	14.3803	10.0585	10.1852	3.33894	1.23762	0	0	0	5.39871	9.14768	8.33937	2.7975	3.35779
Gm38249	other	amyb_in	non_ts	btbd18_in	non_pathway	2320	2320	2320	0	-0.00620248	0.223879	82.5902	95.0404	93.5543	96.072	88.2353	94.6216	20.2053	60.9109	8.09889	91.9444	90	88.2778	73.1667	79.1388	79.1667	90.7222	0	0	0	0	0.110388	0	0	0.0424218	0	0.0213631	0	0	0	0.00451688	0	0	0	0.148215	0.252972	0.320349	0.520785	1.18824
Gm28095	other	amyb_in	non_ts	btbd18_in	non_pathway	156	1512	15556	0.0189208	0	0.306447	77.1554	78.0435	81.202	87.3864	74.65	79.647	0	22.6668	6.93548	84.6923	78.6923	75.9616	61.9872	28.8334	25.4872	24.4616	0	0.0231481	0	0.0135301	0	0	0	0	0	0	0.00801369	0	0	0	0	0	0	0.188973	0.284595	0.487939	0.884063	1.39923
Stau2	protein_coding	amyb_in	non_ts	btbd18_in	non_pathway	111	6727	291438	0.394032	0.556772	0.721298	0.280025	0.330325	0.750796	1.78015	4.1092	4.76566	13.6316	1.61565	10.5263	1.14423	1.95193	1.15385	2.875	4.83653	1.65385	1.90865	2.43727	0.180028	0.207309	1.68034	15.2314	4.32114	3.23787	14.9522	12.5221	6.46441	3.88391	2.89811	0.42982	1.23762	74.8987	0	0	1.11161	1.20614	0.906661	0.82178	1.39868
Gm7568	other	amyb_in	non_ts	btbd18_in	non_pathway	49	998	14329	-0.0409108	-0.0416992	0.142855	90.9577	98.5882	92.4894	95.3591	97.7778	87.2876	5.1918	62.4999	0	62.7223	58.75	67.4444	72.8055	68.25	65.0277	76.25	0.082449	8.83673	31.2326	17.1258	0	0.0274684	0	0	0.0348285	0.0166639	0	0	0	0	0	0	0	0.870762	2.94983	1.3194	0.724957	1.03638
Ube2w	protein_coding	amyb_in	non_ts	btbd18_in	non_pathway	252	4919	78699	0.0604323	0.0435754	0.870873	0.641035	1.01967	0.865055	0.826341	2.74145	3.61178	0.469484	1.62971	0	3.27027	1.89865	2.88514	2.24662	2.05743	3.47973	2.51014	11.2503	10.3158	12.4913	8.10189	7.67003	3.72164	5.85581	4.15876	7.32622	6.39014	6.21832	5.71584	2.32961	3.11357	0.0771438	10.6073	0.0097695	5.13195	6.43274	4.13701	0.856671	2.02931
Gm38342	other	amyb_in	non_ts	btbd18_in	non_pathway	2979	2979	2979	-0.0643203	-0.626782	0.937172	1.61773	2.10653	3.04497	3.6286	3.77857	5.72445	0.946369	1.36114	0.130208	1.39189	1.66554	2.07095	2.11149	1.24324	1.48986	1.71622	0.180597	6.94931	6.93924	3.10287	0.0974436	0.0141167	0.00433726	0.013061	0.0118266	0.033215	0.0478247	0.0587478	0.214765	0	0	0	0	4.92443	5.65576	4.2445	0.904961	2.11115
Tceb1	protein_coding	amyb_in	non_ts	btbd18_in	non_pathway	220	3020	15317	-0.0992982	-0.344954	0.644643	0.183705	0	0.0311333	0.45743	1.08768	1.19636	2.73851	0.502345	0.050813	0.691921	0.515151	0.353536	0.585859	0.949493	0.676768	0.419191	9.79298	11.0719	11.6928	15.2533	17.2004	11.01	11.0275	22.463	23.9958	11.3944	11.0412	9.46203	12.267	3.68035	0.489361	22.8281	5.83335	5.13195	11.7	7.85004	2.32793	2.73609
D030040B21Rik	lincRNA	amyb_in	ts	btbd18_in	non_pathway	2226	2784	4726	-0.0196422	-0.103641	0.405357	1.33778	2.85764	2.22381	2.0253	3.19444	9.81462	0.2574	2.16538	0.526316	3.05263	5.89474	5.51316	6.98684	9.28947	5.71053	4.57895	0.0739942	3.0194	2.81142	2.00313	0.0019951	0.00494097	0.0255368	0.00484469	0	0.00599495	0.022389	0	0.017934	1.47655	1.94882	2.44047	15.2273	4.76881	10.3448	7.66911	2.33138	2.76982
Gm7654	other	amyb_in	non_ts	btbd18_in	non_pathway	682	682	682	-0.0410468	0	0.160247	73.5686	74.6666	75.9042	82.9634	73.4127	74.1793	12.5	45.748	0	88.5833	90.0417	90.0833	83.2917	78.25	73.4583	78.5833	0.0527859	0	0	0.0313869	0.0104303	0.159747	0.185518	0.019776	0.0511465	0.327708	0	0.0101701	0.00732065	0	0	0	0	2.50854	1.93795	2.67917	0.646912	1.92806
Tmem70	protein_coding	amyb_in	non_ts	btbd18_in	non_pathway	298	1816	13068	-0.0452512	-0.494791	0.822189	0.67142	3.36271	0.354662	0.520541	7.31667	6.90011	0.24453	2.41119	0	7.9961	5.73047	5.73828	5.24219	5.375	6.71094	5.60547	9.13152	8.84882	4.30041	8.55254	11.313	17.178	22.9504	32.3241	34.8789	24.0624	11.291	9.96326	8.78571	8.9784	0.0458844	33.895	23.3052	3.17921	2.55682	2.93212	0.815223	2.68295
Ly96	protein_coding	amyb_in	non_ts	btbd18_in	non_pathway	118	1015	21560	0.109801	0.32803	0.27735	17.4448	16.32	16.349	16.5405	12.7381	38.6645	0	2	7.14286	31.1154	31.6346	30.7115	16.4423	17.2115	15.25	15.9231	6.25238	0.448824	0.124603	1.162	1.07813	3.91498	4.77564	1.69982	6.08605	3.78266	4.19282	6.01564	0.254653	0	0	0	0	0.748485	0.817644	3.64856	0.915288	1.4073
Gm29649	other	amyb_in	non_ts	btbd18_in	non_pathway	418	418	418	0.0628729	0	0.302453	22.2157	24.7841	17.4419	12.2889	39.2865	90.0562	2.21784	35.6115	0	94.0833	93.5714	92.6548	83.3452	80.9762	87.9643	90.2143	0	0.253588	0	0.0689643	0	0.0214306	0.0925421	0	0.504676	0.0196121	0.203779	0.288384	0	0	0	0	0	0.192679	0.17166	0.325341	0.931734	1.12504
Gm5828	other	amyb_in	non_ts	btbd18_in	non_pathway	1859	1859	1859	0.0710197	0.278536	0.117472	74.1692	68.5399	65.4722	78.9926	81.6667	88.8889	0	56.2846	0	91.4583	91.2083	92.125	73.0417	75.8333	79.1667	89.5	0.0360409	0.531469	1.9021	2.35478	1.17987	1.14149	3.25248	2.2167	1.13171	1.338	1.40055	1.54681	0.102151	1.23762	82.2605	0	0	0.125982	0.212316	0.0896702	0.680969	1.05871
Gm28376	other	amyb_in	non_ts	btbd18_in	non_pathway	32	173	193446	0	0	0.285544	94.2262	100	100	94.4444	95.8333	89.7727	0	83.125	0	38.8958	39.7083	37.125	35.7083	31.9583	40.2292	36.0208	0	0	0	0	0	0	0	0	0	0	0	0	0.142046	0.0295874	0	0.424501	0	0.0741074	0.0813127	0.20579	0.253686	1.3333
4921511E07Rik	other	amyb_in	non_ts	btbd18_in	non_pathway	826	826	826	0	0	0.153467	89.1552	100	91.824	95.7799	56.9444	83.3333	7.5	43.3333	0	79.1	81.15	81.95	73	69.15	74.15	74	0	0.123487	1.19007	0.126429	0	0	0	0	0	0	0	0	0.00604595	0	0	0	0	0.489109	1.7437	0.39659	0.190882	0.870444
Jph1	protein_coding	amyb_in	non_ts	btbd18_in	non_pathway	663	4991	133329	0.302504	0.347115	0.743945	0.329646	0.774943	0.797872	0.0968993	2.03337	1.93404	0	1.60419	1.77837	0.572674	0.816859	0.485465	0.665698	0.299418	1.45639	0.270349	5.61064	0.225342	0.354636	0.764763	6.7509	0.261441	0.658566	64.7936	5.89526	0.484893	1.11162	0.587886	1.03041	3.97209e-05	0.00445089	0	0	0.659556	0.664054	0.796597	0.64836	2.00607
Gm28783	lincRNA	amyb_in	ts	btbd18_in	non_pathway	119	357	4209	0	0.406214	0.425483	16.8239	28.8458	4.9609	9.52388	32.8399	71.7676	3.92857	23.7974	4.24242	90.7174	87.4457	89.3043	80.6087	78.3152	82.9239	86.1087	0.282913	1.90196	5.42857	1.68964	0	0	0	1.84227	0	0	0	0	0.0139276	0	0	0	0	0.737368	1.70757	1.14625	0.707838	1.01622
Gdap1	protein_coding	amyb_in	non_ts	btbd18_in	non_pathway	226	7728	18909	0.0486193	0.190272	0.507017	1.37601	0.914364	1.65432	1.03188	1.19048	11.4199	2.0021	0	0	3.57142	2.83929	2.84821	3.84821	4.91071	4.59821	3.66071	0.2077	0.494347	2.6114	1.36968	13.579	0.135638	0.00141537	9.40226	0.00455869	0.00389336	0.0259615	0.0255385	0.0135817	0	4.87147e-06	0	1.30906e-05	0.159331	0.225868	0.422375	0.376536	0.78579
Gm28784	lincRNA	amyb_in	ts	btbd18_in	non_pathway	122	1007	4700	0	0	0.101453	87.1187	90.2778	90.0728	91.0191	87.1528	70.6566	0	50.744	12.5	79.2	82.2	79.65	63.05	59.3	57.65	82.2	0	0.721946	4.63952	2.04001	0.548311	0	0	0.146085	0	0	0	0	0	0.126153	0	1.17315	0	0.137099	0.117452	0.416236	0.201793	1.09689
Gm28785	other	amyb_in	non_ts	btbd18_in	non_pathway	378	378	378	0	0	0.115016	84.6723	85.224	84.1312	87.3405	77.5284	23.7273	9.58229	49.6173	0	74.15	76.1	80.6	73.8	65.85	72.55	77	0	0	0	0	0	0	0	0	0	0	0	0	0.0131926	0	0	0	0	0.111161	0.162625	0.0617774	3.36125	0.696231
Gm5251	other	amyb_in	non_ts	btbd18_in	non_pathway	471	471	471	0.188327	0.0302462	0.44083	57.715	51.7485	54.4919	52.3471	70.196	84.9956	0.892774	23.3695	0	91.2125	87.775	87.4875	81.25	82.3625	84.3625	70.1375	0.0658174	0.447983	2.13588	0.759036	0.0889885	0.0951209	0.24508	0.351686	0.597343	0.274855	0.0853885	0.307969	0.169492	0	0	19.8695	0	0.111161	0.15359	0.414904	0.378642	1.17236
Rbm6-ps1	other	amyb_in	non_ts	btbd18_in	non_pathway	2869	2869	2869	-0.00481713	0.0579086	0.26617	67.7739	61.6628	67.3681	73.8963	55.728	84.1964	6.0494	37.1137	26.556	87.9808	89.2116	88.9808	76.7692	71.7692	82.6539	89.6923	0.0697107	0.459045	1.31614	0.946044	1.36587	2.41787	1.264	1.42154	2.23965	1.6306	2.06533	2.19548	0.0679442	0.928218	0	0	0.685448	0.15192	0.112934	0.0922924	0.249644	0.902763
Gm6075	other	amyb_in	non_ts	btbd18_in	non_pathway	485	485	485	0	0	0.104123	87.7775	94.7123	90.3268	95.9821	96.1806	84.4841	7.40741	48.9229	0	82.25	84.875	82.375	59	60.0625	67.9375	84.125	0	0.226804	0.0742268	0.0767366	0.0914923	0.226043	0.0239801	0	0.143757	0.0731414	0.0838502	0.0134851	0.010288	0.0515677	0	0	1.31817	0.100045	0.1039	0.125977	0.126686	0.792839
Gm25166	other	amyb_in	non_ts	btbd18_in	non_pathway	110	110	110	0	0	0.044083	100	100	100	100	92.2619	93.75	0	25.2381	8.59835	79.125	78.75	76.625	67.875	66.875	73.625	69.25	0	0	0	0	0	0	0	0	0	0	0	0	0	0	0	0	0	0.174152	0.158108	0.290971	0.594224	0.912417
Pi15	protein_coding	amyb_in	non_ts	btbd18_in	non_pathway	141	6917	29038	0.237822	0.378197	0.142772	83.2639	82.2365	92.2782	97.1032	91.6667	84.2424	3.84615	39.1414	0	64.1667	75.4167	79.2083	54.9583	65.875	54	64.6667	6.96574	0.0108429	0.00520457	0.0693681	0.107448	0.0822493	0.0390321	0.975897	2.45648	0.686451	2.48369	1.09021	0.00144446	0.00296493	0	0.0615874	0.060862	0.148215	0.207799	1.15886	0.137712	1.03196
Gm28154	other	amyb_in	non_ts	btbd18_in	non_pathway	3674	4214	25997	-0.0458245	0	0.123967	90.2163	95.7437	85.7333	92.1998	86.5476	55.5556	0	59.4792	29.3651	81.7083	90.375	85.5417	76.125	67.0833	73.125	81.25	0.0249169	0	0	0.00463702	0.401168	0.00212883	0	0.0269244	0.0500591	0.06106	0.0199242	0.588452	0.00118539	0.00193632	0	0.00232847	0.742837	0.129688	0.167143	0.248715	0.262722	0.503713
Gm16070	other	amyb_in	non_ts	btbd18_in	non_pathway	547	8337	51619	-0.00513411	0.00515862	0.307219	1.79	1.3543	2.07219	1.33449	5.3545	19.6958	0.526316	0.526316	0	9.23958	8.29167	8.29167	8.02083	13.9688	9.28125	5.73958	0.0229768	0	0	0.000781264	0.11163	0	0	0.00428082	0.0253025	0.0273762	0.0101244	0.134795	0.0101857	0.00453928	0.112529	0.0136501	0	0.177858	0.185212	0.479058	0.440148	1.14935
Crispld1	protein_coding	amyb_in	non_ts	btbd18_in	non_pathway	718	4500	39299	0.172054	0.244122	0.246122	9.96008	28.8484	12.0821	10.2493	7.3489	21.1996	0	7.24311	0	12.0536	14.4464	14.3036	14.4286	13.9286	12.9108	11.5358	3.02101	0.173331	0.727867	0.724004	1.71846	0.115511	0	1.11523	1.12861	1.01902	1.30243	4.25026	0.355482	6.23552e-05	0	0.00027673	0	0.188973	0.17166	0.538472	0.372072	1.12088
Gm28153	other	amyb_in	non_ts	btbd18_in	non_pathway	81	626	63502	0	0	0.0704418	100	100	100	100	89.7727	58.3333	0	72.2222	0	78.75	84	83.25	67.375	64.75	65.25	88.25	0	0	0.35623	0.0444466	0.236753	0	0	0	0	0	0	0	0	0	0	0	0	0.118572	0.121969	0.282694	0.102581	0.668564
Gm7690	other	amyb_in	non_ts	btbd18_in	non_pathway	1398	1398	1398	-0.0204786	0	0.106281	95.1318	100	100	98.3333	96.131	90.4167	0	17.4603	0	89.75	87.625	84.125	64.6875	67	76.5	86	0	0	0	0	0	0.0103767	0	0.037388	0.728786	0.0586045	0.112478	0.0046846	0	0.309406	0	0	0	0.155625	0.15359	0.160143	0.116845	1.03032
Gm18775	other	amyb_in	non_ts	btbd18_in	non_pathway	249	583	6612	0.0244116	0	0.0773017	95.8333	95.5556	100	100	90	87.1429	10.8173	50	0	92.3333	92.8333	93.3333	68.1667	66.3333	79.5	90.4167	0.0531732	0	0	0.0178569	1.03889	0.0235075	0	0	0	0	0	0	0	0	0	0	0	0.133393	0.1039	0.299055	0.124585	0.85238
Gm17969	other	amyb_in	non_ts	btbd18_in	non_pathway	642	2555	3670	-0.0111968	0.00560925	0.117508	76.9947	97.5	88.4921	95.6944	83.3333	76.369	9.18367	46.131	0	81.9375	88.0625	80.5	59.75	62.75	65	71.875	0	0.139726	0.646967	0.140026	0.00217534	0.00567737	0	0	0	0	0	0.0179415	0.00195541	0	0	0.00337883	0	0.107456	0.0903474	0.3139	0.0258736	1.12379
Gm28755	other	amyb_in	non_ts	btbd18_in	non_pathway	65	196	10225	0	0	0.572136	10.4066	24.2926	7.09316	10.4423	35.9949	77.6366	0.625	21.3718	0	86.9778	85.1333	86.8778	74.7445	77	79.0445	78.2556	0	0	0	0	0.0637498	0	0	0	0	0	0	0	0	0	0	0	0	0.24826	0.140039	0.15382	0.203738	1.08797
Gm28756	other	amyb_in	non_ts	btbd18_in	non_pathway	589	738	23972	0.0193394	0	0.846063	0.498948	0.185876	0.142245	0.0558035	1.56966	3.8447	1.986	0.227591	0	2.27205	0.834558	0.893381	1.69853	1.87867	1.31617	1.26838	0.0385572	0.0485075	0.199005	0.0458401	1.21926	0	0	0	0	0	0	0	0.0404858	0	0	0	0	0.370537	0.189729	0.189259	0.432758	0.607999
Crisp4	protein_coding	amyb_in	non_ts	btbd18_in	non_pathway	58	2729	30711	-0.00522337	0.0364336	0.231473	81.0312	83.1667	80.4365	93.0555	79.1667	52.5476	16.1616	31.7857	0	66.4583	66.7083	73.1667	51	53	50.0417	63.25	0	0	0.00976253	0.00714613	0	0	0	0	0	0	0	0	0	0	0	0	0	0.129688	0.0993821	0.0592197	0	0.25989
Defb44-ps	other	amyb_in	non_ts	btbd18_in	non_pathway	40	217	13511	0	0	0.198177	92.3822	93.2861	87.5491	87.615	65.7143	55	8.02469	18.1209	0	72.5833	69.6667	56.5833	33.3333	37.6667	19.4167	23.5	0	0	0	0	0	0	0	0	0	0	0	0	0	0	0	0	0	0.070402	0.149073	0.115693	0.182305	0.364651
Defb18	protein_coding	amyb_in	non_ts	btbd18_in	non_pathway	69	256	970	0	0	0.0821828	100	100	100	100	100	68.8889	10	50	0	72	67.125	77.75	43	48.25	51.375	69	0	0	0	0	0	0	0	0	0	0	0	0	0	0	0	0	0	0.0963397	0.0993821	0.0307639	0.181698	0.459514
Defb41	protein_coding	amyb_in	non_ts	btbd18_in	non_pathway	112	607	14158	-0.0234589	-0.0230837	0.0410914	100	100	100	100	0	100	0	16.6667	22.2222	25.75	53.75	49	31.75	44.5	47	38.25	0.154312	3.36157	3.79879	1.26428	0	0	0	0	0	0	0	0	0	0	0	0	0	0.100045	0.0858299	0.0517396	0.170405	0.376625
Gm17837	other	amyb_in	non_ts	btbd18_in	non_pathway	984	984	984	0	0.0145728	0.157808	81.9181	89.4118	86.9361	94.9524	66.4286	82.9365	20.679	39.9251	20	71.7	68.4	68.85	53.4	57.35	54.85	71.8	0.311992	0.0355691	0.0365854	0	0.00723235	0.115016	0.0504745	0.0273005	0.0715598	0.0472431	0.0140685	0.0344631	0	0	0	0	0	0.0852234	0.0858299	0.15924	0.150913	0.647148
Gm29006	lincRNA	amyb_in	non_ts	btbd18_in	non_pathway	256	578	6082	0	0	0.223879	29.2316	33.2176	30.2016	28.4943	48.1444	72.2266	0	7.58722	6.2201	51.6667	58.0833	60.0833	72.4445	69.3333	74.0277	77.1112	0	0	0	0	0	0	0	0	0	0	0	0	0	0	0	0	0	0.0852234	0.108417	0.185387	0.325326	0.52598
Gm5252	other	amyb_in	non_ts	btbd18_in	non_pathway	908	908	908	0.0157846	0.0313983	0.0457865	100	100	100	100	72.9167	83.3333	0	35.7143	0	89.25	84.375	87.25	61.25	59.25	71.25	80.625	0	0	0	0	0	0	0	0	0	0	0	0	0	0	0	0	0	0.163036	0.1039	0.193386	0.324242	0.938679
Gm24075	other	amyb_in	non_ts	btbd18_in	non_pathway	71	71	71	0	0	0.0677404	95.9661	98.4978	93.0952	94.4577	61.4583	100	3.63671	36.4418	0	88.8125	86.125	82.6875	73.9375	72.375	74.1875	74.0625	0	0	0	0	0	0	0	0	0	0	0	0	0	0	0	0	0	0.137099	0.167143	0.299638	0.581543	0.998898
Gm28343	other	amyb_in	non_ts	btbd18_in	non_pathway	111	111	111	0	0	0.252433	37.9809	46.206	38.861	30.7532	45.7062	82.8377	7.30528	24.6044	28.3654	92.8392	92.6964	93.0893	74.9642	79.8214	73.2678	88.5179	0	0	0	0	0	0	0	0	0	0	0	0	0	0	0	0	0	0.118572	0.15359	0.190116	0.490345	1.18056
Gm28344	other	amyb_in	non_ts	btbd18_in	non_pathway	278	278	278	0	0	0.0776955	98	100	100	100	87.5	93.75	0	29.7143	29.1667	67.9167	67.5	75.3333	49.4167	61.8333	58.8333	64.5833	0	0	0	0	0	0	0	0	0	0	0	0	0.125448	0	0	0	0	0.159331	0.0948648	0.400458	0.318768	1.45009
Gm15825	other	amyb_in	non_ts	btbd18_in	non_pathway	170	914	41540	0.0876394	0	0.540657	0.249877	0.17961	0.192637	0.103443	0.67402	5.68176	0.780886	0.560224	0	1.3	0.36875	0.9	0.8375	2.56875	0.8875	0.74375	0	0	0	0	0.402613	0	0	0	0	0.0092554	0	0	0.0163398	0.000694514	0	0	0	0.107456	0.135521	0.43253	0.57343	0.993905
Tfap2d	protein_coding	amyb_in	non_ts	btbd18_in	non_pathway	272	1945	63324	-0.00736447	0	0.654476	10.5813	13.3101	8.99113	10.136	9.39594	50.176	1.88261	1.66079	3.22581	1.56896	1.47414	2.34483	2.42241	3.93966	3.06896	2.63793	0	0	0	0	1.40061	0	0	0	0	0	0	0	0.0102354	0	0	0	0	0.122277	0.135521	0.347044	0.509011	1.12539
Gm10075	other	amyb_in	non_ts	btbd18_in	non_pathway	544	544	544	0.0248746	0.150679	0.374705	5.14697	7.47041	1.07117	0.357142	24.7835	93.2099	3.50877	23.3333	0	81.4706	73.6324	74.1617	66.1324	70.8088	75.1911	75.9706	0.726103	0.137868	0.0680147	0.105107	0.164491	0.675723	0.270599	0.32056	0.192861	0.300399	0.430286	0.303947	0.256881	0.0759734	0	0	0.690942	0.0741074	0.0993821	0.217439	0.187816	0.397208
Tfap2b	protein_coding	amyb_in	non_ts	btbd18_in	non_pathway	334	6330	29662	-0.0394203	0.0618898	0.659861	4.07321	3.11207	6.17695	1.95588	4.75589	33.114	0	0	0	2.31731	2.00962	2.85576	2.90385	2.96154	3.16346	5.41347	0.16593	0.00753315	0.00753315	0.00308598	1.18501	0	0	0	0.0110234	9.18514	0.00963862	0	0.00473335	0	0	0.000143444	0	0.129688	0.135521	0.291844	0.461175	1.02215
Gm28340	lincRNA	amyb_in	ts	btbd18_in	non_pathway	53	200	1044	0	0	0.0951814	5.26884	8.55379	100	13.0952	7.63889	89.7321	0	0	0	13.25	21.1875	24.5	11.75	11.9375	12.4375	8.6875	0	1.51	11.85	4.9316	0	0	0	0.0589496	0	0.0676466	0	0	0	0	0	0	0	0.251965	0.695674	0.55042	0.262775	0.936243
Gm28341	other	amyb_in	non_ts	btbd18_in	non_pathway	471	471	471	0.0302462	0.0302462	0.0607123	100	100	100	100	98.2143	89.2308	0	43.1481	33.3333	92.875	92.75	95.625	81.875	83	70.375	93.125	0	0	0	0	0	0	0	0	0	0	0	0	0	0	0	0	0	0.0741074	0.140039	0.129109	0.144422	0.703519
Gm4849	other	amyb_in	non_ts	btbd18_in	non_pathway	2245	2245	2245	-0.066663	0.0496247	0.411351	12.8862	34.0232	15.8536	7.68269	49.0799	83.816	15.8451	37.9425	55.5556	94.75	94.675	93.8375	83.1	83.8875	88.0625	92.975	0.474833	0.0962138	0.0316258	0.050483	1.07398	1.43654	1.55353	3.40488	1.28243	1.38358	1.07968	1.60797	0.162511	0	18.5646	0	0	0.129688	0.162625	0.313987	0.515799	0.982393
Gm24633	other	amyb_in	non_ts	btbd18_in	non_pathway	64	64	64	0	0	0.186955	90.8695	95.4414	91.9815	98.3699	89.8268	78.6423	24.4444	44.3484	28.125	85.7857	87.2142	87.1786	59.2143	60.3214	66.9643	79.3571	0	0	0	0	0	0	0	0	0	0	0	0	0	0	0	0	0	0.111161	0.15359	0.351726	0.192387	0.914515
Gm38382	other	amyb_in	non_ts	btbd18_in	non_pathway	2498	2498	2498	-0.0114546	-0.00573865	0.181449	91.5606	93.0339	86.5923	97.705	71.6255	63.2222	2.31481	42.1703	0	88.05	85.35	84.35	62.9	56.65	62.95	80.3	0	0.0376301	0.0432346	0.0432141	0	0	0	0	0	0	0	0	0	0	0	0	0	0.129688	0.126486	0.212858	0.0405622	0.31937
Pkhd1	protein_coding	amyb_in	non_ts	btbd18_in	non_pathway	153	14241	560285	0.00196683	0.0323554	0.257879	16.4712	19.7068	16.3674	13.7629	44.3071	84.1199	10.5409	11.5724	12.517	68.4464	73	70.8929	63.8214	47.3214	46	47	2.14648	0.00462931	0.0442894	0.0245749	0.00653867	0.138651	1.25411	0.00907782	0	13.5892	0.103556	0	0.260657	0	0	0	0	0.122277	0.176177	0.362051	0.332567	0.744882
Gm37315	other	amyb_in	non_ts	btbd18_in	non_pathway	3478	3478	3478	-0.0201836	0	0.116127	93.2702	97.382	94.6104	99.1629	63.5795	90.8333	3.86905	64.1071	0	89.1	93.3	90.65	74.15	71.25	75.85	87.25	0	0	0	0	0	0.00813235	0.0204647	0	0	0.33341	0.00199158	0	0	0.320956	0.0675398	0.114276	0.0902116	0.137099	0.0677605	0.0772046	0.209213	0.972261
4930486I03Rik	other	amyb_in	non_ts	btbd18_in	non_pathway	253	785	35848	0	0	0.0995019	91.1065	82.7867	80.1526	95.4806	98.4375	90.1786	0	45.9936	0	79.9375	83.1875	82.5625	70.3125	69.4375	66.25	76.75	0	6.30064	31.5822	17.0983	0.017141	0	0	0.0604458	0	0	0	0	0.0063452	0	0	0	0	0.370537	1.49525	0.562056	0.254738	0.834803
Gm15795	other	amyb_in	non_ts	btbd18_in	non_pathway	552	552	552	-0.0258555	0	0.220567	87.0217	95.3543	94.2794	96.308	84.4739	80.2083	7.45798	45.0373	22.619	92.3889	92	92.6667	74.6111	79.1667	84.25	85.3055	0.0561594	0.0634058	0	0.0269758	0.0287333	0.0324753	0.0888947	0.024425	0.12634	0.819377	0.0878173	0.0251219	0.0723325	0.085755	0	0	0	0.129688	0.248455	0.329887	0.326092	0.484635
Gm24162	other	amyb_in	non_ts	btbd18_in	non_pathway	101	101	101	0	0	0.185037	88.2799	96.2453	95.5576	98.4584	90.3883	83.6111	8.65385	51.5018	25.4464	93.5714	93.7143	92.1786	79.1071	79.6071	83.9643	89.1786	0	0	0	0	0	0.0880334	0	0	0	0.736011	0	0	0	0	0	0	0	0.140804	0.262006	0.304	0.307445	0.48591
Mir206	other	amyb_in	non_ts	btbd18_in	non_pathway	72	72	72	0	0	0.11293	84.9237	89.291	84.8614	87.044	75.7407	85.0826	0	54.8927	0	91.625	92.9167	93.6667	76.2917	72.25	64.875	89.5	0	0	0	0	0	0	0	0.163121	0	0	0	0	0	0	0	0	0	0.133393	0.162625	0.374911	0.425178	0.951487
Gm28653	lincRNA	amyb_in	non_ts	btbd18_in	non_pathway	5275	5275	5275	-0.0215492	0.00273187	0.112442	84.9237	89.291	84.8614	87.044	75.7407	85.0826	0	54.8927	0	91.625	92.9167	93.6667	76.2917	72.25	64.875	89.5	0	0	0	0	0	0	0	0.139616	0	0	0	0	0	0.00658594	1.17535	0.0690182	0.00692617	0.133393	0.162625	0.37482	0.422905	0.954197
Mir133b	other	amyb_in	non_ts	btbd18_in	non_pathway	118	118	118	0	0	0.132852	84.8901	86.9394	83.4259	92.8571	91.6667	64.5414	9.52381	36.0017	0	84.3	79.7	78.7	62	61.85	57.1	68.8	0	0	0	0	0	0	0	0	0	0	0	0	0	0	0	0	0	0.15192	0.121969	0.287676	0.265313	1.15012
Il17a	protein_coding	amyb_in	non_ts	btbd18_in	non_pathway	83	1168	3591	-0.0122679	-0.0122679	0.362688	92.8832	93.8162	91.863	97.2946	92.9178	89.7965	1.46552	52.2149	18.75	93.1471	91.4265	93.0882	79.1618	78.2794	84.3529	88.1618	0.057363	0	0.210616	0.0792552	0	0.0277334	0	0	0	0.00701748	0	0.00593186	0	0	0	0	0	0.144509	0.176177	0.499123	0.371346	0.988642
Il17f	protein_coding	amyb_in	non_ts	btbd18_in	non_pathway	129	2015	13471	0.0596514	0.0834898	0.0909252	88.689	92.4519	91.5364	89.3262	91.4815	80.2469	14.1667	73.5022	0	80.6667	80.875	81.6667	67.9583	63.4583	71.75	73.7917	0.130229	0.155196	0.0748988	0.175658	0.0285914	0.0204383	0	0.0494857	0	0.679384	0.0139281	0.156162	0.180514	0.0527255	2.84802	1.19222	0.766521	0.107456	0.108417	0.304495	0.543248	1.2785
Mcm3	protein_coding	amyb_in	non_ts	btbd18_in	non_pathway	181	3736	17344	0.232496	0.312546	0.716371	0.811819	0.562445	1.40213	1.89385	1.09615	2.69938	0.203252	1.8324	2.17391	2.15566	2.07076	2.04245	1.99057	1.79717	1.87264	2.17453	15.5062	5.01273	2.86076	11.0078	1.54875	16.8493	4.40119	4.7732	7.57557	4.88728	11.0374	19.4511	52.5932	2.47525	0	17.5319	0	0.95228	0.781504	1.37914	1.4126	2.62988
Gm20587	other	amyb_in	non_ts	btbd18_in	non_pathway	1185	1185	1185	0.0117198	0.0235355	0.201995	86.3332	85.4701	85.1251	94.4257	86.5625	85.3829	3.62573	25.4802	11.4286	90.775	91.3	90.2	81.6	80.275	81.95	86.3	0	0.0590717	0	0	0.00469	0	0	0	0.029716	0	0	0	0.0168634	0	0	0	0	0.963397	0.758918	1.37425	1.28628	2.46324
Gm28065	lincRNA	amyb_in	non_ts	btbd18_in	non_pathway	296	830	3028	0.0172161	0.0172161	0.113356	83.7694	91.7477	86.287	90.5041	84.932	80.5692	9.88379	40.3175	0	85.1071	88.7858	87.3214	75.9286	74.5714	58.3929	79.2142	0.0433735	0	0	0	0.013355	0	0	0	0	0	0	0.00786766	0	0	0	0	0	0.155625	0.117452	0.499109	0.75465	1.19487
Gm24723	other	amyb_in	non_ts	btbd18_in	non_pathway	131	131	131	0	0	0.075	78.6773	100	96.6667	100	94.1468	85.4167	10.7843	67.5	0	90.5	90	91.3333	84.5	76	85	86.6667	0	0	0	0	0	0	0	0	0	0	0	0	0	0	0	0	0	0.159331	0.230386	0.206003	0.171306	1.06824
6720483E21Rik	lincRNA	amyb_in	non_ts	btbd18_in	non_pathway	365	1116	1823	-0.011682	0.271913	0.546411	0.693822	1.6798	2.06888	0.732051	1.73993	5.00552	1.82244	1.07426	2.32558	2.425	2.255	2.055	3.57	5.09	4.15	3.7	0.0277778	0.062724	0.0331541	0.355407	0.985021	0.0936819	0.0299453	0.010632	0.156782	0.0897045	0.484866	0.32734	0.00446429	0	0	0	0	0.455761	0.302664	1.03961	0.827614	0.746756
Paqr8	protein_coding	amyb_in	non_ts	btbd18_in	non_pathway	80	5483	49044	0.0876098	-0.077457	0.590124	0.267011	1.1499	0.437649	0.229855	0	2.83815	1.77956	1.04391	2.25266	1.28703	1.36574	1.16203	1.86111	2.94908	2.85185	1.90741	2.28184	7.24651	4.95021	14.4411	18.981	1.77399	0.290363	0.484196	1.36288	0.788718	11.5091	2.13034	0.956635	71.7822	121.63	852.05	930.838	0.44835	0.311698	1.04045	0.831721	0.787107
Gm24171	other	amyb_in	non_ts	btbd18_in	non_pathway	130	130	130	-0.106128	0	0.239055	89.1987	95.026	91.5137	95.3687	88.1469	80.633	9.12381	48.1999	11.1111	84.9108	78.9642	76.75	80.375	75.3214	80.5714	84.0357	0	0	0.284615	0.0798788	0	0	0	0	0	0	0	0	0	0	0	0	0	1.86009	1.52687	2.34343	0.784215	1.26973
Gm28064	other	amyb_in	non_ts	btbd18_in	non_pathway	690	856	1203	-0.0167174	0.0657377	0.229883	90.625	100	99.1667	85.7143	92.8571	58.3333	0	52.6455	0	83.7857	74.1072	81.3571	76.7857	74.8571	77.25	61.8214	0	0.0735981	0	0.00759866	0.230316	0	0	0	0	0	0.0388982	0.0082332	0	0	0	0	0	0.240849	0.487875	0.309946	0.200986	1.37524
Efhc1	protein_coding	amyb_de	ts	btbd18_in	non_pathway	170	2197	39215	-2.37883	-4.06235	0.512528	0.8186	2.46927	1.47049	0.660879	3.2123	10.3922	2.66581	2.7057	2.52551	5.85228	5.86932	5.59091	6.84659	8.60227	7.75	7.23296	4.00843	76.7056	84.4566	65.1991	1.14038	0.480711	0.172372	1.10028	2.05174	1.05469	10.539	1.433	0.627265	4.33168	0	19.8695	0	5.14676	5.17691	2.8344	0.491413	1.7815
Tram2	protein_coding	amyb_in	non_ts	btbd18_in	non_pathway	235	6649	82930	0.10034	0.425181	0.730988	0.287779	1.2647	0.483779	0.205391	1.98113	3.69197	4.61427	0.241546	0	1.65698	0.534884	0.688953	0.784883	0.805233	1.92152	0.752907	5.00653	6.5069	6.36434	5.43876	0.537056	6.15203	8.78812	4.01518	4.29093	7.71486	9.34208	8.63948	2.32322	15.4703	1047.3	28.051	15.7653	1.78228	1.11579	1.62686	0.710015	2.24578
Gm28287	other	amyb_in	non_ts	btbd18_in	non_pathway	257	543	1634	0.0771679	0.0261839	0.538106	4.89633	20.2259	1.74633	3.68	34.1844	43.157	2.59343	13.738	0	56.6389	55.9167	59.0185	58.2593	54.2314	54.8889	55.1574	0	0	0	0.0191651	0.0305623	0	0.0437129	0	0	0	0	0.0388136	0.0091575	0	0	0	0	1.76005	1.05706	1.5312	0.577112	1.78787
Gm2693	other	amyb_in	non_ts	btbd18_in	non_pathway	45	566	8439	0	0	0.116127	83.7321	91.3802	93.1976	94.8767	95.9259	66.358	10.6173	46.9968	33.3333	77.45	71.1	78.35	60.8	65.9	72.8	84.15	0.121908	0	0	0.0558693	0.275195	0.24773	0.193573	0.557551	0.73849	0.633288	0.351459	0.0736092	0.140105	0	0	0	0	0.118572	0.189729	0.342694	0.275215	0.969835
Tmem14a	protein_coding	amyb_in	non_ts	btbd18_in	non_pathway	314	1346	11592	0.324348	0.268591	0.404592	0.547161	1.38325	2.28262	1.33964	2.33747	11.1667	5.56131	9.88553	0	5.43269	5.70193	4.92308	5.21154	5.08653	4.45193	5.69231	0.51165	0.257689	0.0340168	0.464236	11.4954	3.55133	5.69474	2.95938	5.2761	4.28702	6.38429	2.71396	2.02813	0	0	0	0	0.685493	0.474323	1.13951	0.74769	1.56484
Gm38224	other	amyb_in	non_ts	btbd18_in	non_pathway	2099	2099	2099	0.0203678	0.00682127	0.125102	95.1857	87.9167	87.8704	98.3333	99.2308	75.1091	0	54.1829	0	91.1667	90.75	91.5	74.7083	75.5417	86.9583	89.5833	0	0	0	0	0.175653	0.0220244	0.0117045	0.0064319	0.100547	0.0225578	0.116811	0.0820953	0.0285715	0.0115601	0.00110808	0.0141069	0.00186074	0.266787	0.185212	0.702924	0.327769	1.70946
Gsta3	protein_coding	amyb_in	non_ts	btbd18_in	non_pathway	70	4335	25072	0.223533	0.185567	0.183146	74.1597	63.6487	64.7821	68.7874	56.625	93.5354	10.3788	61.8723	0	80.625	81.5938	84.0312	89.1562	56.9688	75.0625	50.8438	5.39181	10.331	0.327	4.98207	0.641671	8.43603	62.3802	0.913701	11.2888	6.35436	12.603	2.17823	1.10497	0.219915	0.172048	0.211776	0.165629	0.563216	0.266526	1.92558	0.359146	0.839311
Gm28836	other	amyb_in	non_ts	btbd18_in	non_pathway	178	631	21234	0.103389	0.0226133	0.329152	2.64429	1.59035	0.286365	0	8.57639	34.907	0	3.35979	0	25.075	25.2375	26.1375	16.65	21.4875	13.5875	21.5125	0.364501	0	0	0.0102996	0.146737	0.0652864	0	0	0	0.026845	0.173227	0.0884713	0.584519	0	0	0	0	0.233438	0.234903	0.910645	0.387104	1.32614
Gm7094	other	amyb_in	non_ts	btbd18_in	non_pathway	278	364	503	-0.038889	-0.132451	0.508185	1.39714	10.8496	1.79662	4.86744	10.8074	59.0719	0.420673	7.41436	0	30.2963	41.4908	33.25	30.6111	39.7963	27.5185	36.7778	0.0961538	5.24176	5.68407	11.6314	2.43807	0.325636	0.0970534	0.622535	0.384324	3.27727	4.16553	0.740071	0.0136612	0.309406	0	0	0	0.24826	0.284595	0.965429	0.468745	1.25467
Gm4956	other	amyb_in	non_ts	btbd18_in	non_pathway	271	1358	13066	-0.0313641	0	0.155017	91.0099	87.8847	88.3354	90.7662	100	87.5	10.119	34.2857	0	94.1071	93.7143	94.6429	86.7143	79.4643	89.9643	94.3214	0.0363144	0	0	0.00766602	0.00407498	1.32072	9.7744	0	1.07941	6.89765	19.4278	4.55404	0	0	0	0	0	0.166742	0.108417	0.659574	0.220189	1.08241
Gm21909	other	amyb_in	non_ts	btbd18_in	non_pathway	48	435	3803	0.0324944	0	0.123146	90.9393	97.0174	87.7732	95.8122	93.3036	89.1369	4.42177	56.8254	0	91.85	88.05	85.55	74.7	68.15	74.8	89.25	0.0712644	0	0	0	0	0	0	0	0	0.0193541	0.0276554	0.112639	0	0	0	0	0	0.100045	0.1039	0.266533	0.129659	0.925684
Khdc1a	protein_coding	amyb_in	non_ts	btbd18_in	non_pathway	478	1984	2559	-0.0408916	0.00724246	0.103306	87.4681	90.1675	89.7223	95.1042	91.5584	78.75	1.38889	42.8063	0	71.6	75.65	79.2	73.65	70.15	63.45	63.8	0.0861895	0	0	0.0731306	0	0	0.0532726	0	0	0	0.164972	0.351841	0.00754905	0	0	0	0	0.111161	0.072278	0.0277769	0.0766171	1.40409
Gm16329	other	amyb_in	non_ts	btbd18_in	non_pathway	97	368	1111	-0.0383718	0.0383718	0.120115	93.7257	99.2311	94.3884	97.9713	97.5649	81.9697	9.80952	50.1736	0	91.5833	90.8333	88.5417	82.9583	81.2083	84.1667	85.2917	0	0	0	0.0175732	0	0	0.0314133	0	0	0	0.261795	0.723545	0.0134771	0	0	0	0	0.118572	0.194247	0.0307639	0.183564	1.44845
Gm16327	other	amyb_in	non_ts	btbd18_in	non_pathway	227	227	227	0	0	0.2596	78.1845	75.6697	79.2925	80.1805	76.2879	88.9631	34.4926	47.1537	60	87.7917	90.5625	92.4583	82.75	83.0208	86.625	83.4167	0	0	0	0	0	0	0	0	0	0	0	0	0	0	0	0	0	0.137099	0.1039	0.0307639	0.151813	0.8293
Khdc1c	protein_coding	amyb_in	non_ts	btbd18_in	non_pathway	426	1943	2514	-0.0205028	-0.00739467	0.0830216	88.2621	90.4241	92.4653	86.7438	91.25	75.2381	0	49.1497	0	77.5	69.625	74.875	54.6875	57.375	61.1875	69.9375	0.0524961	0	0	0.00335028	0	0	0.0633617	0	0	0	0.075748	0.0508207	0	0	0	0	0	0.0926343	0.108417	0.118485	0.15734	1.50655
Gm2709	other	amyb_in	non_ts	btbd18_in	non_pathway	72	347	1094	-0.0780026	0	0.174659	89.1839	95.9258	90.1168	96.6372	87.6042	79.7472	3.15582	50.266	19.1489	91.7778	93.2223	85.5	77.4444	70.7223	79.1945	85.6945	0	0	0	0	0	0	0	0	0	0	0	0.0201831	0	0	0	0	0	0.140804	0.15359	0.0779142	0.207028	1.01206
Gm16533	other	amyb_in	non_ts	btbd18_in	non_pathway	227	227	227	0	0	0.283868	73.6738	85.152	79.2347	81.8764	81.1111	82.4267	29.3429	70.5162	74.2105	90.6539	95.6923	93.9423	90.0384	83.5385	88.2885	86.6923	0	0	0	0	0	0	0	0	0	0	0	0	0	0	0	0	0	0.196384	0.144556	0.092292	0.0765908	1.59539
Khdc1b	protein_coding	amyb_in	non_ts	btbd18_in	non_pathway	480	2233	2817	-0.0438924	0	0.119047	86.1318	91.6761	90.6692	98.7794	86.1111	78.125	9.98377	63.3399	1.44928	88.875	91.0833	85.75	73.5	76.2917	86.4583	83.0417	0.0138827	0	0	0.0204104	0	0	0.00521213	0	0	0	0.0705857	0.0852998	0	0	0	0	0	0.15192	0.126486	0.108814	0.19014	1.13678
Gm16328	other	amyb_in	non_ts	btbd18_in	non_pathway	195	195	195	0	0	0.26326	87.7219	93.2874	92.3636	96.8761	79.9242	71.087	1.92837	57.036	27.2727	88	85.7708	84.5	77.9167	73.2292	80.0208	63.3541	0	0	0	0	0	0	0	0	0	0	0.185828	0.108124	0	0	0	0	0	0.163036	0.158108	0.523012	0.818371	0.991745
Kcnq5	protein_coding	amyb_in	non_ts	btbd18_in	non_pathway	761	7670	563539	-0.0703972	0.0895622	0.715886	0.292191	0	0	0.87201	0.668848	5.37868	6.31153	0.850911	0	1.88855	0.713857	0.659639	0.807229	1.13555	1.65964	0.358434	0.484536	0.0748299	0.0966407	0.238828	11.9866	0.292583	0.078289	6.18537	0.155721	0.0324004	2.99205	2.259	0.141111	1.23783	0.00806515	0	0	0.263082	0.230386	0.50583	0.628012	1.60933
Gm36949	other	amyb_in	non_ts	btbd18_in	non_pathway	2326	2326	2326	0.018402	-0.00618653	0.295944	77.5367	82.8986	81.7091	80.9952	82.8623	81.4881	4.19633	29.3727	33.3333	87.0178	92.5179	88.9108	72.5892	75.5	49	82.8928	0	0	0	0.0228175	0.226652	0.0240534	0	0.0422596	0	0	0.116401	0.145847	0.0107434	0	0	0	0	0.192679	0.0993821	0.314623	0.800474	1.13262
Gm7658	other	amyb_in	non_ts	btbd18_in	non_pathway	1123	1123	1123	-0.0211547	-0.0383716	0.426102	6.1916	5.22399	5.78024	3.34527	50.1816	92.4496	2.59939	29.0909	0	95.9404	95.7977	96.3452	93.9286	87.3333	94.7857	93.8096	2.0187	0.747106	0.333927	2.12081	10.4561	19.622	17.0682	18.3791	42.1675	13.3412	13.4119	12.015	1.68595	0.309406	0	0	0	0.163036	0.126486	0.213165	0.204212	0.892661
Gm38243	other	amyb_in	non_ts	btbd18_in	non_pathway	1566	1566	1566	0	0	0.0693417	86.1111	100	100	100	100	62.7778	0	58.3333	20	93	84.25	89.8333	90.5833	74.5	76	78.4167	0	0	0	0.035802	0.92938	0.0978064	0.0247448	0.605166	0.134945	0	0.784392	0.945992	0.0255265	0.00973516	0.00629906	0.0910968	0.0174258	0.148215	0.0948648	0.241766	0.177474	0.806383
Gm26580	lincRNA	amyb_in	non_ts	btbd18_in	non_pathway	1218	2092	2688	-0.0452901	0	0.244141	10.7236	7.92037	9.78292	7.61249	0	82.1569	0	10.5442	0	36.8889	36.5833	36.1945	11.8888	21.5556	11.8611	25.3333	0	0	0.0176864	0.00933601	0.00910237	0	0	0.0121312	0	0	0.00330727	0.0521509	0.0190931	0	0	0.00072031	0	0.174152	0.216834	0.298934	0.395586	1.05774
Gm5696	other	amyb_in	non_ts	btbd18_in	non_pathway	551	551	551	-0.145013	-0.0259018	0.334386	18.4888	24.6632	14.9714	11.8418	37.4833	80.4415	13.9651	40.8388	27.495	95.9545	94.3182	94.0682	89.3182	83.5341	87.7159	91.7045	0	0.214156	0.352087	0.011811	0	0	0	0.0244692	0	0	0	0	0	0.154703	0	0	0	0.289019	0.727297	0.277449	0.438115	1.04363
Gm28239	other	amyb_in	non_ts	btbd18_in	non_pathway	446	446	446	0	0	0.116689	77.1343	68.3761	76.6245	77.6485	47.0899	87.6279	4.6875	31.5972	33.3333	87.2	87.3	84.45	76.05	70.1	73.5	80.6	0	0	0	0	0	0	0	0	0	0	0	0	0.0111857	0	0	0	0	0.0778127	0.0767952	0.256225	0.226922	1.24525
Rims1	protein_coding	amyb_in	non_ts	btbd18_in	non_pathway	163	7043	519473	0.191419	0.243875	0.633789	0.684701	1.76925	1.2415	1.3569	4.44316	9.54693	1	2.67566	0	1.38255	1.62752	1.97316	2.39597	2.61745	2.59732	2.24497	0.377559	0.163289	0.138738	0.356851	25.0053	1.98195	0.00782812	0.104142	0.0248893	0.011021	0.121712	0.000925672	0.463277	0	0	3.8078e-06	0	0.289019	0.293629	0.362049	0.800061	1.06702
Gm26866	other	amyb_in	non_ts	btbd18_in	non_pathway	801	801	801	0	0	0.128008	89.4994	89.7544	95.4649	98.4077	85	89.5139	0	55.3075	3.57143	86.875	89.9583	89.375	82.3333	75.9167	87.2083	87.375	0	0	0.062422	0.0174295	0	0	0	0	0	0	0	0	0	0	0	0	0	0.207501	0.185212	0.362801	0.482503	1.10535
Gm7761	other	amyb_in	non_ts	btbd18_in	non_pathway	324	918	2262	-0.0140605	0	0.123146	87.7365	93.2093	95.0843	99.4445	82.2222	83.3333	0	58.1481	0	90.05	87.35	82.4	75.5	66.75	83.15	88.4	0	0.0337691	0	0.0194603	0.00603946	0	0	0.0146656	0	0	0.00752304	0	0	0	0	0	0	0.0815181	0.185212	0.289054	0.179907	1.04923
Gm29506	other	amyb_in	non_ts	btbd18_in	non_pathway	62	2074	187378	0	0	0.0727996	91.4122	98	95.1515	97.2639	73.5185	59.127	0	70.4167	0	90.1667	88.4167	88.9167	74.5833	66.5833	81.0833	88.1667	0	0.170685	0.072324	0.199652	0.0554061	0.00662917	0	0.0691913	0	0.00408877	0	0	0.00240616	0	0	0	0	0.148215	0.108417	0.388664	0.252577	1.01407
4933415F23Rik	protein_coding	amyb_in	ts	btbd18_in	non_pathway	1780	1780	1780	-2.98082	-4.79654	0.505513	5.93949	20.7283	1.04122	2.99121	43.8065	89.4408	6.30574	26.4378	4.16667	95.7879	95.9848	95.3182	92.0454	87.606	94.1364	97.0606	0.0376404	88.2562	99.9742	88.5527	0.00892169	0	0	0.635408	0	0.391295	0.00778071	0	0	0.850866	0	0	19.1925	2.56782	1.97409	2.88267	0.623622	0.975515
Gm24176	other	amyb_in	non_ts	btbd18_in	non_pathway	120	120	120	0	0	0.0784924	85.8517	100	96.1818	98.5714	97.619	75	0	34.2328	0	72.8333	82.3333	85.5	71.4167	63.8333	87.8333	86.75	0	0	0	0	0	0	0	0	0	0	0	0	0	0	0	0	0	0.188973	0.140039	0.218246	0.593672	1.06039
Gm6420	other	amyb_in	non_ts	btbd18_in	non_pathway	722	722	722	0	-0.0192877	0.960421	0.064747	0	0.499007	0.685438	1.57233	0.807823	1.32751	1.7143	0	2.65336	0.535714	0.144958	0.518908	0.960087	0.460084	0.367647	0	0.148116	0.86766	2.27067	0.00769342	0	0.0161194	0.0186819	0	0.0117517	0.0167922	0	0.0276626	0	0	0	0	3.54604	4.20116	3.61375	0.658855	2.21328
Mir30a	other	amyb_in	non_ts	btbd18_in	non_pathway	70	70	70	0	0	0.350128	82.7964	89.0885	93.1072	97.5926	91.6667	84.0643	0	36.0742	0	73.1	73.25	69.925	30.375	53.625	17.375	43.55	0	1	0.714286	0	0	0	0	0	0	0	0.500552	0	0.633803	0	0	0	0	0.159331	0.36139	0.84377	0.195692	0.265377
Gm27028	lincRNA	amyb_in	ts	btbd18_in	non_pathway	398	398	398	0.294921	1.0533	0.199004	93.0883	97.1571	92.806	95.3611	95.737	62.3512	1.64835	56.8189	0	91.7812	92.6562	87.75	83.375	83	74.9688	86.0312	0.497487	0.570352	1.19849	1.10495	0.739372	0.340966	2.82006	4.4453	4.23434	3.27562	4.71279	0.834261	1.34085	0	0	0	0	0.24826	0.216834	0.270011	0.159146	1.08795
Mir30c-2	other	amyb_in	non_ts	btbd18_in	non_pathway	83	83	83	0	0	0.195092	93.0883	97.1571	92.806	95.3611	95.737	62.3512	1.64835	56.8189	0	91.7812	92.6562	87.75	83.375	83	74.9688	86.0312	0	0	0	0	0	0	0	0	0	0	0	0	0	0	0	0	0	0.237143	0.216834	0.266865	0.159146	1.09688
Gm29107	lincRNA	amyb_in	non_ts	btbd18_in	non_pathway	346	346	346	-0.068495	0.263942	0.268382	95.8333	95.1389	86.9445	93.8889	100	78.8889	0	44.2857	10	93.0357	95.7857	92.7857	92.3929	81.7857	91.2858	91.5714	0.190751	0.803468	0.604046	0.0214951	0.0981493	0.129386	0.516853	0.361599	0.101566	0.205684	0.235953	0.0566608	0	0	0	0	0	0.159331	0.121969	0.222262	0.13177	0.83337
Gm20954	other	amyb_in	non_ts	btbd18_in	non_pathway	643	643	643	-0.02223	0	0.0911364	96.4258	96.8294	97.1235	93.5493	93.75	80.1096	21.7262	69.0625	0	96	96.4375	97	91.1875	87.3125	91.875	93.625	0	0	0	0	0	0	0	0	0	0	0	0	0	0	0	0	0	0.144509	0.189729	0.275574	0.212105	1.12517
Ogfrl1	protein_coding	amyb_in	non_ts	btbd18_in	non_pathway	258	8100	31348	0.164788	0.246895	0.198015	76.0814	95.6536	89.8757	93.6135	76.2171	82.595	1.2094	46.9734	0	80.0938	89.6875	85.8438	46.2812	54.8125	72.2812	82.5	2.48968	0.118289	0.0882575	0.309622	13.3012	2.40836	5.28809	4.16943	6.06965	3.61882	6.01054	7.66188	1.03527	0	0.000172821	0	5.23624e-05	0.0889288	0.117452	0.303478	0.366505	1.17283
Gm7784	other	amyb_in	non_ts	btbd18_in	non_pathway	988	988	988	-0.0431117	0.0288837	0.102548	88.1464	97.2222	94.3254	98.6111	95.8333	95.6439	2.85714	55.4422	0	89.6875	87.75	88	68.9375	74.875	85.75	91	0.0708502	0	0	0.0141339	0.0553782	0.0768726	0.0703932	0.136572	0.317894	0.0332355	0.0144643	0.00714265	0	0	0.973895	0	0.417872	0.137099	0.167143	0.175449	0.233026	1.07935
Gm28822	lincRNA	amyb_in	non_ts	btbd18_in	non_pathway	127	774	22077	-0.0366185	0	0.429282	12.9541	18.3189	13.0847	10.7848	45.7161	81.4134	16.3374	27.5228	0	43.8824	64.9117	73.7794	78.7206	72.2647	79.4706	73.5589	0	0	0	0	0.105163	0	0	0	0	0	0	0	0	0	0	0	0	0.137099	0.131004	0.577728	0.628667	0.545037
B3gat2	protein_coding	amyb_in	non_ts	btbd18_in	non_pathway	1475	6199	87405	-0.00908359	0.0431162	0.536907	0.425579	1.32397	1.89404	0.459083	1.67625	6.33401	1.56619	1.856	0	1.0625	0.723958	0.973956	3.07292	4.08854	3.4375	2.8125	0.0516289	0	0.00405817	0.00484009	3.62729	0.00222077	0	0.00767875	0	12.4854	0.0170437	0.00323291	0.442528	0	0	6.73842e-06	0	0.270491	0.298146	0.421387	0.878024	1.29989
Smap1	protein_coding	amyb_in	non_ts	btbd18_in	non_pathway	279	3560	77471	0.361509	0.625807	1.04397	0.536458	0.815087	0.44643	0.572678	1.97811	3.59336	1.41414	0.736473	1.27315	2.74778	1.69691	3.49336	1.90044	1.92921	1.78539	2.06416	15.8919	22.4653	38.7698	37.7167	17.5116	25.6497	15.543	14.8132	14.0847	20.0121	16.3575	15.3804	7.30629	0	66.5766	0	0	3.87212	2.85949	2.66189	0.748544	1.36262
Sdhaf4	protein_coding	amyb_de	non_ts	btbd18_in	non_pathway	110	871	9717	-0.658394	-1.32165	0.829819	0.567095	1.2379	0	0.864853	1.07527	4.63325	0	1.5625	0.068306	2.45408	2.25	2.77041	2.11735	2.32143	2.34694	2.55612	7.17301	31.3542	25.4384	14.9818	10.9265	12.8956	18.0704	19.2601	42.8064	14.4576	11.4612	9.58693	4.9428	0	0	0	0	2.83461	2.46648	5.99628	0.476727	2.31502
Gm26524	other	amyb_in	non_ts	btbd18_in	non_pathway	389	389	389	-0.23266	-0.536053	0.812955	0.535937	1.29825	0.0437063	0.250564	0	3.70725	0	1.19048	0.068306	1.165	1.215	1.965	0.74	1.185	0.79	1.665	0	0.197165	0.0914949	0.52567	0	0	0	0	0	0	0	0	0.397435	0.618812	0	0	0	2.8309	2.40776	5.98532	0.476727	2.26299
Fam135a	protein_coding	amyb_in	non_ts	btbd18_in	non_pathway	280	7750	89248	-0.0745526	-0.165225	0.853502	0.301132	0.290697	0.6203	0.0786162	0.691392	4.26339	5.82855	3.44073	0	2.83005	0.256158	0.453202	0.509853	1.49507	1.19704	0.502463	8.01226	14.2331	11.661	14.8883	5.61769	7.905	7.60107	5.9193	6.58883	6.19267	5.5427	1.78321	3.35392	6.19356	0.284515	15.2282	0.10097	6.68078	4.66192	4.44863	0.758334	3.285
Gm37580	other	amyb_in	non_ts	btbd18_in	non_pathway	2799	2799	2799	0.0398263	-0.0427044	0.726055	0.32097	0	0.531915	0.109649	0.932722	6.59857	8.20503	3.65963	0	3.94318	3.31818	2.08712	3.14394	2.58712	3.21212	1.66288	0.253305	5.16256	1.73883	1.46181	0.10589	0.0192416	0.0230804	0.0139007	0.037539	0.00293481	0.0342125	0.00982509	0.0321429	1.23762	0	40.9077	32.9015	6.65485	4.67999	4.74858	0.770869	3.29248
Gm26607	other	amyb_in	non_ts	btbd18_in	non_pathway	866	866	866	0	0	0.181406	93.6813	91.2684	90.0955	97.3928	90.1245	86.6419	0	44.1009	0.806452	85.1875	83.2188	76.8125	76.4688	77.5	65.1875	85.5	0	0	0	0	0	0	0	0	0	0.0284341	0	0	0	0	0	0	0	0.148215	0.135521	0.682136	0.506428	1.18401
Col9a1	protein_coding	amyb_in	non_ts	btbd18_in	non_pathway	258	5029	75074	0.010236	-0.478741	0.18185	52.1379	57.8339	50.1874	52.7437	59.5421	79.5828	0.777778	41.2374	0	85.175	84.975	87.675	70.025	67.425	71.975	81.425	0.470836	1.56531	1.32205	1.70747	0.226447	0.0171596	0.00229959	1.2224	0	0.00665091	0	0	0.0256511	0	0	0	0	0.170447	0.180695	0.357922	0.529864	0.919545
Col19a1	protein_coding	amyb_in	non_ts	btbd18_in	non_pathway	122	6834	325582	-0.00621673	0.0143003	0.72708	0.793175	0.478025	0.601725	1.09578	4.72553	31.6926	0.0669344	2.67992	0	7.06818	7.00568	7.82386	7.22159	9.98296	6.93182	8.82954	0.101876	0.246146	0.922148	1.51564	4.20939	0.00621599	0.00169222	0.775798	0.0255417	1.43114	0.0155984	0.271064	0.00943808	0	0	0	0	0.140804	0.0948648	0.41005	0.337389	0.315772
Gm26418	other	amyb_in	non_ts	btbd18_in	non_pathway	136	136	136	0	0	0.199308	55.6125	68.4796	55.2816	55.1134	61.2907	99.1597	0.769231	33.3116	16.1616	87.75	87	82.4167	74.0278	63.6111	64.1389	46.9722	0	0	0	0	0	0	0	0	0	0	0	0	0	0	0	0	0	0.100045	0.0767952	0.483635	0.436657	1.03894
Tubb4b-ps2	other	amyb_in	non_ts	btbd18_in	non_pathway	1336	1336	1336	-0.0304377	-0.0490095	0.316672	9.17895	26.5184	3.44292	9.26181	45.3301	91.7328	2.66667	37.4943	1.52778	93.7826	97.5109	95.3478	89.174	83.4674	92.2174	95.6304	0.102545	0.896707	1.04266	1.05084	0.461541	0.979899	0.36613	0.600499	0.498287	0.624657	0.771759	0.382873	0.168287	0.360974	0	0	0	0.148215	0.15359	0.22569	0.305102	1.2845
Gm28439	other	amyb_in	non_ts	btbd18_in	non_pathway	875	875	875	0.202105	0.234546	0.507031	100	100	100	100	61.6594	25.892	0	10	0	0.1	0.0666667	0.0666667	0.0666667	0.0666667	0.116667	0.1	0	0.04	0	0.173723	0.154971	0.260062	0.160573	0.624286	0.99801	0.302538	0.0994859	0.0397819	0.827626	1.54703	0	4.09077	0	0.244554	0.149073	0.063453	0.118408	0.122764
Gm10222	other	amyb_in	non_ts	btbd18_in	non_pathway	293	293	293	0.0788548	-0.0656873	0.462412	88.627	56.1111	77.0748	86.4894	54.6652	13.8726	0	10.8333	0	0.178571	0.125	0.125	0.107143	0.107143	0.214286	0.178571	0.569966	0	0.12628	0.0761102	0.723719	0.54891	0.434479	2.57469	2.0231	0.74158	0.284539	0.21037	1.7687	1.23762	34.5686	11.6879	0	0.229732	0.149073	0.0631628	0.0262234	0.0635494
Gm28438	other	amyb_in	non_ts	btbd18_in	non_pathway	344	344	344	0.276961	0.260482	0.396354	83.4015	62.3611	77.0748	90.1779	16.1913	9.24839	0	33	0	0.291666	0.1875	0.1875	0.166667	0.166667	0.3125	0.229166	7.15407	0	0	0.579464	3.81239	2.03125	2.31303	8.94892	10.0521	4.37692	2.72598	1.93025	9.56522	2.16584	0	0	0	0.222323	0.140039	0.0754615	0	0.0672547
Gm28437	other	amyb_in	non_ts	btbd18_in	non_pathway	782	782	782	0.28495	0.232127	0.413334	100	100	100	100	50	50	0	0	0	0	0	0	0	0	0	0	0	0.0396419	0.0460358	0.706087	0.679274	0.832839	0.575081	2.13109	3.39267	0.820755	0.314493	0.281226	8.05236	8.04455	0	16.9475	5.48358	0.214912	0.126486	0.0658291	0	0.0708307
Gm10925	other	amyb_in	non_ts	btbd18_in	non_pathway	677	677	677	0.496593	0.309397	0.467495	100	100	100	100	50	50	0	0	0	0	0	0	0	0	0	0	0	0	0	0.609497	0.388265	0.739321	0.521829	1.52248	3.35087	0.723971	0.148317	0.0509946	4.95575	0.618812	0	0	16.108	0.214912	0.126486	0.0493711	0	0.0821993
Gm28661	other	amyb_in	non_ts	btbd18_in	non_pathway	680	680	680	0.256921	0.598367	0.603756	100	100	100	100	55.9375	0	0	0	0	0	0	0	0	0	0	0	0	0	0	0.552956	0.440453	0.756494	0.263491	0.684764	3.02878	0.49654	0.225332	0.201984	5.06608	5.2599	94.957	5.84396	6.51176	0.029643	0.0271043	0.056928	0.128977	0.100719
Gm29216	other	amyb_in	non_ts	btbd18_in	non_pathway	491	491	491	0.363004	0.478387	0.328938	96.1111	96.0871	90.4146	98.0159	64.9306	100	0	39.4286	0	16.125	14.3958	14.9583	13.75	13.375	14.7292	15.6875	0	0	0.224033	0.800927	1.09037	1.98046	1.26896	2.87354	4.12317	1.92388	0.663555	0.421159	10.0406	2.93949	0.00337706	0	0	0.0555806	0.0587258	0.0495551	0.1552	0.100101
Lmbrd1	protein_coding	amyb_in	non_ts	btbd18_in	non_pathway	186	5943	87671	0.243979	0.609297	0.806487	0.140997	0.322214	0	0.515987	2.52258	8.2438	4.07171	1.17047	0	1.03623	1.39131	1.04348	1.15217	1.37681	1.42391	1.10145	12.351	6.09744	13.205	8.47171	20.3582	12.7321	18.6746	14.6982	12.8865	14.3493	14.1714	13.4599	3.34564	3.73447	63.5901	12.9998	0.0986308	4.65393	8.22161	3.06535	0.776145	1.2577
Gm28594	other	amyb_in	non_ts	btbd18_in	non_pathway	439	659	1198	-0.0823445	0	0.130406	77.4494	95.349	89.3547	93.3505	72.2982	87.4242	6.48148	56.25	0	88.3333	87.125	85.5	60.7917	67.7083	65.7083	67.2083	0	0	0	0	0	0	0	0	0	0	0	0	0	0	0	0	0	0.118572	0.0948648	0.159738	0.286969	1.01503
Gm28237	lincRNA	amyb_in	non_ts	btbd18_in	non_pathway	354	1213	1949	0.0118157	0	0.110803	87.4603	80	86.6667	100	100	84.127	9.61905	47.7778	0	93.25	92.3125	87.375	67.4375	67.125	76	81.0625	0	0.0281588	0.467148	0.365891	0	0	0	0	0	0	0	0	0	0.000499982	0.0467906	0	0.00196488	0.214912	0.975752	0.160491	0.280314	0.851552
Gm9443	other	amyb_in	non_ts	btbd18_in	non_pathway	815	815	815	-0.0847891	0.0175726	0.372437	90.858	99.1402	90.113	98.4354	78.9855	84.5238	1.85185	41.4815	22.2222	91.1875	88.0417	87.8542	78.5	74.2917	87.4583	85.1042	0	0.0429448	0.0613497	0.0171304	0	0.035581	0	0	0.0856202	0.0770538	0	0.00803157	0	0	3.30398e-05	0	2.0945e-05	0.070402	0.135521	0.283566	0.419151	1.30764
Gm29414	lincRNA	amyb_in	ts	btbd18_in	non_pathway	248	446	651	0	-0.237039	0.242394	70.4413	81.6655	70.5692	69.2686	80.2305	76.385	0	43.7423	0	90.375	89.2292	84.2708	69	71.625	74.7292	80.2917	0	6.99776	18.9058	6.93367	0	0	0	0.02658	0	0	0	0	0	0	0	0	0	0.333483	0.442702	0.38523	0.309126	0.589092
Adgrb3	protein_coding	amyb_in	non_ts	btbd18_in	non_pathway	245	18526	762231	-0.0303143	-0.0297642	0.739766	0.294812	0.849669	0.571941	0.20825	4.55026	5.48719	0	0.914945	0	0.846773	0.641129	1.14919	1.62096	2.94355	2.75807	1.55242	0.14557	0.17738	0.170516	0.161454	5.87205	0.0273729	0.00305479	0.00971047	0.0282675	0.0221248	0.000770797	0.0288048	0.0355623	0.0030223	0.014728	0.0352019	0.0271009	0.515045	0.180695	0.477421	0.792927	1.77182
Gm15702	other	amyb_in	non_ts	btbd18_in	non_pathway	443	443	443	0	0	0.289256	30.5847	28.7212	26.359	25.963	30.185	84.2815	9.19753	35.6338	42.8571	92.5714	93.1429	91.0179	77.0892	76.3214	85.2321	87.0714	0	0	0	0.0235679	0	0	0	0	0	0	0.086907	0	0.0112613	0.18617	0	0	0	0.107456	0.162625	0.123057	0.194075	1.06406
Gm20172	other	amyb_in	non_ts	btbd18_in	non_pathway	1550	1550	1550	0.00909639	0	0.0700133	86.6667	99.0476	96	100	85.8333	91.6667	0	56.3333	0	93.4167	93	95.75	82.8333	73.4167	81.5	93.8333	0	0	0	0.00480902	0.67291	0.0146711	0	0.00767751	0	0.00529817	0	0.00455454	0.0128949	0.000308763	0	0.000159763	0.004033	0.0926343	0.149073	0.113173	0.202889	0.900183
Gm22260	other	amyb_in	non_ts	btbd18_in	non_pathway	106	106	106	0	0	0.337721	84.034	97.0096	79.9231	97.6728	94.7638	83.9372	12.5758	45.5556	23.9247	93.5625	92.4167	92.6042	73.3958	76.9375	81.9375	88.6042	0	0.330189	0	0.313434	1.0235	0	0	0	0	0	0	0	0.0467289	0	0	0	0	0.10375	0.135521	0.112059	0.203779	0.819615
Gm37543	other	amyb_in	non_ts	btbd18_in	non_pathway	1030	1030	1030	-0.0664341	0	0.264321	85.4854	83.9827	94.605	94.5408	85.7033	93.6275	21.9048	38.2812	12.5	74.8409	73.4545	75.4545	59	65.25	68.4091	67.4318	0	0	0.0359223	0.0727097	0.202372	0	0	0	0	0	0	0	0	0	0	0	0	0.0889288	0.0677605	0.0907192	0.127542	0.538837
Gm37331	other	amyb_in	non_ts	btbd18_in	non_pathway	3374	3374	3374	-0.00423085	0	0.0886106	100	100	100	100	100	75	8.33333	77.7778	0	91.25	92.3333	95.9167	73.8333	76.5833	91.5	91.5833	0.0207469	0.0103734	0.0320095	0.109689	0.356201	0	0	0.011496	0	0.00251747	0	0.0103605	0	0	0	0	0	0.166742	0.15359	0.279263	0.257242	0.633816
Gm37211	other	amyb_in	non_ts	btbd18_in	non_pathway	3432	3432	3432	-0.0372275	0	0.0507585	100	100	100	100	80	76.1905	0	8.33333	100	81.25	77.75	72.75	52.5	48.75	64.5	75.625	0	0	0	0.00379822	0.77443	0.00261562	0	0	0	0.0169182	0	0.00819646	0.00145645	0	0	0.000715818	0	0.129688	0.0993821	0.20481	0.35814	0.916527
Gm37862	other	amyb_in	non_ts	btbd18_in	non_pathway	2532	2532	2532	0.00563999	-0.0113465	0.0418916	100	100	100	100	100	100	5.55556	53.3333	100	92.375	97	92	64.125	66.375	76.625	78.875	0	0	0	0.00964965	0.361186	0	0	0	0	0	0	0.00274228	0.00197394	0	0	0	0	0.133393	0.15359	0.231169	0.0885675	0.894307
Gm38286	other	amyb_in	non_ts	btbd18_in	non_pathway	3104	3104	3104	-0.00923329	-0.00463889	0.141467	91.5468	98.2837	94.7768	97.0238	88.7179	96.1905	0	74.8958	0	92.4	93.55	89.3	79.9	75.3	86.65	86	0	0	0	0.0129008	1.68936	0	0	0	0	0.00538291	0	0.01068	0.00161031	0	0	0	0	0.166742	0.112934	0.460402	0.27815	0.777239
Gm37880	other	amyb_in	non_ts	btbd18_in	non_pathway	3256	3256	3256	-0.0434973	-0.00883195	0.462412	92.6145	97.2155	95.4076	93.4249	96.25	76.8519	0	36.3636	0	90.3393	84.2143	85.7142	76.7143	73.0714	77.3036	85.9107	0	0	0.0230344	0.00950636	0.278409	0	0	0	0	0.00774037	0	0.00216889	0	0.0333806	0.324158	0.178634	0.0955103	0.129688	0.0948648	0.355905	0.119919	0.458178
Gm25294	other	amyb_in	non_ts	btbd18_in	non_pathway	103	103	103	0	0	0.078125	100	100	100	100	50	62.5	0	66.1111	8.33333	95.5	91.75	90.25	65.25	74.5	80.875	83.5	0	0	0	0	0	0	0	0	0	0	0	0	0	0	0	0	0	0.070402	0.108417	0.095432	0.0802435	0.558283
Gm37011	other	amyb_in	non_ts	btbd18_in	non_pathway	2934	2934	2934	-0.00976451	0	0.0411351	100	100	100	100	84.6154	100	0	55.5556	0	82.75	93	89.5	40.625	62	60.875	82	0	0	0	0	0.991488	0	0	0.00405718	0	0	0	0.00223297	0	0.0104411	0.020638	0.0243346	0.0179164	0.10375	0.131004	0.157178	0.146798	0.412753
Gm29214	other	amyb_in	non_ts	btbd18_in	non_pathway	569	569	569	-0.0946367	0.025091	0.306091	23.3123	23.6972	21.2399	17.9238	34.1146	88.0797	22.2539	23.0384	1.07527	89.875	92.8333	89.9167	74.4375	73.8333	78.3958	84.5	0	0	0	0.103229	3.74139	0	0	0	0	0.0442287	0	0.0606567	0	0.0343784	0	0	0	0.155625	0.0813127	0.546944	0.0498039	0.456227
Gm37051	other	amyb_in	non_ts	btbd18_in	non_pathway	2942	2942	2942	-0.00960841	0.00489381	0.121709	100	100	100	100	100	78.8889	0	62.8968	50	70.8333	75.8333	71.5833	52.5	54.3333	57.0833	60.75	0	0	0	0	0.227724	0	0	0	0	0.0111688	0	0	0.00169895	0	0	0	0	0.641028	0.0948648	0.487398	0.185049	1.05433
Gm38260	other	amyb_in	non_ts	btbd18_in	non_pathway	3994	3994	3994	0.00711571	0.00720449	0.0867152	87.5539	91.4286	73.8095	100	63.3333	81.3492	8.33333	55.5556	0	93.5833	94	91.9167	70.4167	71.75	66.6667	80.8333	0	0	0	0.00425126	0.17507	0	0	0	0	0	0	0	0.00500625	0	0	0	0	0.0926343	0.0767952	0.109885	0.416989	0.884433
Gm37628	other	amyb_in	non_ts	btbd18_in	non_pathway	5439	5439	5439	-0.00257864	0.0078195	0.146092	82.5773	90.4204	93.8126	93.7527	88.0208	81.1508	0	40.7407	23.8095	89.05	90.35	89	70.8	70.9	79.65	82.75	0	0.00643501	0.00680272	0.00971133	0.332021	0	0	0	0	0.00604225	0	0.00127688	0.015625	0.0183878	0.0629765	0.0212795	0.0400534	0.133393	0.131004	0.244006	0.233891	1.02325
8030445P17Rik	other	amyb_in	non_ts	btbd18_in	non_pathway	2740	2740	2740	-0.0259858	-0.00525381	0.0627702	100	100	100	100	91.6667	0	0	16.6667	0	99	98.125	100	91.625	90.875	99.125	99.125	0	0	0	0.00747833	0.643884	0.00327596	0	0	0	0	0	0.0228077	0.0072966	0	0	6.73842e-06	0	0.10375	0.112934	0.261869	0.0524467	1.01048
Gm38198	other	amyb_in	non_ts	btbd18_in	non_pathway	3580	3580	3580	0.0039898	0	0.11557	79.5073	87.7232	77.4309	70.3461	79.0476	86.3095	4.68632	34.391	0	96.75	96.7	89.65	70.7	72	82.55	90.75	0	0.0329609	0	0.0436205	2.90851	0.00501503	0	0.0104224	0	0.00925687	0	0.0133152	0.00837755	0.137807	0	0.0858025	0.0712337	0.0666967	0.185212	0.123473	0.0777374	0.859748
Gm37077	other	amyb_in	non_ts	btbd18_in	non_pathway	3690	3690	3690	-0.0542978	0.00775439	0.155749	88.9968	89.7024	80.1255	97.7065	91.4167	89.4444	0	44.4697	14.2857	92.4	90.7334	87.3667	72.2667	69.1667	80.2	86.0667	0	0	0	0.0181725	0.927824	0	0	0	0	0.00222635	0	0.00191387	0.00135465	0.06856	0.146912	0.587005	0.221938	0.111161	0.149073	0.203505	0.189153	0.894325
Gm37895	other	amyb_in	non_ts	btbd18_in	non_pathway	4549	4549	4549	-0.0369942	0.0281969	0.174128	89.6867	91.7532	96.5667	94.541	91.521	82.8373	4.12088	41.6272	0	92.2143	93.4286	94.5714	78.75	79.1071	82.4642	90.8571	0	0	0	0.017437	0.320997	0	0	0.0026171	0	0.00367339	0	0.0060203	0.0142857	0	0	0	0	0.133393	0.135521	0.544576	0.263299	0.658257
Gm36952	other	amyb_in	non_ts	btbd18_in	non_pathway	3624	3624	3624	-0.0226904	0.00396345	0.178188	93.9754	92.1429	93.6579	85.5555	84.7222	71.9697	1.7094	46.0744	2.85714	93	91.625	88.5	76.8333	73.75	84	86.375	0.00855408	0	0.00993378	0.00865996	0.668937	0	0	0.00328492	0	0.00226689	0	0	0.0358621	0	0	0	0	0.0926343	0.036139	0.242216	0.282941	0.630904
Gm37602	other	amyb_in	non_ts	btbd18_in	non_pathway	3309	3309	3309	-0.00427459	-0.00866485	0.258753	89.4632	99.3055	88.4081	93.8669	96.8067	89.6259	26.0331	53.6415	0	76.6667	82.5833	81.5277	64.3611	67.3889	62.4722	82	0	0.0211544	0	0.0430419	2.76879	0.00271281	0.0033058	0.0107926	0	0.025079	0	0.0103269	0.00604229	0	0	0	0	0.0778127	0.144556	0.138224	0.0685232	0.307863
2900022M07Rik	other	amyb_in	non_ts	btbd18_in	non_pathway	1016	1016	1016	-0.0535881	-0.0141165	0.0963012	100	100	100	100	90	80.303	0	35.1648	50	93	92.6667	94.0833	69.6667	69.3333	80.75	85.5	0	0.509842	0.0718504	0.216252	10.2409	0.15311	0	0.0117088	0	0.0813497	0	0.168747	0.00983284	0.099111	0	0.413918	0.398486	0.100045	0.135521	0.234286	0.120983	0.598005
2900002M20Rik	other	amyb_in	non_ts	btbd18_in	non_pathway	329	329	329	0.131244	0	0.193797	84.1714	84.2083	88.7007	93.6605	63.631	73.8982	0.416667	26.9118	0	23.8333	23.9722	23.7222	42.0555	49.1945	48.6111	43.8056	0	0.0942249	0	0.0226024	0.350547	0	0	0	0	0	0	0.0210491	0.196969	0	0	0	0	0.125982	0.0858299	0.386996	0.26685	1.07624
Gm9884	other	amyb_in	non_ts	btbd18_in	non_pathway	1221	1221	1221	-0.0344335	0.011758	0.985601	0.723216	0.361576	1.08616	0.118015	1.41873	8.98202	1.05383	0.770115	1.44928	0.477654	0.368715	1.44413	1.96369	1.53073	1.81005	0.891059	0	0.025389	0	0.0310246	1.40804	0	0	0.052548	0	0.00695291	0	0.0226089	0.00409165	0.000400266	0	0	0	0.515045	0.216834	0.53949	0.764911	1.22838
Gm18443	other	amyb_in	non_ts	btbd18_in	non_pathway	555	555	555	-0.0758157	0	0.120115	48.0581	37.5283	38.8682	41.8463	66.8254	76.8056	5.45455	29.5559	10	82.7083	88.2083	78.625	81.6667	82.2083	88.125	89.9583	0	0	0	0	0	0	0	0	0	0	0	0	0	0	0	0	0	0.137099	0.162625	0.253093	0.308011	0.500865
Gm19123	other	amyb_in	non_ts	btbd18_in	non_pathway	650	650	650	-0.0436553	0	0.0990884	51.5079	100	21.627	38	72.4786	90	0	36.5385	0	93.8333	91.1667	89.75	66	76.6667	77.5833	85.5833	0	0	0	0.0100148	0	0	0	0	0	0	0	0	0.0076805	0	0	0	0	0.0926343	0.117452	0.294066	0.124026	0.430852
Gm24064	other	amyb_in	non_ts	btbd18_in	non_pathway	105	105	105	0	0	0.0447105	100	100	100	100	58.9286	62.5	4.7619	28.3333	0	93.625	95.75	88.375	76.625	70.625	66.75	83.75	0	0	0	0	0	0	0	0	0	0	0	0	0	0	0	0	0	0.118572	0.108417	0.112851	0.4192	1.26892
4931408C20Rik	protein_coding	amyb_in	ts	btbd18_in	non_pathway	219	4316	5646	-0.0131814	0.00332954	0	100	100	100	100	0	0	0	0	0	0	0	0	0	0	0	0	0	1.87257	11.0065	10.0788	0.0078874	0.00623859	0.00552738	0.0270131	0.00816193	0.0107769	1.18511	0.581118	0	2.47525	0	0	19.878	3.98327	15.3048	1.47845	0.462206	1.53772
n-R5s209	other	amyb_in	non_ts	btbd18_in	non_pathway	118	118	118	-0.116409	0	0.330579	70.0302	95.4556	92.0788	88.111	79.6893	60	7.69231	23.4432	18.1818	93.5833	94.4444	94.5278	72.0556	72.6667	82.2777	87.4444	0	0	0	0	0	0	0	0	0	0	0	0	0	0	0	0	0	0.0926343	0.149073	0.109749	0.10468	0.343289
Gm19641	other	amyb_in	non_ts	btbd18_in	non_pathway	416	416	416	0	0	0.104123	66.0318	71.2967	70.4695	76.2054	65.1852	82.9167	0	22.8571	0	81.3125	84.0625	82.25	62.125	59.4375	64.8125	80.8125	0	0	0	0	0	0	0	0	0	0	0	0	0	0	0	0	0	0.0852234	0.158108	0.0307639	0.162746	0.830174
Gm5524	lincRNA	amyb_in	non_ts	btbd18_in	non_pathway	32	2000	18350	-0.042187	0	0.0354308	100	100	100	100	100	83.3333	0	62.5	0	91.25	92.75	89.5	79.25	66.5	77.5	65	0	0	0.025	0	0	0.00448522	17.0287	0	0	1.98897	0	0	0	0	0	0	0	0.122277	0.0767952	0.232125	0.208723	0.600599
Gm18776	other	amyb_in	non_ts	btbd18_in	non_pathway	653	653	653	-0.0428132	0	0.181795	26.4092	19.8414	26.0077	20.4892	33.5256	74.4118	3.00816	34.3796	6.81818	73.9722	71.0833	72.8333	57.3889	48.1667	61.3889	72.4167	0	0	0	0	0	0	0	0	0	0	0	0	0	0	0	0	0	0.107456	0.112934	0.0851031	0.191772	0.818273
Gm19028	other	amyb_in	non_ts	btbd18_in	non_pathway	1872	1872	1872	0.0372234	0.0380078	0.133499	84.9534	92.895	86.9318	93.4956	83.9778	75.3026	1.21951	25.6446	0	79.9583	76.8333	83.4583	57.6667	60.5	68.7917	76.2083	0	0	0	0	0.206389	0.110265	0.104608	0.107712	0.449939	0.239325	0.196904	0.107906	0.00266951	0	0	0	0	0.111161	0.117452	0.259861	0.130806	0.982007
Gm38089	other	amyb_in	non_ts	btbd18_in	non_pathway	1513	1513	1513	-0.00925398	0	0.13978	73.1746	100	79.1667	100	63.3333	75	0	15.7692	0	85.8333	82.1667	85.5	64.8333	63.0833	73.3333	79.4167	0	0	0	0	0	0	0	0	0	0	0	0	0	0.00181998	0.00804206	0.0107159	0.00775456	0.0926343	0.0858299	0.0519072	0.0262234	0.414214
Gm7846	other	amyb_in	non_ts	btbd18_in	non_pathway	273	273	273	0.201402	-0.495038	0.369546	77.9256	86.6089	86.6603	79.9617	89.0193	90.8891	11.7647	43.7778	0	86.475	88.2	87.125	78.9	73.975	79.65	86.675	2.72161	1.78022	0.85348	0.6405	2.91246	8.24503	5.1581	5.34297	5.88844	3.45235	7.30736	6.4388	3.01094	0.618812	0	0	0	0.122277	0.072278	0.153235	0.0937618	0.272567
Gm597	protein_coding	amyb_in	ts	btbd18_in	non_pathway	218	2885	4135	-0.0431117	-0.812256	0.0447105	100	100	100	100	50	88.75	0	70.8333	0	94.625	95.375	95.5	85.125	78.625	91	93.875	0	18.5646	17.7702	12.8637	0.00192669	0	0	0.0253017	0	0.0141995	0	0	0	19.4307	0	86.7828	218.829	0.80777	2.81884	1.27569	0.28352	0.985792
Gm5697	other	amyb_in	non_ts	btbd18_in	non_pathway	2481	2481	2481	0.0057318	-0.0511849	0.371607	7.00949	8.92869	3.36434	7.41636	30.5866	91.2975	15.0179	26.4929	0	91.3438	89.9531	92.1406	81.0938	80.9062	89.8437	92.0781	0.0528013	2.16284	0.191455	1.68215	0.172215	0.104923	0.0791007	0.186951	0.141745	0.177075	0.0977655	0.0822359	0.00805801	0.618812	40.9702	0	0	0.266787	0.27556	0.558606	0.331586	0.94848
Gm6462	other	amyb_in	non_ts	btbd18_in	non_pathway	303	303	303	-0.0466932	0	0.0660589	100	100	100	100	66.6667	54.1667	8.39161	21.6667	0	84.25	83.625	81.5	53.75	66.25	68.75	80.5	0	0	0	0.454257	0	0	0	0	0	0	0	0	0	0.206271	0	0	0	0.0852234	0.0858299	0.0711337	0.0524467	0.460281
Gm18033	other	amyb_in	non_ts	btbd18_in	non_pathway	549	549	549	0	0	0.105194	88.2143	100	96.4286	100	87.5	83.5714	0	37.1528	0	84.375	83.375	86.4375	72.25	69.6875	73.25	77.75	0	0	0	0	0.0202267	0	0	0	0	0	0	0	0	0	0	0	0	0.0852234	0.0496911	0.145493	0.24942	0.530781
Gm25586	other	amyb_in	non_ts	btbd18_in	non_pathway	111	111	111	0	0	0.156926	58.7225	78.9091	73.2812	58.3091	74.1667	33.3333	2.08333	25.4167	0	85.2	91.5	86.3	75.1	69.5	79.5	84.8	0	0	0	0	0	0	0	0	0	0	0	0	0	0	0	0	0	0.111161	0.144556	0.0901647	0.0256987	0.578768
Gm22679	other	amyb_in	non_ts	btbd18_in	non_pathway	99	99	99	0	0	0.15	58.6772	50.8356	60.3207	72.1466	63.6364	25	11.25	17.0425	0	81.75	87.125	83.5833	65.2083	65.75	72.375	83.8333	0	0	0	0	0	0	0	0	0	0	0	0	0	0	0	0	0	0.20009	0.0767952	0.200292	0.0786701	0.683169
Gm23785	other	amyb_in	non_ts	btbd18_in	non_pathway	95	95	95	-0.142958	0	0.211058	79.7035	68.778	69.6844	72.8752	53.7879	70.1389	9.375	68.6111	0	67.3611	80.8612	82.8056	71.6389	71.1667	79.0833	78.5556	0	0	0	0	0	0	0	0	0	0	0	0	0	0	0	0	0	0.159331	0.131004	0.179314	0.144215	0.496278
Mir6342	other	amyb_in	non_ts	btbd18_in	non_pathway	124	124	124	0	0	0.144175	51.1509	51.304	53.0864	41.6484	74.3056	85.4449	5.55556	11.6296	0	92.9167	92.6667	92.125	77.4583	74.5	87.2083	91.125	0	0	0	0	0	0	0	0	0	0	0	0	0	0	0	0	0	0.10375	0.126486	0.316911	0.223419	0.514638
Gm5525	other	amyb_in	non_ts	btbd18_in	non_pathway	1311	1311	1311	0.0201497	0.197668	0.412078	7.29469	16.2476	7.42285	7.65905	61.4526	79.026	18.8097	32.4782	3.06122	94.5	90.2362	92.4723	86	83.6528	87.8889	91.6389	0.180778	0.16476	0.141114	0.858375	2.6558	6.37783	4.03816	6.17185	2.37561	3.208	2.87733	3.41881	1.20046	2.08923	83.0607	1.33576	1.9421	0.100045	0.144556	0.0878566	0.125256	0.904162
Gm7858	other	amyb_in	non_ts	btbd18_in	non_pathway	621	621	621	-0.132857	0	0.250625	15.598	28.7275	20.3087	13.082	35.4515	83.5469	9.68056	24.1288	8.88889	93.1363	93	91.7955	73.4318	73.5	85.3409	89.5682	0.31401	0	0.057971	0	0.0203958	0.0144364	0	0.0217154	0.0561624	0	0.0111394	0.0225246	0	0.00937594	0	0	0.298021	0.107456	0.0903474	0.237107	0.102309	0.66462
Gm23771	other	amyb_in	non_ts	btbd18_in	non_pathway	109	109	109	-0.125531	-0.125531	0.329911	60.4974	60.2832	64.1727	65.9332	71.2717	88.4412	3.06638	3.54545	0	88.3529	89.7353	87	69.8971	63.1765	60.9265	58.2206	0	0	0	0	0	0	0	0	0	0	0	0	0	0	0	0	0	0.129688	0.072278	0.149051	0.0824622	0.644999
Gm27430	other	amyb_in	non_ts	btbd18_in	non_pathway	106	106	106	-0.128898	0	0.419419	91.6325	90.0686	92.5798	94.0055	89.8401	65.8361	43.3807	54.0357	18.8312	85.2197	82.5984	81.1363	69.803	68.0152	77.9772	83.3939	0	0	0	0	0	0	0	0	0	0	0	0	0	0	0	0	0	0.0815181	0.0632431	0	0.209787	0.720198
Gm9898	lincRNA	amyb_in	non_ts	btbd18_in	non_pathway	515	1159	1402	0.0476574	0	0.14978	44.6232	60.6046	40.9369	34.2009	71.4725	85.3439	0	39.9452	5.09978	86.7045	85.1137	80.5455	76.6137	78.2273	64.5909	73.1818	0	0.503883	1.71441	0.441101	0.024613	0.0125039	0	0	0.0303559	0	0.692562	0	0	0	0	0	0	0.148215	0.23942	0.359079	0.770208	1.05308
Gm6473	other	amyb_in	non_ts	btbd18_in	non_pathway	715	1206	2128	0	0.0118741	0.40812	10.2599	11.6759	15.8333	4.00864	36.2375	88.0358	15.5784	48.3488	19.0821	93.6771	96.0208	94.3229	87.8438	83.323	91.7396	90.3958	0	0.0257048	0.0298507	0.141338	3.01145	2.39252	3.30126	2.30808	2.17245	3.11559	2.64813	2.38774	0.053719	5.56931	0	29.2198	7.88265	0.140804	0.176177	0.412458	0.741074	1.43763
Gm2914	other	amyb_in	non_ts	btbd18_in	non_pathway	327	327	327	-0.0433274	0	0.239158	11.7484	8.41112	6.0942	5.08668	28.5185	88.2449	0.483092	29.1361	0	85.6667	85.0833	78.375	75.4167	74.1667	61.3542	81.2708	0	0	0	0	0.0169584	0.0442593	0	0	0	0.0259038	0	0	0	0	0	0	0	0.163036	0.234903	0.476118	0.614818	1.41107
Phf3	protein_coding	amyb_in	non_ts	btbd18_in	non_pathway	343	14174	71582	-0.13025	-0.0204381	0.931652	0.337913	0.471697	0.434511	0.529479	0.435702	2.68754	1.6232	1.36429	0.63962	3.2767	2.23544	1.66263	0.987866	1.35195	3.5534	1.33738	11.0398	4.95558	4.73463	5.14458	7.04464	6.00885	8.70153	7.17704	5.4652	7.32791	8.04686	8.49387	9.7361	1.24332	0	1.59981	28.1034	5.63586	3.5913	4.03348	9.3243	4.04404
Gm37522	other	amyb_in	non_ts	btbd18_in	non_pathway	2883	2883	2883	0.0537042	0.126952	0.0738875	88.0903	100	80	100	96	90.2778	7.14286	69.4444	0	95.1667	92.6667	96.25	96.1667	89.25	91.5	89.3333	0.0242803	0.0107527	0.0128339	0.0484794	0.0726143	0.0411578	0.0923743	0.0310779	0.0487735	0.1411	0.0642972	0.14337	1.58288	0	0	0	0	0.266787	0.194247	0.625158	0.420399	1.42235
Gm37906	other	amyb_in	non_ts	btbd18_in	non_pathway	3034	3034	3034	-0.0493972	0.220896	0.150753	92.3868	89.6287	95.3373	99.75	88.7446	47.1645	19.2177	86.9444	0	89.5	89	79.625	72.3333	85.9583	71.4167	69.0417	0.121622	0.054054	0.0613052	0.220327	0.166421	0.0727917	0.367015	0.144221	0.557082	0.418621	0.29042	0.394227	2.1944	0.0451091	0.0146964	0.378667	0.0359685	0.303841	0.284595	0.680927	0.474095	1.01109
Ptp4a1	protein_coding	amyb_in	non_ts	btbd18_in	non_pathway	221	5757	9468	0.322747	0.765886	1.03514	0.377839	0.435593	0	0.467772	1.11862	1.4591	4.08022	1.17159	1.49254	1.042	0.79	0.652	0.814	2.14	1.172	0.464	4.21457	2.65055	2.92827	3.0468	2.44598	5.33223	5.68026	4.72382	3.58296	2.31787	3.74864	1.78261	4.7831	0.861917	0	0	0	10.1083	9.87497	9.12404	4.0569	3.06795
Gm5698	other	amyb_in	non_ts	btbd18_in	non_pathway	723	723	723	0.0197904	-0.0393129	0.329081	27.9759	19.4094	26.7586	21.4741	43.9316	74.5833	0	20.4642	0	82.8906	81.7188	84.7344	70.5156	71.5	76.0625	80.0312	0	1.12863	0.0691563	0.448519	0	0.268781	0	0.0186561	0	0	0.00957005	0	1.91298	0	0	0	0	0.100045	0.126486	0	0.104893	0.985978
Gm9458	other	amyb_in	non_ts	btbd18_in	non_pathway	726	726	726	-0.0197093	-0.0391529	0.205057	88.3	93.0906	90.0494	93.0054	94.3627	82.7451	3.64583	49.2406	0	91.1111	91.8889	91.4723	81.8333	73.7778	92.6945	90.3612	0	1.54683	0.53719	0.492766	0	0.798801	0	0.0163794	0	0	0	0	0.247593	0	0	0	0	0.0815181	0.140039	0.239189	0.321788	1.47584
Gm5699	other	amyb_in	non_ts	btbd18_in	non_pathway	722	722	722	-0.0571062	-0.500739	0.333604	45.5744	42.9821	40.1304	37.2073	41.6109	75.3001	4.79263	23.7278	0.246305	83.0625	85	80.4219	79.5156	74.1563	79.0625	77.7344	0	8.63989	1.96537	2.33217	0	10.609	0	0.01647	0	0	0	0	1.02351	0	0	0	0	0.133393	0.140039	0.0500874	0.127386	1.0988
Gm29669	lincRNA	amyb_in	ts	btbd18_in	non_pathway	82	877	77266	-0.0626676	-0.422795	0.140706	89.2946	87.5718	87.2955	91.695	89.7114	81.2626	0	30.2189	0	70.9167	64.5417	74.7083	68.875	46.7917	40.6667	61.25	0	6.95781	3.64994	3.85255	0	0.0156361	1.14342	0.375607	0	0.0289323	0	0	0	0	0	0	54.1504	0.340895	0.831196	0.909856	0.416497	0.626066
Gm28644	lincRNA	amyb_in	non_ts	btbd18_in	non_pathway	64	582	1756	0.0240454	0	0.24825	79.3382	89.346	80.2962	76.9065	74.2437	94.1667	12.1212	59.7301	6.25	56.0228	56.2045	58	52.9545	46.9772	52.0909	56.4772	0.0532646	0	0	0.0401768	0	0.0153494	0.175383	0.0203553	0.0597146	0.0435716	0.0355319	0	0	0	0	0	0	0.122277	0.121969	0.539334	0.412386	0.683714
Gm27362	other	amyb_in	non_ts	btbd18_in	non_pathway	137	137	137	0	0	0.0568889	100	100	100	100	75	90.1786	0	25	0	93.375	93	92.75	80.375	78.5	91	90.375	0	0.80292	0.364963	1.03414	0	0	0	0	0	0	0	0	0	0	0	0	0	0.170447	0.207799	0.206109	0.246542	0.644607
4931428L18Rik	protein_coding	amyb_de	non_ts	btbd18_in	non_pathway	208	1511	87458	-1.76032	-3.06476	0.250303	7.68058	7.10026	9.77208	2.53195	35.1396	84.0901	0.308642	15.7143	25.2959	91.2143	88.125	92.2857	75.0179	67.5179	76.7679	87.2679	0.151093	13.3832	12.7078	9.47663	0.00469912	0.00957588	0	0.0177382	0	0.0180272	0.0205872	0.0134869	0.00329816	4.33168	0.64016	55.1014	18.5071	4.13891	4.08822	5.35075	0.662451	1.15255
Gm29128	other	amyb_in	non_ts	btbd18_in	non_pathway	2298	2855	14079	-0.0755016	0.00503911	0.15873	82.2094	98.4518	93.5982	94.5192	80	84.7534	13.8889	52.513	0	85.75	84.6429	83.3929	76.6786	69.1428	81.8572	77.25	0.0245184	0	0.0129597	0.0909677	0	0.0192798	0	0	0	0.00297287	0.00925331	0	0.00524845	0	0	0.0399439	0	0.170447	0.176177	0.186945	0.216494	0.96474
Gm7893	other	amyb_in	non_ts	btbd18_in	non_pathway	224	224	224	0	0	0.329152	21.937	30.7231	20.4945	19.0937	46.8431	74.4643	9.8751	25.5797	0	83.3125	78.525	74.95	44.175	69.8875	36.075	43.725	0	0.138393	0.700893	0.972102	0.0600316	0.168949	0	0	0.156637	0.159225	1.88784	0.0605238	0.0222222	0	0	0	0	0.214912	0.203282	0.22368	0.309242	1.29342
Lgsn	protein_coding	amyb_in	non_ts	btbd18_in	non_pathway	79	1932	28324	0.00720639	0.029339	0.248755	92.2435	99.1821	88.8712	93.7723	84.5202	80.9649	22.2073	45.8851	0	83.95	75.7	83.725	79.75	72.75	79.925	48.6	0.0183674	0.0540816	0.137755	0.153033	0.00654941	0	0	0	0.0363895	0	0.0478885	0	0.00258131	0	0	0	0	0.244554	0.243937	0.611376	0.52568	0.984617
Pih1d3	protein_coding	amyb_de	non_ts	btbd18_in	non_pathway	1450	1450	1450	-1.56809	-3.39373	0.236406	5.31325	6.95958	6.71398	4.41138	31.0651	80.2808	0.333333	19.7196	13.4615	89.4231	87.4615	90.5385	72.7885	65.0577	75.6154	86.5577	0.0248276	41.2179	19.0338	7.82942	0.00490962	0	0	0	0	0.00941738	0.0286508	0	0	0	0	0	0	4.13891	4.09273	5.35637	0.645658	1.14515
Gm26145	other	amyb_in	non_ts	btbd18_in	non_pathway	126	126	126	0	0	0.0572071	78.6505	68.0417	71.1767	76.8615	85	54.3651	4	29.5238	0	62.6666	71.8333	67.9167	43.8333	53.5833	53.25	75.75	0	0	0	0	0	0	0	0	0	0	0	0	0	0	0	0	0	0.144509	0.140039	0.638727	0.793313	1.44314
Gm4850	other	amyb_in	non_ts	btbd18_in	non_pathway	558	558	558	0.0255804	0	0.208025	81.5815	89.5505	73.4774	82.725	91.2745	89.3144	10.3704	34.9263	0	89.8611	90.6667	83.3612	79.5556	75.2777	86.4723	88.4445	0	0.134409	0	0.0187194	0	0	0	0	0	0	0	0	0.00894455	0	0	0	0	0.0963397	0.117452	0	0.364757	0.655364
Gm28645	other	amyb_in	non_ts	btbd18_in	non_pathway	563	563	563	0	0	0.320505	83.4374	85.162	80.0005	85.5805	78.2909	85.4478	2.08333	41.1043	0	84.7321	87.4286	85.4643	73.4464	71.1786	82.2322	86.8929	0	0	0	0	0	0.0159209	0	0	0	0	0	0	0	0	0	0	0	0.114866	0.162625	0.0289536	0.306193	0.921326
Gm6489	other	amyb_in	non_ts	btbd18_in	non_pathway	695	695	695	-0.0202914	0.0205809	0.298684	41.9721	47.0074	43.3681	32.829	58.9854	83.2767	18.5696	26.0531	4.60358	88.9286	88.1607	89.6071	73.5357	64.2322	82.5536	85.1964	0	0	0.0532374	0	0	0.0546171	0	0	0.0506368	0	0.041107	0	1.875	0	0	0	0	0.0926343	0.0948648	0.0266907	0.154989	1.164
Gm10307	other	amyb_in	non_ts	btbd18_in	non_pathway	1290	1335	1860	0	0	0.105663	84.8895	100	100	100	62.2222	55.2857	2.38095	17.3977	0	71.8333	68.5	66.75	45.4167	50.9167	56.4167	68.0833	0	0	0	0	0	0	0	0	0	0	0	0	0	0	0	0	0	0.15192	0.1039	0.203763	0.377726	0.552668
Gm19680	other	amyb_in	non_ts	btbd18_in	non_pathway	1512	1512	1512	0.0448635	-0.0812747	0.243599	13.9462	24.547	12.5469	5.9619	50.7692	85.1852	4.57516	6.47727	0	39.1818	38.2273	41.1818	31.1364	32.0909	29.9773	32.6591	0	0.0231481	0.0244709	0.256262	1.8023	8.79119	10.9304	2.5815	1.73841	3.80513	3.23087	4.85113	0.132188	0.309406	0	0	0	0.0518751	0.0542084	0	0.131117	1.42148
Gm23032	other	amyb_in	non_ts	btbd18_in	non_pathway	106	106	106	0	0	0.136041	100	100	100	100	100	67.619	0	40	0	90.4167	82.0833	86.0833	62.0833	63.75	73.75	80.5	0	0	0	0	0	0	0	0	0	0	0	0	0	0	0	0	0	0.0963397	0.0677605	0.108137	0.0959114	0.947452
Gm7910	other	amyb_in	non_ts	btbd18_in	non_pathway	834	834	834	-0.0318841	0.0171751	0.145288	74.8219	72.9887	78.1732	75.6706	66.6239	87.4074	1.11111	16.3567	0	86.5714	83.1786	79.2143	61.6786	60.6786	68.7142	80.1071	0.0827338	0.0755396	1.3717	0.520839	0	0	0	0	0.0422075	0	0	0	0.005988	0	0	0	0	0.107456	0.0767952	0.210457	0.448222	1.01582
Khdrbs2	protein_coding	amyb_in	non_ts	btbd18_in	non_pathway	294	10280	485854	0.0025236	0.0456434	0.610734	0.881948	0	0.0558035	0.275041	4.40967	3.44569	0.289889	1.64642	0	0.947371	0.94298	1.39474	2.07895	3.04386	1.10965	0.807019	0.145474	0.0152943	0.0174284	0.0483083	1.19981	0.00884456	0	0	0	0.0811864	0	0.00258551	0.0199203	0.161492	0.0162192	0.172833	0.0581267	0.477992	0.347838	0.495925	0.168582	0.6444
Gm25814	other	amyb_in	non_ts	btbd18_in	non_pathway	106	106	106	0	0	0.223435	96.3808	100	94.2708	97.7381	99.1736	71.5385	22.2857	53.75	20	90.3214	91.7857	89.2857	78.4286	74	84	89.25	0	0	0	0	0	0	0	0	0	0	0	0	0	0	0	0	0	0.114866	0.158108	0.149897	0.231261	0.683166
Gm37999	other	amyb_in	non_ts	btbd18_in	non_pathway	1808	1808	1808	-0.0842578	0.0310436	0.0449226	100	100	100	100	82.1429	100	14.2857	58.3333	0	83.625	85.625	85.375	55.75	58.75	67.375	75.125	0.0193584	0.0193584	0	0.00360401	1.68248	0.0228448	0	0	0	0.0402768	0	0	0	0	0	0	0	0.188973	0.167143	0.462848	0.19964	0.689597
Gm37110	other	amyb_in	non_ts	btbd18_in	non_pathway	1627	1627	1627	0	0	0.101453	91.1111	100	100	100	75	95.8333	7.35294	23.6111	50	37.85	37.6	37.65	30.65	28.9	33.6	36.65	0	0	0	0	0.01025	0.0173787	0	0.0292576	0	0.00504758	0.0386168	0.012945	0.012285	0.153087	3.17454	1.52102	0.499827	0.0370537	0.0451737	0.0769253	0.0262234	1.17466
Gm37911	other	amyb_in	non_ts	btbd18_in	non_pathway	1544	1544	1544	0	0.0273938	0.227267	83.6585	86.3116	86.5704	93.5925	80.9651	76.4815	0	46.8118	0	84.0555	84.1944	88.3056	71.3055	69.6111	74.5278	82.4723	0	0	0	0.0067729	0.040045	0	0	0	0	0	0	0	0	0	0	0	0	0.140804	0.112934	0.248968	0.12326	0.493942
Gm9839	other	amyb_in	non_ts	btbd18_in	non_pathway	1436	1436	1436	-0.0100049	-0.0100049	0.295988	26.783	38.4697	17.9378	31.6671	16.6534	86.7188	2.22222	31.0227	0	53.6719	51.6875	51.7343	42.3125	44.1563	44.7343	50.8125	0	1.87465	10.1978	6.78723	0	0	0	0	0	0	0	0	0	0.213354	0	0	2.45472	0.400179	1.87471	0.15382	0.0780677	1.39217
Gm37792	other	amyb_in	non_ts	btbd18_in	non_pathway	3412	3412	3412	-0.0124801	0.00842945	0.171552	87.0134	96.7182	88.8803	92.9475	85.1748	82.1429	11.0204	43.683	0	94.3214	88.3214	92.2858	76.3571	79.0357	82.8214	93.3571	0	0	0	0	1.18385	0	0	0	0	0.00730483	0	0	0.00146499	0.000435661	0	0.000237741	0.000900466	0.0852234	0.121969	0.36131	0.0524467	0.775658
Gm5415	protein_coding	amyb_in	non_ts	btbd18_in	non_pathway	3608	3608	3608	0.0272656	0	0.276073	31.4714	22.1573	30.6388	34.4481	65.4902	90.6944	3.13725	33.8118	0	44.5962	41.6154	42.0384	34.6923	33.7308	38.8654	40.7308	0	2.42295	12.3822	5.94512	0	0	0	0.00329948	0	0	0	0	0	0.582416	0	0	3.71138	0.481697	1.90633	0.0798916	0	1.18505
Gm24732	other	amyb_in	non_ts	btbd18_in	non_pathway	62	62	62	0	0	0.223879	76.3304	81.9138	88.7452	92.2107	78.873	67.0106	0	33.3973	2.38095	73.8611	66.8056	65.1945	61.0556	65.0833	65.8333	74.7222	0	0	0	0	0	0	0	0	0	0	0	0	0	0	0	0	0	0.10375	0.149073	0.167943	0.436538	0.360773
Gm37426	other	amyb_in	non_ts	btbd18_in	non_pathway	2469	2469	2469	0.00564645	0	0.103306	85.937	95.81	90.0418	99.0291	80.8957	85.7143	4.81481	45	0	85.85	87.1	82.65	66.7	69.1	64.55	76.35	0	0	0	0	0.372973	0	0	0	0	0	0	0	0	0.0629971	0.0293777	0.580058	0.160605	0.0889288	0.0993821	0.112843	0.148932	0.845532
Gm23024	other	amyb_in	non_ts	btbd18_in	non_pathway	291	291	291	0	0	0.220932	89.707	95.8333	93.75	98.9583	81.25	85.5556	10	38.5226	0	91.0714	92.4286	89.4286	80.3214	76.3929	83.9286	89.5357	0	0	0	0	0.0243968	0	0	0	0	0	0	0	0	0	0	0	0	0.15192	0.0948648	0.273624	0.207888	0.624059
Gm37151	other	amyb_in	non_ts	btbd18_in	non_pathway	5006	5006	5006	0.0114341	0.00287276	0.0739645	85.9998	91.3195	86.3149	95.0546	89.6667	88.1548	0	38.7361	25	89.6	90.5	82.25	59.75	61.55	69.5	83.6	0	0	0	0	0.00428438	0	0	0	0.00703879	0.0016412	0.0048495	0	0	0.0049505	0	0	0	0.144509	0.126486	0.271823	0.57894	1.68209
Gm28624	other	amyb_in	non_ts	btbd18_in	non_pathway	2130	2130	2130	0	0.0067542	0.225	88.287	94.8489	91.8546	96.388	79.1429	80.2661	14.1667	37.963	25	85.2222	86.3611	88.9167	71.9167	72.3055	44.6389	62.4444	0	0	0	0	0	0	0	0	0	0	0	0	0.00234631	0	0	0	0	0.114866	0.117452	0.145698	0.235677	1.37046
Gm37724	lincRNA	amyb_in	non_ts	btbd18_in	non_pathway	1220	1220	1220	0	0	0.0759442	100	100	100	100	100	0	16.6667	50	0	21.625	16.6875	25	12.3125	26.5625	14.5625	18.75	0	0	0	0	0	0	0	0	0	0	0	0	0	0.0192859	1.21865	0.240859	0.174461	0.100045	0.0858299	0.132432	0.16015	1.28167
Gm7114	other	amyb_in	non_ts	btbd18_in	non_pathway	1788	1788	1788	-0.0729155	-0.099096	0.412531	34.714	49.7205	44.7808	26.3552	45.6603	83.0767	9.81692	46.2759	51.9231	91.6324	91.0588	90.5735	83.0882	81.9559	84.4264	84.3824	0.0894855	0.037472	0.0408277	0.101817	1.31745	1.18632	1.63089	2.49029	1.49269	2.03135	1.37994	0.872545	0.019564	0.309406	0	5.06477	0	0.0778127	0.131004	0.212231	0.438128	0.519442
Gm4785	other	amyb_in	non_ts	btbd18_in	non_pathway	750	750	750	0	0	0.118399	81.4252	92.7127	81.891	88.993	73.2143	82.9468	6.23974	12.2436	0	85.2	84.2	84.55	72.85	68.1	76.05	82.45	0	0.052	0	0.217105	0.0718351	0	0	0	0	0	0	0	0	0.618812	0	0	0	0.0852234	0.131004	0.315038	0.304835	1.00736
Gm24901	other	amyb_in	non_ts	btbd18_in	non_pathway	109	109	109	0	0	0.137778	84.0583	91.4087	90.5505	93.9583	92.8571	62.963	18.75	55.6944	0	82.85	69.6	75.2	56.3	56.7	60	65.55	0	0	0	0	0	0	0	0	0	0	0	0	0	0	0	0	0	0.111161	0.117452	0.442041	0.247118	1.0108
Gm37591	lincRNA	amyb_in	non_ts	btbd18_in	non_pathway	204	648	2701	0.0220263	0	0.211058	85.6139	91.8074	92.6968	95.6077	94.7279	87.3016	0	43.2624	16.5472	35.0833	42.5277	50.6389	64.7223	66.9445	63.1944	75.3611	0.103395	0	0	0	0	0	0	0	0	0	0.0666937	0.0108678	0	0	0	0	0	0.133393	0.0948648	0.422957	0.191989	0.853865
Gm2987	other	amyb_in	non_ts	btbd18_in	non_pathway	1692	1692	1692	-0.074297	-0.00849645	0.0797109	100	100	100	100	83.3333	76.3889	20.8333	67.5926	0	82.25	80.3333	79.4167	78.6667	57.75	64.4167	84.75	0	0	0	0	0	0	0	0	0	0	0	0	0	0	0	0	0	0.174152	0.144556	0.199856	0.237935	1.08987
Gm25792	other	amyb_in	non_ts	btbd18_in	non_pathway	99	99	99	0	0	0.103806	83.3333	100	80	100	90	80.5556	0	47.4359	0	85	83.75	82.5	66.5833	60.25	67.3333	79	0	0	0	0	0	0	0	0	0	0	0	0	0	0	0	0	0	0.122277	0.108417	0.142913	0.246047	0.535697
Gm18799	other	amyb_in	non_ts	btbd18_in	non_pathway	912	912	912	-0.0908608	0	0	100	100	100	100	0	0	0	0	0	0	0	0	0	0	0	0	0	0	0	0	0.0078027	0	0	0	0	0	0.0930834	0	0.0164293	0	0	0	0	0.125982	0.0948648	0.46372	0.145395	1.35704
Gm7933	other	amyb_in	non_ts	btbd18_in	non_pathway	2254	2254	2254	-0.0250365	-0.00638362	0.297618	76.4776	81.0956	78.095	83.5308	73.6533	78.1873	1.33333	32.2889	27.6364	80.1166	79.65	78.45	63.3834	70.1667	50.7666	39.65	0	0	0	0	0.0288675	0.111775	0.0396986	0.099481	0.874119	0.0315685	0.0837876	0.0956651	0	0.309406	0	14.0255	0	0.20009	0.140039	0.273703	0.575624	1.35715
Gm23453	other	amyb_in	non_ts	btbd18_in	non_pathway	105	105	105	0	0	0.134768	86.1231	97.0992	89.6822	91.6176	83.9881	79.8104	6.25	54.4907	22.2222	94.2083	90.875	91.5833	82	75.125	85.5833	92.4167	0	0	0	0	0	0	0	0	0	0	0	0	0	0	0	0	0	0.122277	0.108417	0.329082	0.208062	0.681353
Prim2	protein_coding	amyb_in	non_ts	btbd18_in	non_pathway	171	5923	215985	0.0191722	-0.322512	0.644713	0.813124	0.144383	0.0806453	0	0.93254	7.59696	5.00652	0	0.0816327	0.769231	0.423077	0.326923	0.451923	0.764423	0.754806	0.4375	5.14927	12.4536	6.9977	5.22948	1.71488	3.00834	1.51996	0.759654	2.30611	1.99229	2.77293	5.0133	5.32081	4.70711	0.749835	22.6068	12.7864	2.25287	1.76177	1.7691	0.951997	2.10425
Gm29228	other	amyb_in	non_ts	btbd18_in	non_pathway	417	417	417	-0.0333201	0.0674279	0.299041	85.5891	96.9708	94.5629	99.2267	87.9803	78.6892	0.50505	82.2506	0	94.7308	92.9423	94.9615	82.6346	80.8076	87.9616	86.6346	1.60671	0.676259	0.589928	0.132098	0.0681709	0.145379	0.114197	0	0.334287	0	0.0165759	0.180917	0.0358851	34.0625	12.4221	337.172	294.379	0.181563	0.162625	0.444944	0.435158	1.11686
Gm37618	other	amyb_in	non_ts	btbd18_in	non_pathway	3074	3074	3074	0.017356	0.235722	0.201559	91.162	93.7293	89.9102	95.8094	95.748	67.7083	24.5202	32.4778	0	70.7083	60.1042	61.3542	67.9792	72.5208	64.3333	70.0417	0.0325309	0.0956409	0.0569291	0.276454	0.0275781	0.0785632	0.0496336	0.0242349	0.0228215	0.0756423	0.105146	0.456843	0.957724	0	0	0	0	0.233438	0.298146	0.812719	0.361376	1.22759
Gm17813	other	amyb_in	non_ts	btbd18_in	non_pathway	327	327	327	0	-0.0433274	0.28606	92.5285	94.1551	91.3745	96.7303	89.1335	81.6949	7.02897	49.9164	5.88235	91.6875	92.8125	88.8438	78	85.0156	60.5312	58.2344	0	0.214067	0	0.106423	0	0	0.0333603	0	0	0	0	0	0.0457317	0	0	0	0	0.218617	0.189729	0.411617	0.535784	0.983321
1700001G17Rik	other	amyb_in	non_ts	btbd18_in	non_pathway	888	888	888	0.0792887	-1.18272	0.677131	0.799554	0.133593	0.078125	0	0.88015	7.27369	4.75108	0	0.0784314	0.727274	0.4	0.309091	0.427273	0.754546	0.713638	0.413636	0.354582	8.09505	4.80023	5.65	0.741197	0.533545	0.336596	0.14294	0.672198	1.51706	0.85017	1.28363	0.101238	0	0	0	0	2.25287	1.76177	1.76346	0.950241	2.10201
Gm38173	other	amyb_in	non_ts	btbd18_in	non_pathway	2313	2313	2313	-0.00598875	-0.0124157	0.21836	85.7298	90.4038	92.1618	95.829	88.4126	80.2267	9.2695	50.0772	0	85.075	81.85	82.5	64.725	69.375	67.55	74.175	0	0	0.0155642	0.00845244	0.00615719	0	0	0	0	0.0390631	0	0	0	0	0	0	0	0.207501	0.252972	0.77577	0.601975	1.66306
Rab23	protein_coding	amyb_in	non_ts	btbd18_in	non_pathway	286	8277	22677	0.0391749	-0.287388	0.987925	0.264615	1.23876	0.670849	0.531735	4.27033	6.53699	0.74429	3.16989	0.451671	6.24451	6.34066	5.78571	5.20879	6.43956	6.02198	5.93132	3.98782	6.06088	2.43444	5.12839	4.74489	1.45867	3.12735	2.24815	3.57794	5.83673	4.49222	2.33984	2.35727	2.4754	0	0.00205816	0	3.90546	1.74822	2.46608	0.779059	3.18552
Bag2	protein_coding	amyb_in	non_ts	btbd18_in	non_pathway	1022	3056	12311	0.127009	0.302708	0.708826	0.18893	1.89126	0.143678	1.20933	5.7209	9.20799	3.30593	2.61111	1.49254	4.73928	2.77857	2.66072	2.88572	3.3	2.22142	2.06072	12.9904	1.0648	0.579425	4.37086	3.74125	2.16433	2.42212	11.9865	15.4814	7.04212	3.79955	4.72698	2.14286	1.23762	0	0	0	2.00461	1.49977	4.53661	0.774764	1.25417
Gm37905	other	amyb_in	non_ts	btbd18_in	non_pathway	340	340	340	0.0416993	0	0.362182	90.7866	93.6948	88.8398	93.556	91.1485	73.0273	2.71087	41.3609	8.15217	91.3778	88.5666	88.2555	86.7445	90.6111	88.6556	88.6	0	0	0	0.0437466	0.0326237	0	0	0.0792199	0	0	0	0	0.454545	0	0	0	0	0.326072	0.370424	0.90206	0.695637	1.39238
Zfp451	protein_coding	amyb_in	non_ts	btbd18_in	non_pathway	257	15822	53050	0.255059	0.765327	0.796104	0.189865	0.130208	0.0238095	0.617285	1.24603	2.58418	1.41449	2.41194	0	1.01299	1.05195	0.431818	0.334415	0.38961	0.746754	0.0714286	11.8943	12.4085	20.8507	15.0034	5.82026	1.86149	2.6028	2.4649	3.18813	2.87932	4.2639	4.6025	3.64038	29.7662	439.139	65.7042	73.0371	6.24355	18.2457	5.78837	1.27462	3.89188
Gm15455	other	amyb_in	non_ts	btbd18_in	non_pathway	2556	2556	2556	0.10779	-0.197875	0.526715	15.7571	26.0202	4.87863	11.8271	52.5127	63.4414	7.09979	32.8216	25	93.4268	88.9391	89.0793	88.9329	84.4878	91.4695	94.7561	0.077856	0.437793	0.474178	0.389226	1.76021	2.88846	1.99982	1.50105	1.01473	2.35029	2.30559	2.62545	1.47634	0	0	0	0	0.503931	1.02093	0.0922918	0.487058	1.71921
Bend6	protein_coding	amyb_in	non_ts	btbd18_in	non_pathway	250	3413	55764	0.128838	0.650502	0.979437	0.125336	0.210728	0	0.085034	1.81065	1.51606	1.34357	1.04404	0	1.67482	0.458646	1.42857	0.426692	0.537594	1.75188	0.934211	0.554533	0.120736	0.182675	0.943214	23.6585	0.200705	0.173255	0.257594	1.63258	0.147271	0.74509	1.36347	0.201695	0.00429073	0	2.34276	0.00259079	0.689198	0.560153	1.36962	1.15127	1.80434
Gm37067	other	amyb_in	non_ts	btbd18_in	non_pathway	1627	1627	1627	-0.0172987	0.0607357	0.179458	86.6756	87.8817	90.2731	87.0573	58.9815	74.5172	0	36.5307	7.23514	82.8846	79.923	80.2308	69.5384	67.2308	71.8077	78.2308	0.043024	0	0	0.0165957	0.950413	0	0.00672125	0	0.0432963	0.0100952	0.00878699	0.0169706	0.02457	0	0	0	0	0.170447	0.194247	0.471624	0.493655	1.39749
Dst	protein_coding	amyb_in	non_ts	btbd18_in	non_pathway	227	38742	400436	0.256446	0.296617	0.995918	0.165598	0.33644	0.0316455	0.539797	1.83274	2.05998	1.15132	0.801144	0	1.00205	0.557377	1.65778	0.444672	0.661885	1.88729	0.887293	16.3024	6.51696	7.4056	5.20629	9.06814	3.42137	4.98981	16.424	11.2534	9.41422	5.65044	2.47435	23.4682	2.78483	49.9325	0.00516724	51.4176	0.707726	0.546601	1.39077	1.17818	1.70977
Gm37354	other	amyb_in	non_ts	btbd18_in	non_pathway	2383	2383	2383	-0.0438207	0.0179665	0.192602	80.4632	98.75	88.3759	87.9314	81.8182	94.6667	0	77.5758	0	96.0833	97.2917	92.9167	89	77	82.75	91.7083	0.0390264	0	0	0.0377807	0.233589	0.0150661	0.00488856	0.00499489	0.0295665	0.0137877	0.221617	0.141667	0.218121	1.69054e-05	0	0.00367795	0.00109541	0.15192	0.17166	0.371975	0.629871	1.31106
Gm28631	other	amyb_in	non_ts	btbd18_in	non_pathway	333	333	333	0	0	0.199103	89.6026	95.7434	90.0833	95.6697	90.3571	62.2196	0.404858	77.6367	14.5363	86.7292	84.9375	84.6667	79.5417	67.5208	60.3125	73.8542	0	0	0	0	0	0	0	0	0	0	0	0	0.0449102	0	0	0	0	0.226028	0.189729	0.71948	1.05254	1.76633
Gm23792	other	amyb_in	non_ts	btbd18_in	non_pathway	92	92	92	0	0	0.250303	92.2726	97.3519	95.746	95.3436	91.8291	86.1267	26.4706	58.323	30.7692	91.5357	84.1607	91.625	81.7679	81.7858	85.2678	74.5357	0	0	0	0	0	0	0	0	0	0	0	0	0	0	0	0	0	0.214912	0.180695	0.714758	0.806579	1.92668
Gm38157	other	amyb_in	non_ts	btbd18_in	non_pathway	1697	1697	1697	0.0167952	-0.0500986	0.321818	90.7838	95.6651	89.5491	97.2069	95.8621	45.2907	2.93628	49.5838	0	93.3333	94.8473	89.4027	90.0278	81.125	83.75	73.6667	0.0571597	0	0.0294638	0.230872	1.68382	0.996718	0.119546	8.96866	7.40388	0.508173	3.35236	2.28469	1.54299	0.0163338	0.313025	0.0587753	0.22832	0.240849	0.216834	0.558785	0.76343	2.27681
mmu-mir-6896	other	amyb_in	non_ts	btbd18_in	non_pathway	72	72	72	0	0	0.539071	92.5376	93.3696	93.6144	97.2875	90.8781	72.0506	10.6878	61.6831	0	85.6355	87.6354	87.3646	68.375	72.0312	64.4167	81.3646	0	0	0	0	0.368958	0	0	0.370055	0.482784	0.23278	0.362273	0.283314	0.616439	0	0	0	0	0.148215	0.234903	0.459773	1.1307	1.78053
Gm26788	other	amyb_in	non_ts	btbd18_in	non_pathway	3415	4779	12590	-0.0394358	0.0686219	0.641316	43.4116	34.6103	27.9333	37.5869	57.473	27.5828	13.2933	31.9757	0	87.152	85.4608	85.1617	82.1029	80.9068	86.0686	92.4411	0.0920186	0.0129795	0.021697	0.0419173	0.0515971	0.0175943	0	0.0056491	0	0.0621348	0.319302	0.0403438	1.72522	0.00797182	0.52118	0.246645	0.132889	0.211206	0.144556	0.55931	1.13136	0.776274
D630036G22Rik	other	amyb_in	non_ts	btbd18_in	non_pathway	2224	2224	2224	0.200631	0.114245	0.503101	25.5495	15.2565	31.1145	8.55732	11.348	15.5768	0.222965	6.13125	7.5	8.13194	5.23611	5.39583	5.19444	6.42361	3.23611	3.63194	12.2032	0.0314748	0.0777878	0.179236	0.601448	0.712712	9.36229	0.465687	0.379873	1.72805	4.87605	0.406714	1.92585	0	0	0	0	0.366831	0.415599	0.770315	0.863433	1.16598
A930005N03Rik	other	amyb_in	non_ts	btbd18_in	non_pathway	1246	1246	1246	-0.0115232	-0.0227738	0.498496	90.7694	96.5343	91.6954	95.4714	87.2492	82.5468	2.26646	62.8816	6.25	91.9196	92.2054	92.2232	83.6072	82.9643	87.5	89.1875	0	0	0	0	0	0	0	0.00954918	0	0	0	0	1.28307	0	0	0	0	0.207501	0.27556	0.700148	0.853605	1.74963
Gm37958	lincRNA	amyb_in	non_ts	btbd18_in	non_pathway	140	428	874	0	0	0.289724	90.6376	97.05	94.0737	97.0217	92.6032	76.6334	13.1034	62.5423	0	86.6094	88.6094	86.9688	87.125	78.0156	82.3594	85.3594	0	0	0	0	0	0	0	0	0	0	0	0	0.0465116	0.292581	0	0.740235	0	0.122277	0.221351	0.523723	0.597102	1.16031
Gm37385	other	amyb_in	non_ts	btbd18_in	non_pathway	386	386	386	0	0	0.484092	91.9123	91.676	90.411	88.5095	86.5333	0	58.8889	54	0	6.45535	6.11607	6.49107	6.58035	5.61607	6.40179	7.23215	0	0	0	0	0	0	0	0	0	0	0.0313714	0	0	0.331272	6.92481	5.08034	1.62851	0.0518751	0.0271043	0.135306	0.0607922	0.848182
Gm5266	other	amyb_in	non_ts	btbd18_in	non_pathway	480	1160	1632	-0.070275	0	0.211604	64.242	80.9443	74.4152	68.2091	79.2722	88.3333	1.50376	27.6547	21.2121	91.3409	89.9091	87.75	73.4546	79.9091	84.7046	86.6363	0	0	0	0	0	0.00772755	0	0	0	0	0	0	0.00430292	0	0	0	0	0.166742	0.234903	0.358779	0.729809	1.56323
Gm3052	other	amyb_in	non_ts	btbd18_in	non_pathway	2936	2936	2936	-0.00480574	0.0671812	0.582726	85.6736	91.0008	86.5921	90.5513	92.9791	91.6667	28.8208	64.931	33.3333	37.6652	33.5491	37.3527	41.6608	37.4419	34.6518	43.5267	0.0550639	0.0229433	0	0.0166446	0.533981	0.492952	0.024674	0.0351578	0.358408	0.116171	0.4289	0.473311	0.00170242	0.000902716	0.195021	0	0	0.040759	0.0542084	0	0.0241247	0.957027
Gm37233	lincRNA	amyb_in	non_ts	btbd18_in	non_pathway	6262	6262	6262	0.0318816	-0.014834	0.57125	0.74326	0.838002	0.567642	1.05876	9.27593	20.7754	1.32583	3.54207	3.125	3.7027	5.61486	3.91892	11.6757	16.7365	14.7365	12.223	0.254871	0.00558927	0	0.043336	0.886245	0.245697	0.0118628	0.0549922	0.196507	0.124477	0.492647	0.502996	0.0574805	0.00766175	0.0540775	0.0247115	0.0178198	0.49652	0.758918	2.19144	1.49038	1.5046
Mir5103	other	amyb_in	non_ts	btbd18_in	non_pathway	78	78	78	0	0	0.566479	0.837499	0.81156	0.55115	1.02737	9.29524	21.3626	1.29048	3.78749	3.125	3.79605	5.65789	3.88158	12.2039	17.2237	14.6316	12.375	0	0	0	0	0	0	0	0	0	0	0	0	0	0	0	0	0	0.485403	0.754401	2.12716	1.47602	1.46744
Ccdc115	protein_coding	amyb_in	non_ts	btbd18_in	non_pathway	444	2538	3002	0.0539059	0.00528249	0.763571	0.344423	0	0.576901	0.36263	0.977708	2.20814	2.32782	0.381679	0	0.477272	0.579546	0.439394	0.287879	0.166666	0.435606	0.32197	6.83033	6.396	2.28298	8.51958	5.82892	8.38451	7.51951	9.43113	10.7321	6.60125	9.45566	9.0573	6.25639	0.825083	0	0	0	3.95363	3.40611	2.82639	1.03832	2.71728
Gm28306	other	amyb_in	non_ts	btbd18_in	non_pathway	208	527	5219	0.0781434	-0.0234964	0.248	91.9577	98.5657	96.8535	98.9693	89.1354	70.2571	0.87146	51.3913	12.5	95.3281	93.2656	94.6406	93.7187	89.3281	92.625	94.6094	0	0	0	0	0	0	0	0	0	0	0	0	1.49338	0	0	0	0	0.300135	0.383976	0.491724	1.07884	2.38542
Imp4	protein_coding	amyb_in	non_ts	btbd18_in	non_pathway	2718	8546	9505	0.209421	0.0279033	0.805129	0.328655	0	0.819066	0.543012	0.986597	2.65873	4.08192	0.406504	0	0.391129	0.75	0.487903	0.165322	0.19758	0.46371	0.314516	7.47693	5.17534	2.60711	4.33084	4.11566	7.52311	7.25013	4.46644	5.74902	6.98529	7.22085	8.47184	8.60342	31.2584	282.647	110.593	134.366	3.94621	3.39707	2.776	1.07901	2.75243
Ptpn18	protein_coding	amyb_in	non_ts	btbd18_in	non_pathway	1294	6476	15971	0.0588781	0.0647486	0.649238	0.382008	0.037994	0.177996	0	1.38889	1.78161	0.723745	0.426245	0	0.845835	0.8875	0.529167	0.445833	0.783335	0.933334	0.841666	0.246475	0.19992	0.132216	0.209236	0.300067	11.4498	0.52715	0.775144	2.25331	3.58727	5.42466	5.63739	0.227203	0.0588491	0.954919	1.65359	0.814607	0.266787	0.302664	0.552149	0.3738	1.40981
Gm28417	other	amyb_in	non_ts	btbd18_in	non_pathway	336	2405	4314	-0.0931446	-0.0354924	0.532413	2.58154	3.20569	1.11969	2.38128	4.65881	20.3029	2.17363	5.36839	5.26316	12.094	12.292	12.5148	11.1534	8.4604	10.5644	12.5396	0	3.17512	0.778616	0.858418	0.119595	0.705445	0.17388	0.09689	0.495611	0.166129	0.674826	5.342	0.0996266	0.0571657	0.0523815	0.762446	0.523374	0.381654	0.641467	0.67432	1.04842	1.2714
4930568A12Rik	lincRNA	amyb_in	ts	btbd18_in	non_pathway	188	1290	8766	-0.02206	-0.322366	0.428994	1.91626	2.84329	1.69231	0.700766	5.98522	23.7899	0.317199	1.8431	11.1111	14.9397	13.0259	16.8449	10.7673	9.37932	10.6897	10.7327	0.024031	28.0264	25.2481	5.71578	0.00548834	0.199762	0.00897868	0.018348	0	0.0390599	0.0587753	0.364055	0.00770416	0.618883	0	0	0	1.60813	1.81598	1.62843	0.678752	1.12599
Prss39	protein_coding	amyb_de	ts	btbd18_in	non_pathway	218	1327	4653	-0.0213262	-1.71487	0.368404	6.30818	17.1532	9.95973	6.45572	45.7963	71.6792	2.60417	25.1334	0	91.3	90.04	91.27	86.88	82.9	85.44	89.68	0.0218182	60.3036	75.503	96.6352	0	0.0848924	0	0.431871	0.026439	0.360864	0.137215	0.491391	0.00750188	0	0	0	0	2.36772	1.04351	1.40049	0.971336	1.84249
Gm28416	other	amyb_in	non_ts	btbd18_in	non_pathway	291	291	291	-0.0485802	0	0.0886427	91.297	93.7798	94.8722	97.0694	78.5992	72.4524	0	60.9405	0	73.4	78.9	68.1	84.45	71.4	74.25	83.4	0	0.120275	0	0.0669827	0	0	0	0	0	0	0	0	0	0	0	0	0	0.133393	0.144556	0.545545	0.600054	1.61919
Cfc1	protein_coding	amyb_in	non_ts	btbd18_in	non_pathway	307	1034	8665	0.0135465	-0.0274808	0.210519	79.5399	73.5888	85.7677	85.9686	61.7308	66.4211	0	29.1948	0	34.75	43.3846	43.3846	35.2116	27.7884	23.7308	38.8077	0	0	0	0.00717192	0.0160452	0.0132456	0	0	0	0.00790141	0.00666223	0.0133581	0.25	0	0	0	0	0.185269	0.126486	0.275741	0.759489	1.3902
Gm28419	other	amyb_in	non_ts	btbd18_in	non_pathway	474	474	474	0	-0.0595011	0.232907	79.3894	85.5431	81.2488	84.2047	78.6145	73.1849	8.10942	29.6542	0	82.4027	84.1527	80.9723	81.5417	74.5138	77.2083	80.0138	0	0.14135	0	0.224074	0	0	0	0	0	0	0	0	0.0105263	0	0	0	0	0.203795	0.230386	0.352925	0.914139	1.91009
Prss40	protein_coding	amyb_in	ts	btbd18_in	non_pathway	213	2099	16975	-0.0202251	-0.443901	0.388391	12.8382	13.6486	2.92713	16.2249	43.4269	73.3823	2.12121	38.7043	25	90.3839	90.375	86.9197	84.5536	82.0268	81.6518	89.0357	0	18.2643	25.0926	20.592	0	0	0	0.0226277	0	0.00649151	0.00679583	0	0.0095012	0	0	0	0	1.19683	0.677605	0.792294	0.726827	1.13173
1700101I19Rik	other	amyb_de	non_ts	btbd18_in	non_pathway	509	509	509	-0.108934	-1.62149	0.660059	0.394964	0.61756	0.208333	0.17557	1.64566	3.50649	0.18018	0.0718391	0	0.971311	1.31148	0.618853	0.577869	1.01639	2.03278	0.77459	0	10.0245	8.14254	5.0474	0.0327197	0	0	0.0233487	0	0	0	0	0	0	0	0	0	4.26487	0.691157	2.59038	0.575859	0.974222
Amer3	protein_coding	amyb_in	non_ts	btbd18_in	non_pathway	109	4390	11287	-0.0353698	-0.139514	0.666488	0.388659	0.587563	0.189394	0.167972	1.59864	3.5666	0.175439	0.0706215	0	1.02016	1.29032	0.544355	0.568548	1	2.06854	0.762097	0	1.08405	0.101367	0.304634	9.73552	0.00817797	0	0.0189788	0	0	0.00157758	0.024921	0.00455373	0	0	0	0	4.27229	0.682123	2.6013	0.572648	0.965929
Gm28418	other	amyb_in	non_ts	btbd18_in	non_pathway	422	422	422	0	0	0.193797	87.0705	92.5173	85.812	93.0047	96.0714	77.026	6.4819	37.3381	0	81.4723	83.3333	82.8055	67.8055	72.2777	75.1944	82.5	0	0	0	0	0	0	0	0	0	0	0	0	0	0	0	0	0	0.31125	0.207799	0.311692	0.503583	1.26668
Gm36984	other	amyb_in	non_ts	btbd18_in	non_pathway	234	234	234	-0.060121	0	0.147775	91.6316	96.2229	92.34	98.9583	89.9074	84.6263	3.0303	55.792	0	87.625	85.125	88.9167	69	72.9167	74	81.625	0	0	0	0	0	0	0	0	0	0	0	0	0	0	0	0	0	0.318661	0.216834	0.333346	0.56504	1.64341
Gm29730	other	amyb_in	non_ts	btbd18_in	non_pathway	1395	1395	1395	-0.0607113	0	0.147294	91.6564	98.4552	91.5068	94.6074	96.9697	90.3968	1.66667	60.0108	0	91.1071	86.5357	89.8571	73.6786	72.6071	78.7857	79.1429	0	0	0	0	0	0	0	0	0	0	0.0086968	0	0.010745	0	0	0.876594	0	0.518751	0.207799	0.416666	0.438556	1.3562
AA619741	other	amyb_in	non_ts	btbd18_in	non_pathway	645	645	645	-0.0433274	0	0.371598	16.4947	21.2062	13.7453	6.61674	45.5853	58.652	1.28205	31.1994	0	81.1607	76.5446	73.6429	74.7946	79.1964	73.6071	81.4196	0	0	0	0.0115461	0	0	0	0	0	0	0	0	0.178019	0	0	0	0	0.170447	0.230386	0.392887	1.1748	1.32119
Arhgef4	protein_coding	amyb_in	non_ts	btbd18_in	non_pathway	74	9546	135121	0.131655	0.212471	0.616046	0.602884	0.166529	0.169491	0	1.46417	16.1776	0.62415	1.65218	0	2.7991	2.24107	1.71428	2.72768	3.08036	1.84822	2.06696	2.49836	0.210846	0.0818091	0.50818	13.8669	0.437248	0.047384	0.247061	0.139522	1.30005	1.59914	2.19695	0.987343	1.86986	51.2225	0.0437333	0.0400075	0.222323	0.23942	0.689635	0.934289	1.28298
AC107766.1	other	amyb_in	non_ts	btbd18_in	non_pathway	815	942	948	0	0	0.219479	39.6985	47.4329	53.9014	37.4444	50.7908	81.183	9.27684	27.5901	10	88.0781	89	87.625	72.5625	55.1875	64.0938	78.875	0	0	0	0	0	0	0	0	0	0	0	0	0	0	0	0	0	0.155625	0.149073	0.726279	0.696214	1.18592
Gm37224	other	amyb_in	non_ts	btbd18_in	non_pathway	147	147	147	0	0	0.211471	76.2153	86.9126	72.6121	81.4727	71.8849	80.2412	9.09091	34.3759	12.5	74.4688	72.6562	74.8438	79.2812	64.6875	73.9688	70.6562	0	0	0	0	0.0857176	0	0	0	0	0.0923285	0	0	0	0	0	0	0	0.159331	0.135521	0.329719	0.408319	0.854715
Gm37845	other	amyb_in	non_ts	btbd18_in	non_pathway	354	354	354	0	0	0.268851	83.2818	95.0861	93.5648	94.9405	96.0714	83.0703	10	47.6732	16.6667	86.9375	84.9062	81.7188	80.0938	70.4062	80.7188	84.2812	0	0	0	0	0.0825813	0	0	0	0	0	0	0	0.0422535	0	0	0	0	0.148215	0.126486	0.274502	0.363831	1.01277
Gm38336	other	amyb_in	non_ts	btbd18_in	non_pathway	2548	2548	2548	0.0433709	0.136619	0.161011	87.237	88.4997	91.2971	95.4354	93.8619	81.3934	1.20773	32.2432	27.2727	81.5577	82.3461	67.5769	67.6154	79.6923	66.577	63.1731	0.116955	0.0121664	0.0341444	0.10852	0.15633	1.42137	0.451965	0.34087	0.633819	0.494001	1.53374	3.02062	1.20047	0	0	0	0	0.259376	0.298146	0.543879	0.895422	2.13078
Plekhb2	protein_coding	amyb_in	non_ts	btbd18_in	non_pathway	87	7978	29604	-0.222344	-0.559546	0.540717	0.799604	1.90118	0.828801	1.62183	2.33918	5.93168	0.875949	0.886356	0	2.98838	2.47675	2.23256	2.49418	2.47675	3.02325	2.36628	8.41617	3.27974	1.03015	3.75198	18.0217	20.4078	5.59182	13.4451	14.2341	28.1231	12.0244	8.43259	1.9513	18.9017	183.742	73.7607	89.1859	1.67483	2.14575	2.04074	0.832561	1.0746
Gm19430	other	amyb_in	non_ts	btbd18_in	non_pathway	2136	2136	2136	0.0062672	0.0198356	0.279987	32.2854	39.316	35.2534	35.1144	33.2833	89.1484	7.48773	29.6274	3.1746	88.2369	88.2895	85.6447	78.421	77.9605	77.6842	90.0658	0	0	0	0	0	0	0.00512035	0	0.0328387	0	0.00324226	0.00325045	0.00233973	0	0	0	0	0.148215	0.280077	0.464735	0.635403	1.12767
Gm37670	other	amyb_in	non_ts	btbd18_in	non_pathway	228	228	228	0	0.120798	0.148633	90.5949	90.0003	90.6216	93.6353	72.8571	77.381	3.33643	53.5957	0	83.875	81.8438	82.9688	63.9688	63.9688	68.9062	76.5312	0.618421	0.741228	0.921053	0.0456949	1.83881	3.86014	2.36879	3.05087	0.307801	2.65107	2.91927	1.8673	0.196507	0.618812	0	0	12.3381	0.137099	0.162625	0.325688	0.400677	1.18767
Gm8009	other	amyb_in	non_ts	btbd18_in	non_pathway	435	435	435	-0.0647058	0	0.109577	90.5928	90.2919	92.6584	96.8858	79.2208	89.0741	4.2005	51.0067	0	88.2917	84.75	87.6667	70	65	74.0417	76.875	0.0827586	0.0804598	0	0	0.0326783	0.194969	0.100387	0.432019	0.161666	1.0658	0.178915	0.0300631	0.0114679	0.618812	0	0	0	0.140804	0.144556	0.346398	0.367783	1.42225
Gm38027	other	amyb_in	non_ts	btbd18_in	non_pathway	234	234	234	-0.0888088	0	0.199103	88.8543	96.0655	94.2082	95.1245	88.3441	72.0139	6.07002	59.8628	20	87.3542	88.2292	80.2292	73.375	76.5	83.1458	87.3542	0	0	0	0	0	0	0	0.0574766	0	0	0	0	0	0	0	0	0	0.211206	0.230386	0.398739	0.530927	1.08612
Gm25096	other	amyb_in	non_ts	btbd18_in	non_pathway	128	128	128	0	0	0.0600574	86.9035	94.1818	90.3887	98	91.0714	61.1111	20	47.2222	0	80	89.75	84.4167	61.0834	63.0834	66.9167	82.5833	0	0	0	0	0	0	0	0	0	0	0	0	0	0	0	0	0	0.170447	0.221351	0.386204	0.460487	1.27722
Gm37068	lincRNA	amyb_in	ts	btbd18_in	non_pathway	78	636	25691	0.0660892	-0.0223678	0.217343	25.8759	25.7304	11.7271	14.8659	28.1433	92.3173	1.28205	37.3885	0	87.55	69.075	75.125	81.625	82.775	78.15	89	0.157233	0.622641	4.17924	2.55001	0.0260735	0	0	0	0	0.0877295	0.105676	1.3294	0	0	0	0	0	0.626208	2.26772	0.976392	0.301982	1.33309
Gm25634	other	amyb_in	non_ts	btbd18_in	non_pathway	104	104	104	0	0	0.191526	82.0049	94.3294	85.6199	97.0146	98.0799	69.0961	5.00125	54.1926	0	74.8	73.75	74.075	81.7	74.725	73.75	81.4	0	0	0	0	0	0	0	0	0	0	0	0	0	0	0	0	0	0.237143	0.252972	0.757813	0.819793	1.17747
Gm28415	lincRNA	amyb_in	non_ts	btbd18_in	non_pathway	61	450	3488	-0.0315701	0	0.154956	89.3854	88.8437	91.9655	95.6386	82.3319	81.8034	1.49393	49.2063	0	65.7778	67.1945	63.75	63.6388	63.5	51.8055	34.9167	0	0	0	0	0.0157608	0	0	0.0597655	0	0	0	0	0	0	0	0	0	0.100045	0.144556	0.54947	0.751741	0.730923
1110002O04Rik	lincRNA	amyb_in	ts	btbd18_in	non_pathway	127	564	1274	0	-0.0252667	0.191234	88.9523	90.7788	89.2936	97.7038	85.5571	83.4921	18.7602	52.0851	0	44.1458	54.2083	39.2292	24.7083	70.1458	48.6042	76.1042	0.117021	1.17553	3.17376	3.08127	0.939211	0.257082	0.0205907	2.4779	1.67902	0	0.171382	0.085422	0.0265018	0	0	0	0	0.177858	0.262006	0.478352	1.00578	1.28894
Gm8022	other	amyb_in	non_ts	btbd18_in	non_pathway	903	903	903	-0.102154	-0.0315701	0.225694	87.9544	88.1732	83.8209	95.7956	98.125	79.7527	7.79558	61.4287	0	89.5769	91.6539	87.1731	78.7308	78.8077	80.8654	91.4615	0	0	0	0	0	0	0	0	0	0	0	0	0.00553095	0	0	0	0	0.185269	0.266526	0.448434	0.73729	1.56291
Gm37146	lincRNA	amyb_in	non_ts	btbd18_in	non_pathway	78	460	4413	0	0	0.292205	83.9312	87.7276	80.7111	92.1553	80.1516	81.101	7.96344	40.3944	0	87.8125	87.0938	86.5781	85.125	77.2812	77.1875	79.2656	0.213043	0.306522	0	0.0985692	0	0	0	0	0	0.0177483	0.0149648	0	0.0107992	0	0	0	0	0.192679	0.262006	0.505227	0.78429	1.52434
Gm33222	lincRNA	amyb_in	ts	btbd18_in	non_pathway	160	758	8059	-0.238266	-1.13552	0.325501	12.72	22.9496	11.9592	5.16183	37.8902	53.9542	8.95705	27.5836	8.97094	85.6191	86.8096	83.6786	66.25	74.8809	72.881	81.1071	0.229508	10.0414	4.11734	4.02425	0.0365463	0	0.0296932	0	0	0.0323947	0	0	0.177398	2.47525	0	24.5446	15.0799	0.300135	0.388493	0.67961	2.97909	1.88038
4930535G08Rik	lincRNA	amyb_in	ts	btbd18_in	non_pathway	123	423	822	-0.768329	-2.01645	0.314941	12.8863	23.1335	12.2621	5.32713	37.9014	54.4968	9.45467	25.7534	9.86804	86.45	86.9375	83.925	65.85	74.8	72.875	81.625	0	17.1348	7.71395	3.25109	0	0	0	0.112074	0	0	0	0	0.0705882	0	0	0	0	0.300135	0.393011	0.666281	2.97758	1.86909
Gm38049	other	amyb_in	non_ts	btbd18_in	non_pathway	1371	1371	1371	0.0104017	0.0208788	0.437037	7.65058	17.1628	4.61245	6.99516	31.1264	61.2756	3.66667	19.3415	0	72.325	77.1834	59.65	53.5	73.4834	62.4667	72.6917	0	0	0	0	0.00519232	0	0	0.00867917	0	0	0	0.00514875	0.127551	0	0	0	0	0.174152	0.162625	1.24184	0.425131	1.16822
Hs6st1	protein_coding	amyb_in	non_ts	btbd18_in	non_pathway	784	5540	38046	0.505011	1.01328	0.980784	0.152495	0	0	0.510779	1.82668	2.86936	2.30551	2.45585	0	1.314	0.642	2.902	0.668	1.75	1.972	0.812	17.7884	0.638362	0.197802	2.72519	10.5248	15.1342	34.6266	15.9006	4.44253	27.1225	10.4806	16.2374	12.4152	2.49425	90.9027	0.0488291	0.101414	1.05974	0.704709	1.28038	1.79971	4.51603
Gm37335	other	amyb_in	non_ts	btbd18_in	non_pathway	388	445	1062	0	-0.0312283	0.177416	92.2434	95.5865	94.2074	92.3878	94.7601	82.2803	6.07315	60.2018	0	91.3409	87.3637	88.8182	90.25	91	85.6363	53.9318	0	0	0	0	0	0	0	0	0	0	0	0	2.18121	0	0	0	0	0.196384	0.262006	0.311892	0.923932	2.26904
Gm33280	lincRNA	amyb_in	non_ts	btbd18_in	non_pathway	279	4336	6704	-0.0470174	0.236945	0.208703	77.5708	84.2387	77.4186	86.1145	78.0873	68.095	5.95238	30.0954	0.378788	67.5892	67.5179	59.3572	53.6072	49.6964	53.5357	60.8928	0.0375923	0.00714945	0.213791	0.418226	0.0177408	0.228293	0.288153	0.00274374	0	0.0165954	0.0111896	3.96285	0.169355	5.89674e-05	0.00211807	0.313259	0.128521	0.540984	0.56467	1.72539	0.779836	1.16137
Uggt1	protein_coding	amyb_in	non_ts	btbd18_in	non_pathway	1081	12813	104693	0.571798	0.738008	0.54416	6.11972	6.9021	11.3121	6.67657	6.30511	14.1024	9.14547	5.55295	0	12.461	13.5781	14.6797	12.0469	10.8047	12.5704	13.2969	12.5686	2.76158	1.8352	4.27639	7.17041	10.9668	15.4233	12.299	6.14619	9.62264	9.53142	10.1528	24.0462	57.5729	127.17	259.619	87.1539	1.7971	1.63981	1.51362	0.776441	1.9719
Mir6897	other	amyb_in	non_ts	btbd18_in	non_pathway	61	61	61	0	0	0.292195	91.3966	96.8551	93.8782	96.4811	94.1792	84.7076	1.2012	68.7127	0	91.2297	86.9864	81.6622	81.5	88.6352	90.6487	92.8243	0	0.508197	0	0.273932	0.498948	0	0.572928	0	0	0.13704	0	0.679818	1.29032	0	0	0	0	0.452055	0.293629	0.474865	0.999727	2.99931
Neurl3	protein_coding	amyb_in	non_ts	btbd18_in	non_pathway	44	3211	10082	0.092927	0.0950573	0.18923	80.8649	88.9453	85.4709	91.566	77.25	78.3154	0	35.6647	0	82.1428	85.9464	82.6071	72.0714	51.375	56.3928	71.2857	16.1025	0.0785037	0.196523	0.170724	0.307162	62.9808	5.40355	2.30629	8.53427	5.09369	15.6464	21.5497	0.0435188	0.764576	0.108678	0.382535	17.1982	0.270491	0.582741	0.771296	0.876259	1.85868
Arid5a	protein_coding	amyb_in	non_ts	btbd18_in	non_pathway	5038	12536	16296	0.307149	0.235245	0.769894	0.466193	1.52093	0.809235	2.26093	2.4592	7.65938	1.57012	2.55152	0	5.13433	4.53358	4.76492	3.79851	2.5	3.06344	4.02612	2.28506	0.345241	0.0745213	0.66454	1.33994	1.66341	0.477442	1.27921	1.12844	0.512317	3.31114	7.10734	0.631977	17.8171	1126.41	36.7257	0.884219	1.56367	1.07062	1.50909	0.712329	1.87143
4930403P22Rik	lincRNA	amyb_in	ts	btbd18_in	non_pathway	712	712	712	0.0200935	0	0.212535	92.1784	93.8971	91.7672	98.0324	97	83.4357	7.57576	63.3484	0	93.9545	94.8637	93.4091	88.1818	85.5454	88.7955	93.25	0.186798	4.78652	25.1053	9.14708	0	0.097642	0	0.033402	0.0979889	0	0.180449	0.259848	0.0280505	0	0	0	0	0.615091	1.77533	1.02536	0.614951	2.12219
Kansl3	protein_coding	amyb_in	non_ts	btbd18_in	non_pathway	76	6719	33451	0.100279	0.0184502	0.879529	0.627411	1.41788	1.02249	1.14115	2.2375	2.73323	2.3701	2.54759	2.1978	3.05303	2.89647	2.55556	2.25758	2.47727	2.29546	2.75505	23.1425	32.2911	17.0209	29.041	12.2	16.4007	18.1243	16.7709	11.7632	18.3161	14.2818	12.2989	7.45847	37.7475	51.2128	204.539	71.2937	4.34269	3.05827	5.13803	0.969315	2.50298
Mir6898	other	amyb_in	non_ts	btbd18_in	non_pathway	76	76	76	-0.176157	0	0.211201	89.5072	96.0426	90.665	95.9071	94.8714	86.3981	1.18681	67.3049	0	89.6667	89.6333	87.8333	83.8167	82.7	86.8333	79.15	0	0	0	0	0.309233	0	0.142106	0.154647	0	0.10672	0.0899834	0.0902104	0.064935	0	0	0	0	0.415002	0.641467	1.83617	0.71422	2.11157
Fer1l5	protein_coding	amyb_in	ts	btbd18_in	non_pathway	84	6303	49819	0.0187338	0.0431542	0.22586	89.4826	90.6382	96.9528	94.4793	92.236	82.9664	2.5	59.4364	0	83.6667	82.0625	83.0625	68.9792	61.9583	64.7708	84.7708	0.14925	7.03965	29.1644	19.3141	0.00836755	0.0167209	0.00570071	0.00985125	0	0.0174918	0.0169132	0.00109286	0.117212	0.618812	0	0	0	1.13384	4.2147	2.40085	0.625626	1.02808
Lman2l	protein_coding	amyb_in	non_ts	btbd18_in	non_pathway	1526	7349	25400	0.167663	0.522356	0.660179	1.49549	1.03023	0.112486	0.399895	1.44928	3.64252	0.517552	1.40083	3.27869	1.96297	1.80092	1.93981	3.05556	2.34722	1.77778	2.10648	2.85227	2.68158	4.38517	5.31343	6.58385	3.90969	6.33907	8.62224	4.26635	10.3445	5.87083	5.98606	1.71355	15.3381	106.787	24.5084	29.6353	2.62711	3.2525	2.14234	0.633358	2.08957
Cnnm4	protein_coding	amyb_in	non_ts	btbd18_in	non_pathway	1747	4822	37144	-0.0769219	-0.505667	0.878865	0.489896	0	0	0.102881	0.26017	2.59165	0.637156	1.02122	0	0.509901	0.242574	0.235148	0.59901	0.668319	0.767325	0.388614	8.15395	15.1991	5.01912	11.4009	4.36459	23.9618	2.69958	5.67993	1.39606	8.1781	4.61434	5.96051	5.01863	6.18812	101.145	21.0383	65.803	4.92443	2.31742	2.49738	0.997713	1.52506
Gm37909	other	amyb_in	non_ts	btbd18_in	non_pathway	2158	2158	2158	-0.063388	0.0594033	0.187945	87.0382	91.912	87.5728	93.8031	81.0053	84.4586	4.5	49.1438	0	71.0577	75.4423	68	74.3846	65.1154	55.2308	66.75	0.189991	0.0783133	0.118628	0.239424	0.0359899	0.366158	0.0158642	0.00551543	0.0325041	0.131304	0.121633	0.942536	0.108847	0	0	0	0	3.32002	2.1593	1.2565	1.02418	1.65565
AC084391.1	other	amyb_in	non_ts	btbd18_in	non_pathway	140	140	140	0	0	0.301583	92.5398	97.064	93.8128	97.0513	97.0588	88.7939	3.54407	44.9657	27.0414	84.1053	83.2105	83.3158	80.5789	76.8816	82.4474	82.9605	0	0	0	0	0	0	0	0	0	0	0	0	0	0	0	21.0383	0	0.329778	0.505946	0.744878	0.780641	1.49518
Cnnm3	protein_coding	amyb_in	non_ts	btbd18_in	non_pathway	1286	6411	16370	0.185568	0.488044	0.8197	0.439227	0.750508	0.776734	0.225225	0.525068	3.40166	5.0966	0.310078	0	1.38402	0.737113	0.65464	0.976804	3.48969	0.64433	0.850517	3.87461	1.12114	0.372754	2.9701	6.60261	4.97808	7.03468	7.30411	3.98617	8.79445	9.03248	8.1915	6.84736	28.5058	510.251	77.0221	98.9679	3.1755	1.88826	2.47488	1.15421	3.68656
Gm38033	other	amyb_in	non_ts	btbd18_in	non_pathway	77	267	703	0	0	0.133483	84.8083	84.856	88.3547	92.4483	70.5511	77.0315	11.3287	43.6663	25	60.4643	66.3929	73.6786	67.4286	67.6071	73.4643	80.0357	0	0	0	0	0.0471606	0	0	0.0999667	0	0	0	0	0.148699	0.032696	0.00558923	0.143175	0.0969147	0.281608	0.429151	0.377743	0.807245	2.04991
Ankrd23	protein_coding	amyb_in	non_ts	btbd18_in	non_pathway	217	2904	6695	-0.0638547	-0.568744	0.34578	94.1699	96.0316	90.9163	96.1045	87.1248	91.5177	0.81352	47.5163	0	90.6375	86.9375	84.1625	57.3125	74.075	71.825	76.85	1.07026	4.01267	0.903733	5.98608	2.53011	3.99736	2.89016	217.844	112.803	3.9011	6.39277	9.51476	1.64322	1.23855	0.886254	37.4668	0.0218474	0.466877	0.438185	1.12526	0.797966	1.4543
Ankrd39	protein_coding	amyb_in	non_ts	btbd18_in	non_pathway	2114	4650	9938	0.130644	-0.148701	0.530211	2.32702	1.26021	2.02541	1.12033	2.37606	5.17338	0.350765	1.27532	0	2.12244	2.63776	2.27041	2.73979	4.02551	1.95408	2.22449	0.610176	1.02531	0.400821	2.37019	2.27949	1.42206	2.04402	3.35948	2.27231	2.24946	3.1073	4.09723	1.31285	0.649791	1.16206	21.6219	0.376221	2.29732	1.94699	5.44262	1.0578	2.0195
Sema4c	protein_coding	amyb_in	non_ts	btbd18_in	non_pathway	333	4577	9710	-0.075487	0.0561186	0.696478	0.468367	0.25641	0.702506	0.325149	1.30952	2.19193	1.16438	0.7737	0	1.96428	0.246753	1.69156	1.7987	0.899352	0.522728	0.5	4.1478	4.99655	3.57635	8.15595	4.84739	3.76797	2.34522	6.17821	8.13736	5.34176	11.4683	7.5023	3.0209	0.618812	0	0	23.3052	2.03053	2.15027	3.72293	1.39347	2.53429
D430040D24Rik	other	amyb_in	non_ts	btbd18_in	non_pathway	1966	2827	7912	-0.105518	0.233132	0.753957	0.209675	0.205761	0.220788	0.461569	0.973958	0.989614	0.629184	1.09402	0	1.63889	0.405556	1.2	0.691667	0.597222	2.05278	0.5	0.314306	0.0382875	0	0.200356	0.745571	0.653361	0.30897	0.791049	1.48849	0.594874	2.40387	1.47028	0.0600707	0	0	0	0	2.12317	2.15027	4.08794	1.56708	2.50413
Fam178b	protein_coding	amyb_de	ts	btbd18_in	non_pathway	315	3171	120491	-1.30274	-2.34847	0.582418	11.1966	18.2784	11.0034	22.5549	39.874	36.9672	9.8181	36.8203	12.5	88.23	93.78	92.95	89.865	88.015	91.685	90.68	2.32721	45.1306	42.9117	54.6107	0.123505	0.163027	0.0223187	0.599163	0.418269	0.179946	2.10271	0.358477	2.38715	3.09406	0	17.5319	0	5.65068	6.17072	3.61084	1.00981	2.06336
Gm6428	other	amyb_in	non_ts	btbd18_in	non_pathway	344	344	344	-0.0412226	0	0.223825	91.5086	97.5879	94.0457	96.3362	90.0916	80.4701	7.5	70.4472	15.45	82.5	84.8846	88.0577	81.8077	66.5769	80.6154	81.8461	0.101744	0.0901163	0.319767	0.362091	0.0412978	0.209994	0.126866	0.142697	0.305564	0.095275	0	0.117391	0.0289855	0.518324	4.67317	0	1.31378	0.429824	0.939612	0.809831	1.03857	2.37493
Gm24133	other	amyb_in	non_ts	btbd18_in	non_pathway	74	74	74	0	0	0.113916	92.7292	92.1184	92.6019	96.1012	93.127	84.9495	7.99052	74.982	0	90.5417	88.6667	88.5417	85.75	79.25	82.0417	90.875	0	0	0	0	0	0	0	0	0	0	0	0	0	0	0	0	0	0.340895	0.573707	0.428636	0.697626	1.62953
Cox5b	protein_coding	amyb_in	non_ts	btbd18_in	non_pathway	1066	1550	2197	-0.159602	-0.580311	0.779606	0.263393	0.482807	0.595185	0.356783	1.15638	6.13805	0.127226	0.52158	0	3.19928	3.68116	2.5	2.72826	2.82971	3.41304	1.92753	9.04866	11.6318	11.288	19.9682	18.7569	39.185	27.4157	40.5309	93.5163	27.2869	11.3083	11.6429	51.2694	4.02993	124.379	3.4765	3.96952	1.92679	2.61103	2.27553	0.739303	2.40567
Actr1b	protein_coding	amyb_in	non_ts	btbd18_in	non_pathway	208	4260	16308	0.30374	0.0866483	0.126478	85.7824	93.1925	93.7771	90.4789	92.6969	81.942	11.3636	48.3118	0	79.0312	79.3438	83.5	67.7812	67.6562	77.25	78.125	24.3257	12.102	10.6154	11.7955	36.7614	28.2649	27.9721	39.5721	25.6732	31.611	21.7328	16.4241	22.6228	4.9505	0	45.5829	7.53993	2.27139	9.65361	1.21693	0.611135	2.27082
4933424G06Rik	other	amyb_in	non_ts	btbd18_in	non_pathway	288	776	13196	0.0537713	-0.0339472	0.711111	0.330618	0	0.290697	0.457329	3.5119	6.31707	1.96229	2.6083	0	7.28571	5.04082	5.46939	4.91326	5.52041	5.70409	5.35714	0.0399485	9.8299	24.2049	8.98036	0.106719	0	0	0.377781	0.0451836	0.0108929	0	0	0.0192308	0	0	0	0	2.11946	3.52806	1.12171	1.28651	2.46956
Gm33533	lincRNA	amyb_in	non_ts	btbd18_in	non_pathway	338	1631	5744	-0.0168443	0.0175619	0.239441	75.1807	73.6555	82.7681	73.5688	68.471	38.9029	6.0119	15.0687	0	20.2656	13.6407	18.875	27.8125	24.5625	16.7187	24.875	0	0.107909	0.0447578	0.0625987	2.71258	0	0	0	0	0	0	0.00432583	0.00306185	19.3958	0	169.913	150.319	0.277902	0.505946	0.411495	1.02337	1.79579
RP23-247A1.6	other	amyb_in	non_ts	btbd18_in	non_pathway	39	398	2216	-0.0685495	-0.826247	0.364198	75.4879	74.7251	82.6406	66.6365	71.6897	51.1558	3.80952	17.0974	0	38.74	29.7	36.45	40.74	42.33	28.55	39.01	0	27.2915	67.0553	28.3117	0.864962	0	0	0.215843	0	0.0635645	0	0.0173222	0	0	0	0	0	0.255671	0.47884	0.406698	1.01844	1.69114
Zap70	protein_coding	amyb_in	non_ts	btbd18_in	non_pathway	144	2978	21020	-0.0127789	-0.0528815	0.287181	87.0914	90.6186	89.2998	89.0401	84.0364	82.6746	15.9323	35.6071	11.1111	83.1739	84.1304	87.6087	73.7609	74.7283	75.9022	78.6304	0.260067	0.826462	1.79986	2.72013	1.3821	6.61413	4.47988	0.245503	0.163768	0.418108	5.37709	13.1623	0.925801	0	0	0	0	0.300135	0.365907	0.47751	0.883702	1.84345
Gm18828	other	amyb_in	non_ts	btbd18_in	non_pathway	1011	1011	1011	-0.042146	0	0.257289	92.275	95.0875	87.3722	95.3429	93.9916	79.3593	3.02426	58.1379	22.9885	92.9306	92.9167	93.5139	84.9306	79.8194	88.0417	88.4306	0	0	0	0	0	0	0	0	0	0	0	0	0	0	0	0	0	0.188973	0.356873	0.638061	0.910837	1.29093
Tmem131	protein_coding	amyb_in	non_ts	btbd18_in	non_pathway	255	9370	151475	0.298479	0.795599	0.149275	92.1438	87.7556	90.3317	93.751	83.9616	28.0905	16.5192	48.791	10.3659	75	66.75	74.3438	53.3438	59.3438	58.625	76.875	12.3923	8.75392	5.28963	8.84075	9.54141	13.3391	8.31938	10.2801	6.15304	10.4577	8.91896	13.5491	21.7492	24.7525	0	132.074	60.3194	0.274197	0.252972	0.461158	0.951765	1.44954
Gm37506	other	amyb_in	non_ts	btbd18_in	non_pathway	142	142	142	0	0	0.208503	91.2739	95.1031	86.4763	99.1052	97.3016	85.4773	15.213	64.5606	9.16667	89.825	89.725	91.7	83.425	89.925	84.625	87.975	0.246479	0	0	0.191943	0.0777951	0.0627931	0	0.0944545	0.246456	0.174345	0.293847	0.378446	2.7972	0	0	0	0	0.192679	0.266526	0.539576	0.479679	1.33211
Gm38115	other	amyb_in	non_ts	btbd18_in	non_pathway	2352	2411	2938	-0.0483091	0.135284	0.431919	91.6698	97.3199	92.4068	96.6097	98.0051	73.8065	1.42857	55.4008	12.5	85	89.7381	86.2977	92.4286	80.1429	90.9761	91.8214	0	0.0128577	0	0.0298211	0.0427635	0.570867	0.132425	0.260365	0.0875048	0.223647	0.299575	0.559454	1.9768	0.0180336	0.10151	0.126202	0.102629	0.255671	0.338804	1.49127	1.12621	1.76758
F830112A20Rik	other	amyb_in	non_ts	btbd18_in	non_pathway	3551	3551	3551	0.0369757	0.0871874	0.258397	88.1718	94.1818	91.8409	97.5262	86.8627	58.1584	3.16129	74.8758	9.66184	80.3125	84.6458	80.1042	58.75	59	64.0208	67.3125	0	0.00985638	0	0.183644	0.0942569	0.0680129	0.20622	0.13062	0.257887	0.286794	0.274589	0.597603	1.52872	0.037621	1.04485	0.224833	0.27097	0.240849	0.252972	0.899651	1.34154	1.99105
Rpl12-ps1	other	amyb_in	non_ts	btbd18_in	non_pathway	497	497	497	0.0286827	0.138031	0.366532	59.3669	72.7203	62.6708	51.7349	73.2125	88.3426	5.68246	31.2224	48.5902	90.8804	88.8043	90.0326	84.6848	83.9673	87.7826	88.8696	0.0704225	0.269618	0.0724346	0.112277	0.160812	0.526086	0.12977	0.14989	0.422126	0.168931	0.381297	0.430899	0.060241	1.17994	103.507	0	0	0.107456	0.167143	0.434176	0.814891	1.03491
n-R5s210	other	amyb_in	non_ts	btbd18_in	non_pathway	118	118	118	0	0	0.360111	91.2663	93.3198	94.1951	98.4327	94.5055	86.9444	12.7753	64.6303	25	91.6731	88.9616	90.8076	80.5	81.0384	87.4039	90.6346	0	0	0	0	0	0.0754572	0	0	0.293555	0	0	0.966597	0	0	0	0	0	0.211206	0.167143	0.387055	0.66052	1.59143
Vwa3b	protein_coding	amyb_in	ts	btbd18_in	non_pathway	49	5354	161017	-0.271865	-1.08649	0.155939	89.7287	89.3632	91.2988	96.3565	85.5882	76.6712	1.81818	50.86	9.10256	74.5312	80.625	78.7188	73.0625	53.9688	67.75	75.3125	0.377887	19.0269	37.0917	33.6322	0.902788	0.243306	0.282517	1.56211	0.0520599	0.072909	2.34713	0.219481	1.57259	0.618812	0	0	0	0.370537	0.587258	1.90979	0.619556	1.10794
Gm37020	other	amyb_in	non_ts	btbd18_in	non_pathway	991	991	991	0.0143269	0	0.296193	87.448	96.7687	90.2483	96.3232	93.8361	81.9512	8.29551	74.1978	6.25	91.4231	92.5769	93.0962	84.1731	77.8654	87.1923	91.6923	0	0	0	0.0131445	0.331595	0	0	0	0	0	0	0	0.0504032	0	0	0	0	0.226028	0.289112	0.547675	0.896156	1.78104
Cnga3	protein_coding	amyb_in	non_ts	btbd18_in	non_pathway	88	3948	48950	-0.0611547	0.100764	0.10911	86.0864	94.9432	89.1546	94.2117	92.6667	84.8049	10.4497	41.1635	0	83.5833	77.1667	82.875	63.5	64.5417	73.375	78.25	0.0881042	0.0677724	0.295523	1.0166	0.124914	0.0528445	0	0.743703	0.239771	0.00207669	0.00886818	0.430112	2.73565	0.171457	58.2545	0	8.54419	0.170447	0.167143	0.588413	1.23451	1.37192
1700074A21Rik	other	amyb_in	non_ts	btbd18_in	non_pathway	345	345	345	-0.0411052	-0.0411052	0.690111	0.463622	1.32943	1.33388	0.893788	3.68721	9.04228	0.415678	2.37963	4.44444	8.82692	7.47115	7.04326	7.29807	6.05769	6.44712	6.24038	0	1.4087	4.46957	2.04491	0	0	0	0	0	0	0	0	0	0	0	0	0	2.69751	6.35594	3.2937	0.52496	3.2819
Inpp4a	protein_coding	amyb_in	non_ts	btbd18_in	non_pathway	2901	10357	110871	0.257019	0.510564	0.799514	0.371967	0.318182	0.0948662	0.394102	2.97198	5.80014	0.788202	1.8257	2.5	4.75	3.47535	3.26056	3.79577	3.09155	3.51408	3	3.40956	1.43834	5.87574	6.90346	15.1462	4.86081	5.63544	5.44158	3.81685	2.4591	6.0584	5.02144	0.873688	4.97356	0.0193152	18.7112	0.0268247	2.72344	6.45081	3.30234	0.527194	3.64891
4930439A04Rik	other	amyb_in	non_ts	btbd18_in	non_pathway	108	858	4505	0.0488544	0	0.131752	85.406	92.8025	92.6721	93.1455	93.7626	87.3753	12.9875	75.8242	14.2857	88.5358	88.0714	88.7143	75.2142	60.1786	83.1786	78.0357	0	1.29587	7.4302	5.4304	0	0.0159993	0	0	0	0	0	0	0.0232288	0	0	0	0	1.07826	4.31408	1.20345	0.568001	1.92748
Gm37135	other	amyb_in	non_ts	btbd18_in	non_pathway	533	533	533	0	0	0.163981	89.8082	88.3059	85.0361	97.444	92.868	94.283	2	76.621	0	93.1364	89.9772	90.6818	79.9773	76.0682	82.8182	80.8863	0	0.345216	2.75235	2.53843	0	0	0	0	0	0	0.0454709	0	0	0.0061252	0.258717	0	0	0.529868	1.76177	0.93468	0.792146	1.58007
Coa5	protein_coding	amyb_in	non_ts	btbd18_in	non_pathway	1591	5217	13019	0.0756645	-0.113577	0.816985	0.0621874	0.13587	0	0	0.860806	1.49723	0.923423	0.519481	0.185529	1.19156	1.10714	0.775974	0.597403	0.665585	1.10714	0.525974	20.4673	22.2019	11.9037	11.1052	13.1031	17.9714	22.7464	29.2561	21.3457	20.8372	13.6156	14.5648	10.1303	60.6437	203.571	203.37	195.01	5.53583	5.96293	2.84241	1.08794	4.28765
Unc50	protein_coding	amyb_in	non_ts	btbd18_in	non_pathway	354	1573	8985	0.0293756	-0.390363	0.84508	0.0582259	0	0	0.112613	0.80895	1.69869	0.971354	0.636943	0.156986	0.987805	0.835368	0.579268	0.567073	0.509146	1.09146	0.356707	10.852	16.4468	5.58017	16.3502	14.2439	19.0712	21.6046	12.7301	26.8975	16.5106	21.3457	15.5895	17.6726	0	35.8489	0	0	5.53583	5.97196	2.82728	1.08082	4.277
Mgat4a	protein_coding	amyb_in	non_ts	btbd18_in	non_pathway	51	12866	101676	0.220449	0.63143	0.781151	0.120072	1.35836	0	0.0919118	0.431448	1.71739	1.09535	1.3608	5	2.52513	0.40201	0.851758	0.407035	0.258794	1.5402	0.502512	3.53894	0.267673	1.11987	1.67232	5.05941	18.0892	0.245838	1.37007	4.89487	2.90277	2.68215	6.74578	2.02236	1.85644	170.283	9.35034	0	0.389065	0.356873	0.439169	0.644257	1.50143
4930594C11Rik	other	amyb_in	non_ts	btbd18_in	non_pathway	3131	3131	2754	0.00440242	0	0.484489	91.363	96.1761	92.8405	96.538	89.9197	87.448	4.3599	62.9752	0.383142	91.3828	92.4062	90.1563	85.3359	75.2656	83.0625	91.75	0.105877	3.80013	13.1286	4.82771	0.315574	2.25585	0.0513145	0.186234	0.572596	0.237185	0.293353	2.12423	0.188378	0.360362	0.865438	0.648835	0.411043	0.741074	2.34452	0.458188	0.373171	1.36469
2010300C02Rik	protein_coding	amyb_in	non_ts	btbd18_in	non_pathway	515	5064	108408	0.0910624	0.315949	0.793545	0.430897	1.06366	0.581395	1.31849	0.380628	4.39313	1.11722	1.3215	0	0.607895	1.08948	0.436842	0.794736	1.66053	1.07895	0.807895	5.25345	0.953133	1.58285	2.72682	27.5826	13.1809	0.0450435	0.619204	0.338813	0.733863	10.3449	0.707582	0.129064	0	0	0	0	0.529868	0.293629	1.26544	0.733183	2.10453
4930556I23Rik	other	amyb_in	non_ts	btbd18_in	non_pathway	85	558	1113	0.025535	0.025535	0.282804	23.0268	41.4468	30.3725	21.6027	40.7679	80.511	4.95242	24.4836	0.130719	69.1046	72.7326	57.0117	54.3721	66.4883	43.6512	67.4186	0	1.32975	7.5681	8.46653	0	0	0	0.021264	0	0	0	0.0491255	0.00892855	0	0	0	0	0.426118	1.02996	1.44221	0.891399	2.11346
4930470B04Rik	other	amyb_in	non_ts	btbd18_in	non_pathway	1925	1925	1925	0.0507279	0	0.2596	86.3186	91.4263	86.5705	96.769	77.4394	71.5504	1.68582	68.9043	11.7647	83.0208	86.1875	84.7083	83.8333	75.4583	85	87.9583	0	7.23429	25.548	7.17436	0.00288803	0	0	0.00618267	0	0	0.0063036	0	0	0	0	0	0	0.622502	2.3897	1.29787	0.575495	1.30594
Gm19863	other	amyb_in	non_ts	btbd18_in	non_pathway	2217	2217	2217	-0.068035	-0.0064608	0.159838	87.3615	80.7157	87.5525	92.4553	85.8763	82.7426	8.69565	58.0817	8.33333	68.3542	66.8333	62.8958	43.8333	61.8333	48.2083	59.3542	0.0617952	0	0	0.0395565	0.519826	0.134951	0	0	0	0.0037049	0.229247	0.00295481	0.0270514	0	0	0	0	0.307547	0.298146	0.592159	0.955546	2.26932
Tsga10	protein_coding	amyb_in	ts	btbd18_in	non_pathway	1323	10642	111653	-0.608267	-1.33894	0.406502	5.11597	12.6117	9.42959	4.97034	45.1852	50.7704	8.97436	29.2277	0	56.2794	58.9412	57.7058	58.0147	54.9559	51.8971	59.0735	1.61412	17.7676	19.2994	14.89	2.52709	0.551677	0.396379	1.66267	1.15642	3.17113	2.59944	1.48545	0.258394	4.33171	0	7.01275	19.1925	4.75399	4.24633	3.06864	0.735519	1.95123
Gm26805	other	amyb_in	non_ts	btbd18_in	non_pathway	207	3087	6089	-0.0528035	-0.0182679	0.825961	0.101021	0	0	0.557546	0.576923	2.02559	1.75812	0.563661	0.178571	1.20181	0.777108	0.981928	0.888553	0.707831	0.894578	0.569277	0.211856	0.085196	0.316812	0.325448	1.71065	0.0250061	0.0274135	0.00385491	0	0.0215528	0.0106594	0.0244564	0.00647458	0.064521	0.171435	1.52545	22.7472	5.05783	4.68902	3.20498	0.717338	1.94564
Lipt1	protein_coding	amyb_in	non_ts	btbd18_in	non_pathway	293	2047	4490	-0.183569	-0.738908	0.313259	0.98775	1.29603	0.634058	2.5	4.75427	12.3582	0	0.322581	0	6.54688	6.20312	7.17188	6.42188	13.2344	7.76562	6.78125	4.44242	4.52736	2.88848	4.52524	3.29267	2.62834	8.04181	7.48203	6.66152	5.22201	2.33133	2.21508	1.67236	0.618812	0	14.0255	0	2.2825	1.24228	2.57463	0.614194	2.36509
Mitd1	protein_coding	amyb_in	non_ts	btbd18_in	non_pathway	251	2762	15610	0.199238	0.266414	0.90685	0.402347	0.743936	0.616716	0.496545	0.441375	2.04719	2.12928	1.24883	0	0.879467	1.04018	1.45982	0.741071	0.433036	0.549107	0.620536	7.65831	1.88443	0.698922	1.18915	3.72312	7.68732	6.73563	2.54024	6.3036	4.40864	8.06887	9.26762	3.36643	0.618812	0	11.6879	0	1.76746	2.31742	2.07437	0.832087	2.37134
Mrpl30	protein_coding	amyb_in	non_ts	btbd18_in	non_pathway	1695	3220	8058	0.160647	0.00973826	0.861207	0.354465	0.733101	0.607519	0.488972	0.441375	2.04719	2.35184	1.24883	0	0.732143	0.78125	1.08035	0.607143	0.34375	0.450893	0.580357	9.04186	10.7299	11.4576	8.12755	6.49726	11.5217	11.3813	14.7503	33.8909	8.64077	6.8325	7.05532	8.62678	0.928218	0	9.35034	30.1597	1.75634	2.32645	2.07437	0.818874	2.37581
Lyg2	protein_coding	amyb_in	non_ts	btbd18_in	non_pathway	257	2558	10570	-0.0110382	0	0.139509	86.3026	90.379	86.1709	93.2702	75.5754	83.934	0	38.623	0	49.1786	74.75	74.5	63.3214	56.6786	62.3572	66.25	0.0258014	0	0	0.00545181	0.0560268	0	0	0	0	0	0	0	0.00195008	0	0	0	0	0.166742	0.144556	0.502866	0.850307	1.28812
Gm15457	other	amyb_in	non_ts	btbd18_in	non_pathway	174	3984	20540	-0.0285692	0	0.107728	87.6635	96.018	85.9622	93.0524	77.5	84.2262	16.3258	35.9193	2.06897	87.375	80.375	82.4583	66.7917	67.6667	73.4583	80.5833	0.00903615	0.30748	0.0401606	0.6929	0.00517067	0	0	0	0	0	0	0	0.00125314	0.968085	0.167625	6.0558	6.15397	0.196384	0.0993821	0.243993	0.382067	1.39272
Lyg1	protein_coding	amyb_in	non_ts	btbd18_in	non_pathway	24	881	11023	0	0	0.148511	89.3365	92.8011	86.7731	96.2996	100	71.1071	1.83333	40.1263	0	78.1667	87.2917	85.9583	75.125	71.5417	78.5833	87.75	0.110417	0	0.101389	0.190713	0	0	0	0	0	0	0	0	0.00563065	0	0	0	0	0.155625	0.176177	0.676486	0.70542	1.18679
Gm23409	other	amyb_in	non_ts	btbd18_in	non_pathway	236	236	236	0	0	0.104251	44.7544	48.4868	50.0719	43.5385	68.3333	87.0928	0	44.391	0	83.6	91	88.05	83.15	74	85.75	89.35	0	0	0	0	0	0	0	0	0	0	0	0	0	0	0	0	0	0.196384	0.198764	0.444907	0.520805	1.82784
Txndc9	protein_coding	amyb_in	non_ts	btbd18_in	non_pathway	1978	9099	12704	0.0511101	-0.23236	0.951914	0.0704847	0.995443	0.403828	0.320197	0.608108	2.15226	1.24891	0.765235	0	0.634146	0.737805	0.496951	1.01219	0.603658	0.423781	0.460366	5.89368	6.31083	6.49744	4.62765	3.42042	5.79396	4.48688	4.32106	5.99657	4.61369	4.9978	4.81721	4.93243	5.38621	47.6022	20.7579	80.6246	8.40007	12.4544	9.05985	1.81619	3.67106
Eif5b	protein_coding	amyb_in	non_ts	btbd18_in	non_pathway	314	9730	57569	0.240852	0.702863	0.953069	0.144415	0.930823	0.392441	0.254693	0.432099	3.24593	1.64463	0.803647	0	0.802198	1.05495	0.585165	0.868134	1.01099	1.01648	0.392857	26.3209	26.685	36.84	20.4226	10.5793	19.3419	14.7612	20.8348	16.1412	13.3625	11.9742	11.8863	5.92997	2.47525	0	0	8.22538	8.37414	12.4273	9.01033	1.81619	3.57589
Rev1	protein_coding	amyb_in	non_ts	btbd18_in	non_pathway	339	6143	77015	0.144843	0.110109	1.00492	0.315686	0.438597	0.9251	0.44873	2.38974	2.09675	1.32576	1.96742	0	2.45687	0.479233	0.974443	0.423323	1.94409	0.739615	0.327476	12.612	12.3826	8.99095	9.84892	6.55686	5.53339	6.99169	10.1259	7.55255	5.76872	7.26368	8.48288	12.9548	12.995	0	220.902	16.4508	5.63957	9.12058	3.89817	4.59604	2.13291
Gm37062	other	amyb_in	non_ts	btbd18_in	non_pathway	122	699	1010	0.0164689	-0.0438988	0.15873	91.1522	90.7228	82.8451	93.1422	93.5	83.5615	1.32275	66.1634	0	93.5714	92.1786	91.3929	82.0714	81.9642	85.6429	87.8929	0.745351	0.145923	0.0529328	0.206564	1.27734	0.166523	0.825161	0.580468	0.702089	0.295052	0.174931	0.878661	2.59629	0	0	0	0	0.207501	0.284595	0.411736	0.492707	1.05965
Gm5099	lincRNA	amyb_in	ts	btbd18_in	non_pathway	87	1842	27809	-0.0152024	0	0.338222	16.9236	23.8896	10.351	1.11387	29.9809	84.6261	12.7646	39.5205	0	90.6719	91.2969	89.5625	81.9375	75.9688	72.8281	86.5	0.019544	1.25244	6.59392	2.12781	0	0.0474603	0	0	0	0	0	0.0338717	0.00541126	0	0	0	0	2.84942	8.62366	2.08661	1.2774	1.62876
Aff3	protein_coding	amyb_in	non_ts	btbd18_in	non_pathway	97	6554	487629	0.379053	0.558372	0.289085	86.8925	96.3179	93.5509	95.35	81.8338	86.9455	5	44.0246	17.8571	89.25	88.8971	89.9265	69.8089	45.2206	67.4412	76.9411	6.74803	0.287515	0.931488	2.67078	10.0487	2.01616	0.100375	1.83375	2.1053	0.564809	11.071	15.2321	0.680195	0.618812	0	0	0	0.226028	0.252972	1.39654	0.894996	2.42166
Gm16150	other	amyb_in	non_ts	btbd18_in	non_pathway	84	906	11246	-0.0358592	0.0384232	0.138312	83.8234	96.7308	83.1338	95.3271	91.4583	98.4375	2.16374	67.4881	40	83.6562	86.375	85	69.25	71.5312	74.375	79.4688	0	0.591651	3.66243	3.61665	0.373542	0	0	0.167068	0	0.00901038	0.115991	0.0379104	0.0164473	0	0	0	0	0.926341	0.311698	0.682188	0.717121	1.74026
Gm16151	other	amyb_in	non_ts	btbd18_in	non_pathway	107	636	4028	0	0	0.262256	87.7097	91.8049	89.788	95.3364	88.1746	86.6819	7.0977	39.8336	0	69.0938	75.5625	67.8594	65.8281	78.8594	66.1719	84.1719	0	0	0	0	0	0	0.117385	0	0	0.0128599	0.0881461	0	0.0391237	0	0	0	0	0.155625	0.298146	0.563596	0.806563	1.69861
Gm16152	other	amyb_in	non_ts	btbd18_in	non_pathway	212	1847	9025	-0.0229247	-0.0153235	0.373597	91.4386	93.1606	84.1411	97.014	60.5481	69.8863	1.02273	38.7747	0	32.0833	38.2223	21.8472	36.9028	43.3889	35.2361	32.3889	0	0.0198777	0.0183486	0.0272645	0.102013	0	0.0069752	0.0282277	0	0.00458524	0.00373919	0	0.00269833	0	0	0	0	0.263082	0.293629	0.768314	0.579464	2.3116
Gm34727	other	amyb_in	non_ts	btbd18_in	non_pathway	528	528	528	-0.0795806	0.0270176	0.0677044	69.8473	100	100	100	88.8889	86.1111	6.66667	35.7071	0	94	94	94.1667	90.0833	78.75	75.3333	89.3333	0	0	0	0	0	0	0	0	0	0	0	0	0.0756144	0	0	0	0	0.137099	0.176177	0.550846	0.709857	1.60611
Gm38135	other	amyb_in	non_ts	btbd18_in	non_pathway	501	501	501	0	0	0.345064	63.0079	77.3404	67.0456	66.437	61.7996	85.6	4.14636	43.9789	5.96687	88.9204	81.4772	85.6704	85.6478	71.8977	88.5228	87.1932	0	0	0	0.887738	0.0110804	0	0	0	0	0	0	0.0140719	0	0	0	0	0	0.174152	0.176177	0.519556	0.674168	1.31126
2610300A13Rik	other	amyb_in	non_ts	btbd18_in	non_pathway	502	502	502	-0.136721	0.0562525	0.267299	5.1803	13.1016	7.40011	9.28578	10.9197	56.4186	2.8017	0.674716	0	37.5695	28.5417	35.0417	24.7639	39.5833	22.7639	14.8889	0.0717132	0	0	0.0518461	0	0	0	0	0	0	0	0	0	0	0	0	0	0.281608	0.284595	0.768746	0.964126	1.57636
Lonrf2	protein_coding	amyb_in	non_ts	btbd18_in	non_pathway	1514	7494	43066	0.142836	0.578033	0.896114	0.669825	3.35011	1.65084	2.37914	2.68746	6.93815	1.32132	1.33854	0	2.59451	1.26219	1.42378	2.5122	3.17073	2.92074	2.45427	0.483037	0.0366192	0.044364	0.174265	20.82	0.251604	0.00791218	0.693766	0.842682	0.133166	0.184581	0.122784	0.327738	0.618843	0	0.00803874	0.00057604	0.796655	0.307181	0.468377	0.599813	2.08324
Chst10	protein_coding	amyb_in	non_ts	btbd18_in	non_pathway	271	11957	34294	0.040336	0.130093	0.797862	1.39464	0.396825	1.04718	0.586239	1.71635	3.28709	0.512821	4.51805	2.83019	3.43359	2.97656	3.4375	3.625	4.18359	3.75	3.32031	0.323912	0.0108409	0.0349368	0.352013	5.16521	0.471366	0.0188607	0.131576	0.292866	0.0564292	0.366204	3.06261	0.694584	0.0155996	0.00557277	0.102659	0.109297	0.259376	0.243937	0.944764	0.639532	1.33622
Gm37707	other	amyb_in	non_ts	btbd18_in	non_pathway	144	323	3318	0	0	0.312694	90.8797	96.6448	92.5166	93.9047	92.0948	82.4958	6.43403	64.6708	28.5714	92.6579	91.0789	88.7895	86.5394	80.8289	82.9079	89.1711	0	0	0	0	0	0	0	0	0	0	0	0	0.0461539	0	0	0	0	0.159331	0.225868	0.474552	1.02655	0.939502
Gm6621	other	amyb_in	non_ts	btbd18_in	non_pathway	771	771	771	-0.0368995	0.0368995	0.358737	42.9297	51.1925	41.1069	45.413	65.5164	80.3263	10.7446	27.2428	40	84.9723	87.75	85.0833	77.6389	74.9445	81.3889	85.1528	0	0	0	0.0193233	0	0.0376089	0.0618322	0	0.0456518	0	0	0.0437687	0.0064767	0.0416586	0	0.568602	0	0.137099	0.167143	0.351842	0.643379	1.24148
Nms	protein_coding	amyb_in	non_ts	btbd18_in	non_pathway	212	991	11127	-0.014341	-0.0696417	0.311877	80.1358	90.4653	79.2218	75.8573	80.1715	67.1343	3.63395	23.8344	17.6852	73.7344	77.625	70.8906	66.7031	64.1719	71.1562	76.2188	0	0.0266552	0.304385	0.0104537	0.0253471	0	0	0	0	0	0	0	0	0	0	0	0	0.155625	0.15359	0.417771	0.372584	0.992649
Pdcl3	protein_coding	amyb_in	non_ts	btbd18_in	non_pathway	2461	4213	11630	0.2235	0.314233	0.123146	77.1759	75.6517	81.1599	78.2143	75.2404	96.142	0	60.4487	0	78.75	77.7	77.45	69.2	63.55	62.1	65.15	14.7937	1.63108	1.26569	2.08637	4.35555	9.08557	4.99458	11.5493	15.995	8.44775	7.71238	4.98142	5.17539	0.618812	0	0	0	0.889288	0.677605	1.35168	0.647388	2.97635
Gm37309	other	amyb_in	non_ts	btbd18_in	non_pathway	1638	1638	1638	0.0489301	0.279813	0.159557	93.153	97.1396	92.0062	91.4455	94.4626	92.0608	9.22616	77.4387	0	79.8889	83.0278	75.5	75.9167	79.3889	85.5	88.2778	2.63309	0.735043	0.431013	0.495353	2.50869	1.77182	0.924696	1.48194	1.95241	1.90836	2.52908	2.7716	0.71385	0	0	0	0	0.31125	0.280077	0.598845	1.10139	1.39144
Gm37821	lincRNA	amyb_in	ts	btbd18_in	non_pathway	1394	1841	8989	-0.015488	0	0.242046	86.472	90.8266	95.2621	90.884	92.8692	79.838	8.10691	22.7141	13.2121	69.8214	66.4107	68.6429	74.3928	74.0714	66.5	74.5357	0.0923411	0.370994	2.20532	1.9176	0.0241139	0	0	0.00646111	0.0191228	0	0	0	0	1.23762	0	0	0	0.29643	1.26938	0.372559	0.225519	0.883205
Gm37091	other	amyb_in	non_ts	btbd18_in	non_pathway	2086	2086	2086	-0.0205907	-0.0273895	0.376471	95.3344	95.9682	96.0056	95.7943	96.8175	86.0393	21.9042	52.7674	57.1429	92.1617	93.5736	93.5294	91.75	84.3824	91.6471	96.4559	0	0	0	0	0	0	0	0	0	0	0	0	0.00479157	0.347266	0.0966273	9.54375	8.193	0.144509	0.266526	0.332917	0.309439	0.862279
Mir6349	other	amyb_in	non_ts	btbd18_in	non_pathway	96	96	96	0	0	0.104602	81.2407	88.1094	87.7745	87.6795	73.5833	64.5357	4.28571	19.1168	0	57.25	57.0417	49.5833	42.6667	53.4167	27.5	44.125	0	0	0	0	0	0	0	0	0	0	0	0	0	0	0	0	0	0.259376	0.465289	0.69753	0.725485	1.71773
Npas2	protein_coding	amyb_in	non_ts	btbd18_in	non_pathway	278	4768	169505	0.0240822	0.458485	0.830899	0.6751	1.16689	0.423211	0.82973	1.68394	3.01053	0.562412	3.05708	0	0.788291	0.5	1.34009	0.531532	0.801802	1.24099	0.558558	3.2944	0.116582	0.0931841	0.73076	8.97002	5.44926	0.190806	0.361449	0.528605	1.81241	0.890983	0.422227	0.033396	0	0	0	0	0.948575	0.41108	1.37128	0.838142	1.08243
Gm20428	other	amyb_in	non_ts	btbd18_in	non_pathway	282	282	282	0	0	0.215455	91.0277	96.7578	95.6343	93.2965	97.8307	60.8955	5.06808	73.1664	0	91.2917	89.0208	88.6042	84.7292	73.8542	85.0208	91.3125	0.109929	0	0.12766	0.0600133	0	0	0.038665	0.0477279	0.123438	0	0	0	0	0.154703	0	0	0	0.166742	0.158108	0.633355	0.729526	1.59302
Gm3617	other	amyb_in	non_ts	btbd18_in	non_pathway	554	554	554	0.100402	-0.0248748	0.252433	88.3969	95.5984	93.007	95.5751	93.2647	69.9866	6.88295	56.5201	6.25	87.8393	90.125	86.8036	93.1964	83.3393	85	95.1071	0.0631769	0	0	0.0537571	1.15	3.69793	0.0209988	0.155952	0.570953	0.222129	0.203063	0.336227	0.009009	0.0761527	2.28255	0	0	0.174152	0.185212	0.867667	0.58339	1.25878
Rpl31	protein_coding	amyb_in	non_ts	btbd18_in	non_pathway	413	1659	4069	0.173293	0.0383174	0.92407	0.0651293	0.236844	0.0972833	0.132111	1.31381	2.36797	7.34607	0.97908	0	0.96131	0.60119	0.467262	0.526785	1.0625	0.425596	0.532738	8.15388	8.44816	7.5098	7.13504	5.03454	9.10592	4.52801	4.03009	6.75752	4.28036	5.8597	7.30825	37.8219	2.59645	79.9182	9.95802	5.15139	2.96059	2.15027	4.41063	2.75782	3.22121
Tbc1d8	protein_coding	amyb_in	non_ts	btbd18_in	non_pathway	315	5219	107263	0.355623	0.974866	0.889695	0.273214	0.484607	0.251269	0.195312	0.582169	2.64611	0.978337	1.37852	0	1.20739	2.83239	1.11363	0.752841	1.61364	0.477272	1.00284	6.16313	1.16683	0.558292	7.01688	5.41898	6.63187	9.22287	10.1549	3.79368	2.86807	11.324	11.657	3.08647	0	0	0	0	0.726252	0.379459	3.35557	1.24949	2.43551
Gm37265	other	amyb_in	non_ts	btbd18_in	non_pathway	884	884	884	0	0.109823	0.261417	94.7829	94.3464	93.9827	95.6809	95.446	88.4707	2.53333	62.1708	58.3771	95.8461	94.8269	95.6346	90.6539	87.9423	94.1539	94.3654	0	0	0	0.0515678	0.0905289	0.0101462	0.367428	0.0305243	0.0796457	0.0860894	0.260467	0.176844	0.112994	0	0	0	0	0.492814	0.266526	2.6496	1.09384	1.19943
Gm24826	other	amyb_in	non_ts	btbd18_in	non_pathway	214	214	214	0	0	0.413216	89.4104	96.224	93.5528	94.8718	92.4561	87.8385	22.2562	56.7831	26.4126	92.4271	91.8438	93.6562	88.6875	87.8645	85.323	89.5938	0	0	0	0	0	0	0	0	0	0	0	0	0	0	0	0	0	0.166742	0.198764	0.287145	2.37153	1.51581
ACEA_U3	other	amyb_in	non_ts	btbd18_in	non_pathway	215	860	215	0	0	0.413216	89.4104	96.224	93.5528	94.8718	92.4561	87.8385	22.2562	56.7831	26.4126	92.4271	91.8438	93.6562	88.6875	87.8645	85.323	89.5938	0	0	0	0.00754589	0	0	0	0	0	0.00951096	0	0	0.00578705	0	0	0	0	0.166742	0.198764	0.287145	2.37153	1.51581
Cnot11	protein_coding	amyb_in	non_ts	btbd18_in	non_pathway	55	3500	11897	-0.0327367	-0.412767	0.559859	4.29519	4.9252	2.67301	5.66506	7.62411	20.5032	3.82211	7.32724	0	27.1153	29.0192	29.048	25.2885	33.1731	24.048	20.5577	9.27039	7.17113	3.72457	9.73763	8.57648	11.2033	11.3813	17.3529	10.168	15.2986	10.8675	11.3024	7.22634	3.09406	0	0	0	2.43443	2.73301	2.86461	1.28588	2.03275
Gm15832	other	amyb_in	non_ts	btbd18_in	non_pathway	1548	1829	4432	0.0197897	0.152563	0.323832	84.8429	93.1898	88.9654	96.3438	88.2283	82.6771	1.09127	80.8383	0	75.9792	75.9792	78.9167	75.0208	81.4583	58.8125	74.9167	1.4117	0.126845	0.126299	0.580719	2.39709	2.26701	3.05839	1.53566	1.39892	1.27519	2.35954	3.46318	1.08624	0.618812	0	0	0	0.185269	0.234903	0.636964	0.598344	1.618
Snord89	other	amyb_in	non_ts	btbd18_in	non_pathway	109	109	109	0.169927	0.286304	0.175067	90.8455	89.7779	94.5604	97.9151	89.3526	83.0269	2.49554	56.4456	0	89.3	90.95	88.55	66.6	81.1	82.675	79.15	1.54128	2.08257	1.92661	2.67451	3.99003	3.75605	4.9943	0.692014	0.958359	3.0154	3.91059	7.99658	9.86365	0	0	0	0	0.292724	0.271043	0.680807	0.332984	1.52102
Rnf149	protein_coding	amyb_in	non_ts	btbd18_in	non_pathway	578	2831	26109	0.322451	0.378818	0.98497	0.078214	1.16687	0.694445	0	1.7735	3.21739	4.16018	3.16564	0	1.0619	1.03333	1.34048	1.2119	1.07143	2.21905	0.616667	20.9504	4.55494	2.71151	6.0002	7.27915	11.6533	26.4078	6.49961	4.76204	16.665	11.0969	9.48761	13.913	3.71287	0	0	16.4508	2.50483	2.50714	2.8084	1.06744	4.85412
Gm23722	other	amyb_in	non_ts	btbd18_in	non_pathway	129	129	129	-0.160465	0.514574	0.320494	93.7603	96.3861	91.0427	94.5772	76.7492	79.1113	5	53.6656	10.5592	92.0833	93.1875	91.4375	79.6667	68.6042	61.75	74.0625	0.542636	0	0	0.479651	0.054799	0.861112	1.3278	0.183197	0	0.254991	0.773629	1.31408	2.84615	0	0	0	0	0.29643	0.271043	0.392893	0.349881	2.48364
Gm5100	other	amyb_in	non_ts	btbd18_in	non_pathway	588	588	588	0.0242883	0.0242883	0.493847	66.5933	73.4514	57.2997	65.5912	74.2832	78.9074	7.83674	24.6375	0.208333	95.8485	95.5	95.447	89.3636	87.8333	89.6212	93.9848	0.173469	0	0.147959	0.0126635	0.110577	0.148907	0.153608	0.0229321	0.179507	0	0	0.0707593	0.0169779	0	0	0	0	0.251965	0.216834	0.529725	0.760377	1.91871
Creg2	protein_coding	amyb_in	non_ts	btbd18_in	non_pathway	968	6087	33068	-0.0706924	-0.0280887	0.624028	4.48163	4.67305	4.6129	4.61986	11.8516	35.1694	1.70518	8.32375	0.093985	21.7838	21.5	21.0473	20.4189	20.4797	20.6486	22.1284	0.503861	1.42517	0.790373	0.554749	19.3632	0.191326	0	0.271416	0.00573519	0.0676214	0.153036	0.107018	0.128058	8.41576e-05	0	8.98456e-06	4.82608e-05	0.155625	0.23942	0.328468	0.751275	1.49567
D930019O06Rik	other	amyb_in	non_ts	btbd18_in	non_pathway	1248	3661	7214	-0.0152144	-0.00385954	0.555372	0.641215	1.29209	1.63102	1.92719	5.04703	24.083	1.88209	2.82368	0	6.29167	4.74405	5.17858	8.42858	9.17262	9.60117	6.53571	0.0737503	0.0204862	0	0.0386591	1.97486	0.0174942	0	0.00693825	0	0	0.0298129	0.02657	0.35217	0.0896229	0.2153	35.7319	15.2007	0.137099	0.225868	0.256046	0.72811	1.78459
Rfx8	protein_coding	amyb_de	ts	btbd18_in	non_pathway	119	2123	55696	-1.3702	-3.20003	0.561153	0.654036	2.54419	1.28313	2.3186	7.38797	12.8627	1.92308	4.80057	0	3.30102	3.18877	4.31123	5.31123	9.07143	5.9949	6.81123	0.813613	60.5916	60.2142	30.4461	0.24101	0.178903	0.0417039	0.253552	0.493135	0.16602	0.53617	0.127035	0.0070126	0.618812	0	0	0	1.59701	1.18807	3.79134	0.79187	1.7546
Gm3646	protein_coding	amyb_in	non_ts	btbd18_in	non_pathway	159	350	1184	0	0	0.19834	82.6383	92.21	91.1948	95.4184	89.6296	85.5932	0.277008	49.0176	12.5	49.8542	73.5208	70.5	49.125	74.5833	78.25	69.7083	0.102857	0	0	0.0370435	0	0.0255097	0	3.33866	20.5486	0.0241377	0.0787354	0.0394671	0	0	0	0	0	0.285313	0.289112	0.805826	0.875035	1.59342
1700066B17Rik	lincRNA	amyb_in	ts	btbd18_in	non_pathway	25	1061	8159	-0.0265209	0.0907655	0.237037	93.8166	93.6262	92.2416	91.4971	59.5455	72.4242	13.2609	55.5533	0	77.6458	87.0208	84.4167	65.3542	46.25	67.0417	75.375	0.15836	4.86736	18.967	10.4137	0.0431276	0.0264911	0	0.0111497	0.719594	0.0127946	0	0.0192547	0.234082	0	0	0	0	0.80777	2.29935	2.08502	0.648169	1.0048
Map4k4	protein_coding	amyb_in	non_ts	btbd18_in	non_pathway	373	9545	125397	0.495702	0.698515	1.02431	0.0582421	0	0.431035	0.438974	1.01626	2.93758	1.70885	2.1828	7.00777	1.35	1.30806	0.8	0.38871	0.419355	2.50323	0.296774	31.4901	1.62215	1.11199	7.17035	11.9887	10.6402	3.14956	10.1451	17.652	9.41032	16.6827	13.7331	18.1512	0.619481	0.0532625	5.84781	0	1.74894	1.12482	5.32215	3.76488	2.67337
4930456G14Rik	other	amyb_in	non_ts	btbd18_in	non_pathway	1329	1329	1329	0	0.0108068	0.15756	89.8373	96.6827	90.4836	96.5552	90.3509	78.2143	4.44444	58.4767	0	91.0833	90.8333	90.7778	87.7778	77.7223	91.0833	87.5277	0.027088	0.291949	1.307	0.961372	0.979682	0.0613268	0	0.125345	0.0262654	0.0166625	0	0.015934	0	1.0609e-05	0.584494	0	0	0.403885	1.17452	0.809108	0.480287	1.00617
Il1r2	protein_coding	amyb_in	non_ts	btbd18_in	non_pathway	169	1897	51152	0	0.130509	0.166543	93.0373	93.0296	87.7297	95.757	91.1451	79.8734	7.83333	63.2917	20	90.6137	90.3409	92.5	84.5455	74.9546	83.9091	89.0682	1.30872	0.0472306	0.0158866	0.068918	0.364708	2.62097	0.0867318	4.26222	0.3678	0.148479	1.30809	1.85794	0.683962	0	0	0	0	0.166742	0.311698	0.556018	1.33395	2.01799
Gm16894	other	amyb_in	non_ts	btbd18_in	non_pathway	238	838	9623	0	0.113913	0.430604	0.684989	2.30885	2.17157	1.67617	3.05031	43.8725	0	2.32988	0	6.24107	6.79464	7.55358	4.33036	6.66071	6.49107	8.3125	0.0417661	0	0.0429594	0.0812875	2.74997	0.356874	0.0153504	1.32493	0.251139	0.321974	0.187387	0.270142	0.0475059	0	0	0	0	0.35942	0.365907	0.95301	0.65422	1.24901
Gm37347	other	amyb_in	non_ts	btbd18_in	non_pathway	3070	3070	3070	-0.00469017	0.0186699	0.0924556	91.2748	99.0741	95	92.8571	91.6667	68.7675	0	63.0319	15	83.6875	79.3125	83.1875	75.1875	71.1875	72.625	82.625	0.0117264	0	0	0.00424595	0.00620953	0	0.00420874	0.0213904	0	0.00830002	0.00917052	0.026951	0.00162813	0	0	0	0	0.29643	0.352355	0.640217	0.471793	1.39214
Il1r1	protein_coding	amyb_in	non_ts	btbd18_in	non_pathway	226	6348	92177	0.253353	0.644699	0.3125	88.5762	90.1094	88.077	93.0751	81.5365	79.2808	0	43.398	0.452489	69.4305	59.2917	51.3055	19.5972	28.625	9.65277	18.2917	13.2928	0.812513	0.198816	2.60586	1.59713	3.20916	17.0251	4.43957	8.91561	2.44964	9.12484	7.22984	0.0589342	0	0	0.00148015	0	0.363126	0.429151	1.75023	0.629316	1.25933
Gm38070	other	amyb_in	non_ts	btbd18_in	non_pathway	6479	6479	6479	0.00441196	0.0132561	0.122036	88.0146	93.6204	92.5601	92.092	88.8782	87.5	9.40439	64.9183	14.2857	74.3214	71.1786	71.1429	64.1786	65.4286	63.5358	66.9643	0.0199105	0	0.0169779	0.0191789	0.0138397	0.026841	3.50243	0.0428767	0.162972	0.0457848	0.174991	0.116025	0.00694444	0.271881	2.91533	1.91064	2.69364	0.122277	0.189729	0.362789	0.422853	2.27379
Il1rl2	protein_coding	amyb_in	non_ts	btbd18_in	non_pathway	2996	6803	42952	0.0326722	0.111227	0.500407	65.5012	59.2573	66.9249	67.5407	49.2043	71.0573	2.51634	22.8714	8.91266	48.4375	52.625	49.8542	46.4792	37.1771	29.0417	43.9167	4.43959	0.0163387	0.0146691	0.0878718	0.233424	1.47982	0.0867713	3.13512	2.47317	0.707686	5.20452	3.10276	0.0631239	0.000450575	0	0	0	0.244554	0.27556	1.13976	0.421264	1.08513
Gm17970	other	amyb_in	non_ts	btbd18_in	non_pathway	684	684	684	0.0206104	0	0.129495	88.5536	96.7001	85.4672	92.4741	93.5897	68.2051	0	59.0503	69.2198	90.5714	90.6072	91.4286	81.1786	81.3928	84.7858	88.25	0.681287	0	0	0.0285532	0.0846801	0.177414	0	0.577361	0.1029	0.129137	0.513771	0.623329	0	0	0	0	0	0.237143	0.17166	0.881364	0.639998	0.956589
Il1rl1	protein_coding	amyb_in	non_ts	btbd18_in	non_pathway	60	6881	35845	-0.00603722	0.0472808	0.116689	81.4348	91.8785	89.5492	93.6437	93.3974	93.0093	4.58333	73.4025	0	83	84.4	82.4	59.1	48.85	66.85	83.95	2.09453	0.0188338	0.0235422	0.0993036	0.0360235	1.78887	0	0.288216	0.945822	0.267416	1.36466	2.81823	0	0.0238641	1.26576	0.233393	0.282153	0.155625	0.112934	0.393282	0.217947	0.850282
Il18r1	protein_coding	amyb_in	non_ts	btbd18_in	non_pathway	258	4805	35302	0.0532111	0.0135797	0.332004	11.7551	19.9177	15.9411	15.1558	21.0714	71.0215	5.41958	23.0723	0	52.6904	53.4047	50.4762	40.0238	31.5953	26.4404	43.8929	1.01931	0.00877706	0.0717379	0.0443197	0.0162964	3.14079	0.175763	0.496042	0.950105	0.816464	21.1503	7.66169	0.00518995	0	0	0.000143444	0	0.188973	0.167143	0.381494	0.84317	1.57396
Il18rap	protein_coding	amyb_in	non_ts	btbd18_in	non_pathway	114	6739	36343	-0.0229104	0.00840983	0.221663	79.0537	88.738	75.9903	85.4325	70.4401	77.5	1.17647	23.7879	0	9.58333	40.9167	41.6945	55.7222	23.6111	48.2222	16.2778	0.618221	0.0173597	0.00497914	0.00909589	0.0156152	0.907114	0.192497	0.0498617	0.39449	0.297672	4.42263	5.33761	0.0910843	0	0	0	0	0.137099	0.121969	0.305302	0.179393	0.723284
Gm35801	other	amyb_in	non_ts	btbd18_in	non_pathway	206	476	8474	-0.0298088	0	0.473931	10.5487	15.0123	9.84445	9.18619	29.5363	75.7083	7.65174	22.3187	28.2143	73.0238	70.8096	74.5477	66.5952	63.6191	66	67.3452	0	1.46532	7.77428	4.23603	0	0	0	0	0	0	0	0	0	0	0	0	0	0.214912	0.582741	0.42839	0.461053	1.24889
Slc9a4	protein_coding	amyb_in	non_ts	btbd18_in	non_pathway	690	4548	50644	-0.0274111	0.0597227	0.370354	4.72034	8.03867	2.42951	3.8644	21.3131	57.7162	8.2622	12.8844	28.2143	50.0921	48.0657	49.4605	43.8421	42.329	42.1579	42.8026	0.336539	0.0395649	0.303909	0.461279	2.12517	0.0821282	0	0.0509694	0.115405	1.21186	2.74497	0.0164306	0.00109601	0	0	0	0	0.214912	0.573707	0.399285	0.493791	1.35104
Gm37435	other	amyb_in	non_ts	btbd18_in	non_pathway	3946	3946	3946	0.0108419	0	0.271692	85.7055	96.873	91.8178	94.3571	95.7627	83.4361	3.61111	43.5379	0	84.875	80.3214	82.6071	68.8036	74.5892	76.0893	73.375	0	0	0	0	0	0	0	1.90813	0.883983	0.0041639	0	0	0	3.86895e-05	0.00803566	0.00318834	0.426204	0.15192	0.167143	0.722924	0.445006	0.769857
Slc9a2	protein_coding	amyb_in	non_ts	btbd18_in	non_pathway	1591	6972	88699	0.0601751	0.677748	0.561165	0.916379	1.31246	0.134408	0.905286	1.18644	8.76039	3.33333	0.68306	0	2.20454	2.76515	2.58333	3.80303	2.31818	1.46212	2.91667	1.48393	0.245254	0.1449	3.08493	2.50493	18.0397	0.00341742	12.0213	0.805406	8.70677	0.969811	0.0761566	0.0429553	0	0	0	0	0.500225	0.221351	1.95082	0.49934	1.24752
Gm37623	other	amyb_in	non_ts	btbd18_in	non_pathway	31	800	6194	-0.0350611	0.0692904	0.242572	91.2258	96.4656	94.1615	96.0207	91.3194	92.807	33.4142	54.983	19.5652	74.34	81.18	74.24	73.7	72.12	73.5	81.32	0.03875	0.03875	0	0.0162382	0.00887156	0.139087	0	0.0148292	0	0.654062	0	0	0	0	0	0	0	0.0889288	0.112934	0.453626	0.311425	1.09932
Gm37915	other	amyb_in	non_ts	btbd18_in	non_pathway	2710	3258	13958	0.0131714	0.0218197	0.156629	88.9128	98.5431	90.5435	98.6767	92.7778	84.5968	1.33333	48.9761	1.78571	90.6562	90.0938	89.75	82.3438	72.4375	82.375	89.1562	0.0211786	0	0	0.00399856	0	0.117193	0	0.00730317	0	0.00773087	0	0.73475	0.127262	0	0	0	0	0.188973	0.140039	0.646721	0.652398	1.37083
Mfsd9	protein_coding	amyb_in	non_ts	btbd18_in	non_pathway	202	5119	18649	0.0790469	0.0896098	0.536966	0.487659	0.071225	0.416668	0.502574	0.291545	3.93566	2.5623	2.11537	0	7.72438	8.1859	5.92948	5.55769	5.8141	3.86538	4.23718	0.454469	0.636233	2.4129	4.349	1.77549	8.18548	1.85181	0.644069	0.657987	9.81374	2.09038	1.13112	1.00683	1.23762	0	14.0255	0	1.01157	1.68498	1.7719	0.275926	1.22929
Tmem182	protein_coding	amyb_in	non_ts	btbd18_in	non_pathway	286	2711	51286	-0.0287015	0.0530637	0.434586	10.8654	13.2603	6.60146	9.05142	15.3247	81.3596	8.06908	22.0021	18.1818	73.9896	80.5938	79.125	43.7396	78.0625	76.8958	78.2917	0.541129	0.114349	0.206935	0.175394	0.050461	0.219287	0	78.9382	68.3628	0.918839	1.65357	0.00771594	0.00184095	0	0	0	0	0.107456	0.17166	0.446055	0.452055	1.26516
Gm5973	other	amyb_in	non_ts	btbd18_in	non_pathway	495	495	495	-0.161665	0	0.298948	84.9397	91.4023	89.249	93.1174	83.6955	82.4158	2.37446	49.0294	0	91.3167	93.2167	93.4167	89.6166	82.5167	87.1167	87.3666	0	0	0	0	0	0	0	0	0	0	0	0	0	0	0	0	0	0.118572	0.185212	0.321945	0.259688	1.07402
4930448I06Rik	lincRNA	amyb_in	ts	btbd18_in	non_pathway	253	543	13665	0.102	0.102	0.0900732	71.9841	100	83.3333	93.3333	100	77.5	19.1667	81.25	0	89.75	87.8333	88.1667	67.5	62.1666	75	83.6667	0	1.04788	4.54328	2.72544	0	0	0	0	0	0	0	0	0	0	0	0	0	0.322367	0.804092	0.192252	0.201366	0.924475
Gm28634	lincRNA	amyb_in	non_ts	btbd18_in	non_pathway	2612	2612	2612	-0.0218346	0	0.0429992	100	100	100	100	50	95	0	70	0	82	65.5	94.75	89	86.25	95	96.5	0.0133997	0	0.0287136	0.122734	0	0	0	0	0	0	0	0	0	0	0	0	0	0.148215	0.185212	0.103862	0.0740986	0.682271
Gm29260	lincRNA	amyb_in	non_ts	btbd18_in	non_pathway	76	3191	157752	-0.0173927	-0.0223124	0.155182	89.4015	88.0952	92.0147	97.0734	100	91.6667	0	38.7318	0	94.3	92.85	91.75	79.85	70.2	77.55	81.45	0.00938541	0.0438995	0.0478353	0.0713039	0.0547563	0	0	0	0	0	0	0	0	0	0	0	0	0.159331	0.162625	0.237761	0.425738	0.488362
Gm5267	other	amyb_in	non_ts	btbd18_in	non_pathway	1044	1044	1044	-0.0756172	0.0268415	0.362688	11.9217	18.9447	5.3733	10.6621	35.3854	88.002	0	30.2952	0	90.8235	91.75	90.2794	82.5736	75.3971	78.4411	84.0589	0.0938697	0	0.0344828	0.0142752	0.0129255	0	0.0111525	0	0	0	0	0.0191902	0	0.0476009	0	0	0	0.159331	0.112934	0.231709	0.372495	1.50051
Gm8176	other	amyb_in	non_ts	btbd18_in	non_pathway	1098	1098	1098	-0.0347939	0.013068	0.337325	13.9842	24.3854	14.0847	11.0283	27.3733	57.6111	5.6814	32.3103	22.1805	80.6667	88.0972	87.6944	79.5417	74.6944	79.6527	89.9445	0	0	0	0	0	0	0	0	0	0	0	0	0.00454959	0.00597805	0	0	0	0.125982	0.194247	0.429274	0.310989	0.906847
Gm9915	lincRNA	amyb_in	non_ts	btbd18_in	non_pathway	1382	1382	1382	0.0205662	0.0103941	0.566893	9.58765	15.9662	11.2881	8.4991	37.761	79.0371	11.0826	13.733	17.4107	30.7143	55.3572	43.6326	34.3061	72.4796	50.6326	75.0408	0	0	0	0	0.019475	0	0	0	0	0	0	0	0.00361533	0	0	0	0	0.192679	0.158108	0.463477	0.476722	0.93615
Gm29664	lincRNA	amyb_in	non_ts	btbd18_in	non_pathway	462	462	462	0.030828	0	0.121333	82.2327	91.0763	88.0536	90.9806	94.127	72.0149	0	29.375	0	75.8	82.65	73.75	65.3	61.7	67.35	73.9	0	0	0	0	0	0	0	0	0	0	0	0	0	0	0	0	0	0.396474	0.180695	0.717746	0.195894	0.936768
Gm28175	lincRNA	amyb_in	non_ts	btbd18_in	non_pathway	398	398	398	-0.0705615	0	0.358678	8.41297	9.38645	22.7037	18.0429	18.8272	75	5.17241	1.14943	0	4.05	4.41667	6.93333	13.75	19.4	12.4666	8.76666	0	0	0	0	1.18016	0	0	0	0	0.0617855	0	0	0	0.0238005	0	0	0	0.0852234	0.108417	0.445535	0.436629	0.922699
Gm28140	lincRNA	amyb_in	non_ts	btbd18_in	non_pathway	601	1268	31347	-0.0113064	0	0.232489	85.806	91.7582	93.4328	95.5875	75.1282	94.1667	1.33333	62.4377	7.72358	80.0312	86.25	83.4375	70.1875	60.75	53.6875	70.125	0	0	0	0	0.00875271	0	0	0	0	0	0	0	0	0	0	0	0	0.155625	0.0903474	0.249125	0.263148	1.07293
Gm37047	other	amyb_in	non_ts	btbd18_in	non_pathway	183	530	3850	0.1044	0	0.522959	1.44952	0	0.108225	0.184578	3.2877	14.5506	1.65884	0.205761	0	5.79269	4.65853	4.95732	6.68902	5.53659	6.46341	6.80488	0	0	0.141509	0.317986	0.123672	0.0168469	0	0	0	0	0	0	0	0	0	0	0	0.137099	0.280077	0.39552	0.475272	0.682329
Pantr1	lincRNA	amyb_in	non_ts	btbd18_in	non_pathway	95	4448	104060	-0.0767083	-0.0285189	0.73792	0.344522	0.491071	0.48358	0	5.48523	3.39045	2.1889	0	0	0.804688	0.421875	0.324219	0.777344	1.98828	1.21875	0.554687	0.486895	0.331045	0.136818	0.156306	4.28771	0	0	0.00267111	0	1.99319	0.0124477	0	0.00112158	0	0	0	0	0.207501	0.203282	0.358888	0.528176	0.735009
4930420N18Rik	other	amyb_in	non_ts	btbd18_in	non_pathway	675	675	675	-0.0403014	-0.0420641	0.631908	8.69311	10.9292	6.33373	5.20119	43.3778	79.5998	11.1045	26.8386	25.9559	74.0357	91.875	90.8929	85.8393	83.8839	65.5536	89.8392	0	0.813333	0.108148	0.603244	0	0.0429498	0	0	0	0	0	0	0	0	0	0	0	0.418707	0.320733	0.737253	0.557223	1.14397
Gm20646	other	amyb_in	non_ts	btbd18_in	non_pathway	263	1709	49866	0	0.0333201	0.782081	0.350612	0.650108	0.478871	0	5.62249	4.31662	1.99405	0	0	0.816794	0.431298	0.316794	0.75954	2.01527	1.24046	0.541985	0.076653	0.12639	0.0708016	0.0310142	2.86557	0	0	0	0	0.723052	0.00709155	0	0.00292056	0	0	0	0	0.244554	0.203282	0.364794	0.55735	0.710924
Pou3f3	protein_coding	amyb_in	non_ts	btbd18_in	non_pathway	7408	7408	7408	-0.064138	0.0668704	0.648193	0.594858	0.61972	0.25219	0.193119	1.53134	6.00157	0	0.799087	0	0.882353	0.122549	0.406863	1.22549	0.647058	0.92157	0.794118	2.12189	0.355292	0.0867981	0.146458	9.70472	0	0.00295376	0.0176793	0.00475681	11.4992	0.0639964	0.00190689	0.0971791	0.618938	0.00890178	0.0012071	0.00341256	0.314956	0.23942	0.383993	0.696052	0.613218
Pantr2	other	amyb_in	non_ts	btbd18_in	non_pathway	99	1253	6393	-0.033762	0	0.631305	0.811352	0.643646	0.280892	0.985084	2.35528	10.9635	0.64318	1.0352	0	2.79807	3.72115	4.29327	2.19712	1.25481	2.69712	0.581731	0.0215427	0.0215427	0.0250174	0.0322094	2.31072	0	0	0	0	3.40148	0	0	0.00397772	0	0	0	0	0.148215	0.15359	0.429587	0.731297	1.32702
Dalir	lincRNA	amyb_in	non_ts	btbd18_in	non_pathway	2169	2169	2169	-0.0131754	0	0.0706947	100	100	100	100	80	89.1369	0	64.2857	0	78.5833	77.5833	79	64.5833	60.75	61.4166	71.8333	0	0	0	0.0144665	2.02107	0	0	0	0	0.230949	0	0	0	0	0	0	0	0.140804	0.180695	0.475066	0.284341	1.3097
Mrps9	protein_coding	amyb_in	non_ts	btbd18_in	non_pathway	193	5752	54450	0.019967	-0.0328603	0.495979	0.347905	0.242974	0.51252	0.036232	2.9898	1.98129	0.578552	0.180208	0	0.535714	0.732143	0.630952	0.636904	0.708332	1.14881	0.14881	7.25261	8.05495	6.7479	4.52424	4.77421	7.28867	5.91603	8.31541	12.8298	6.72069	5.7409	5.53027	7.4692	9.90099	0	0	14.3944	2.01942	3.17119	2.55105	0.769343	2.28426
Gm23126	other	amyb_in	non_ts	btbd18_in	non_pathway	133	133	133	0	0	0.11557	92.9104	90.0742	88.7647	91.0787	96.1111	92.5	3.49206	49.7921	0	96.65	96.55	95.3	94.45	78.4	91.1	95.15	0	0	0	0	0	0	0	0	0	0	0	0	0.335821	0	0	0	0	0.266787	0.374942	0.596353	0.729335	1.60293
Gpr45	protein_coding	amyb_in	non_ts	btbd18_in	non_pathway	361	7234	82584	-0.0381285	0.0173288	0.551459	0.594462	1.24544	0.964676	1.37202	3.34821	9.85332	3.10205	2.79598	0	3.84649	3.40351	3.4693	5.39035	3.52193	4.38596	3.23245	0.0963705	0.00323321	0.0152274	0.00360301	3.27195	0.109119	0.00696732	0.0117372	0.0145219	0.0202072	0.0387427	0.0824356	0.0400664	0	0	0	0	0.255671	0.234903	0.401752	0.68392	1.92866
Gm24001	other	amyb_in	non_ts	btbd18_in	non_pathway	84	84	84	0	0	0.156185	87.52	96.4444	95.6597	100	85.6481	69.0198	19.1071	54.4949	33.3333	89.75	88.0417	89.2917	81.2917	76.625	80.125	92.0833	0	0	0	0	0.0654394	0	0	0	0	0	0	0	0	0	0	0	0	0.174152	0.216834	0.336637	0.675646	1.09213
Tgfbrap1	protein_coding	amyb_in	non_ts	btbd18_in	non_pathway	1785	10958	51437	0.224615	0.401512	0.698167	0.469061	0.492298	0.244795	0.103896	2.05628	2.98584	0.252844	0.715258	0	1.05645	0.419355	0.826613	0.334677	0.455645	0.983872	0.366935	4.53317	1.22121	1.16186	2.9737	6.57087	5.20812	9.46715	6.1667	3.87955	11.1025	7.93021	6.45224	0.822093	11.368	169.002	49.0893	30.8452	4.03145	6.58633	2.79525	2.46621	3.29987
Gm28782	other	amyb_in	non_ts	btbd18_in	non_pathway	163	412	867	0	-0.0344335	0.239055	91.9287	94.0083	92.0162	99.255	95.8811	82.1259	1.5873	62.5571	0	91.4643	89.8393	89.9108	75.5714	84.4286	85.6608	85.0536	0	0	0	0	0.228131	0	0	0	0	0	0	0	0.0120773	0	0	0	0	0.233438	0.23942	0.654919	0.563781	1.20199
8430432A02Rik	other	amyb_in	non_ts	btbd18_in	non_pathway	1247	1247	1247	0.0938361	0.320416	0.864464	0.574813	0	0.173227	0.659815	0.609524	2.02528	0.860585	3.91991	0	0.284314	0.286764	3.14461	0.77696	0.779411	0.639706	0.541667	0.0248597	0	0	0.0956694	0.742705	0.254384	0.435631	0.300854	0.281403	0.887379	0.657998	0.865483	0.0721154	0	0	0	0	1.38951	1.48621	2.07387	0.673372	2.30895
AI597479	protein_coding	amyb_in	non_ts	btbd18_in	non_pathway	152	3454	17237	-0.140813	-0.235921	0.69583	0.463939	0.493861	0.2513	0.103896	2.07341	2.98584	0.252844	0.715258	0	1.08468	0.419355	0.826613	0.334677	0.455645	0.983872	0.366935	13.758	17.3882	14.1309	9.03405	9.90422	5.66745	7.68026	14.0563	9.73545	6.38554	10.842	7.12217	5.2111	71.1634	86.4216	277.004	246.761	4.02403	6.54566	2.79953	2.46621	3.32763
Fhl2	protein_coding	amyb_in	non_ts	btbd18_in	non_pathway	333	1890	73910	0.444699	0.241495	0.0787352	92.7751	82.3631	83.6806	93.5802	88.8889	68.4444	0	29.8095	0	82.25	81.75	72.15	28.4	61.3	71.65	35.5	38.9252	1.34786	4.34951	5.89253	13.6393	19.5159	0.324205	1.04331	392.459	12.0834	4.67298	2.13982	5.98577	0	0	0	0	0.348306	0.822161	2.68779	0.643061	1.6776
Gm8210	other	amyb_in	non_ts	btbd18_in	non_pathway	482	482	482	0.124986	0.0832948	0.403117	6.33481	41.0527	2.08333	4.9513	4.16667	0	16.6667	4.51389	0	42.1771	34.0625	33.7604	33.1042	36.4062	38.2812	40.3021	0.477178	0	0	1.86272	1.30024	4.95888	2.70526	2.38333	4.86184	2.88429	1.24527	1.80987	22.1014	0.0426767	2.75821	0	0.415423	0.244554	0.365907	0.621832	0.492387	1.59487
Gm29040	lincRNA	amyb_in	non_ts	btbd18_in	non_pathway	244	1182	52769	-0.0589901	-0.159451	0.252285	88.3213	95.8728	90.3735	93.8219	87.343	79.4697	4.54351	34.738	30.2529	85.2692	88.5576	84.7692	49.5577	62.4231	60.9231	66.9615	0	0.647208	2.04822	0.975343	0	0	0	0	1.60197	0.652377	0.0102195	0.0231568	0.13468	0	0	0	0	0.15192	0.234903	0.387146	0.676297	1.46485
Gm29610	other	amyb_in	non_ts	btbd18_in	non_pathway	452	452	452	0	0	0.208503	92.9359	94.9712	93.879	97.0411	89.1168	71.8487	7.72625	56.1375	15.3846	93.425	94.275	91.575	89.5	81.375	90.675	94.3	0	0.0862832	0	0	0	0	0	0	0.15423	0	0	0	0	0.11856	0	0	0.8218	0.233438	0.117452	0.668905	0.361207	0.921288
Gm29041	other	amyb_in	non_ts	btbd18_in	non_pathway	379	379	379	-0.0740006	0	0.266556	54.8153	52.9759	46.3622	58.5406	56.588	79.7195	2.93786	35.9703	12.5	82.0469	79.7031	79.7656	78.375	71.5781	73.0156	82.0312	0	0	0	0	0	0	0	0	0	0	0	0	0	0	0	0	0	0.181563	0.17166	0.350337	0.21554	1.54043
Nck2	protein_coding	amyb_in	non_ts	btbd18_in	non_pathway	127	4446	125936	0.534149	0.637401	0.302992	4.01362	1.48359	3.94222	1.64279	10.6173	33.824	0	2.82888	0	15.1334	23.2666	23.2334	24.8333	30.35	16.4834	16.7	10.3214	1.38029	4.01504	6.95342	6.31223	11.6762	1.91739	9.72991	5.77783	7.79845	10.3441	7.44372	4.78338	5.32586e-05	0	0.0132325	0	0.996745	0.551118	1.82051	0.988176	3.33285
Gm37536	other	amyb_in	non_ts	btbd18_in	non_pathway	2490	2490	2490	0.0161137	0.0837065	0.33692	91.3784	97.9034	93.4032	96.5738	79.074	81.5003	4.37925	68.7645	0	82.2833	83.5833	79.1	81.1334	77.15	72.7167	49.9167	0.0140562	0	0	0.0170074	0.0433789	0.124089	0.00439269	0.0486528	0.127334	0.0485948	0.0927082	0.139237	0.1666	0.0102258	0	0.000529165	0.629768	0.24826	0.185212	0.783719	0.424153	1.59324
Gm38228	other	amyb_in	non_ts	btbd18_in	non_pathway	1292	1292	1292	-0.108588	0.613474	0.231856	89.3007	99.5076	93.2789	99.3347	97.2671	91.5393	6.1774	64.9969	21.4286	92.9583	93.6667	94.7083	90.1042	89.3333	79.3958	82.9167	1.9048	0.209752	1.11765	1.89479	1.20761	1.84209	0.126451	1.06156	1.79248	0.952801	2.45087	2.2722	1.86389	0	48.6521	0	0	0.277902	0.334284	0.578156	0.560541	2.17307
1500015O10Rik	protein_coding	amyb_in	non_ts	btbd18_in	non_pathway	361	898	11976	0.618472	0.130316	0.313279	16.258	14.925	14.3216	26.6367	40.3205	42.3655	3.91121	13.0907	0	39.4772	50.9432	43.1818	40.6136	70.2045	36.2272	62.0341	22.2094	0.16147	0	0.732559	4.95225	0.282431	0.0129205	6.7585	5.68805	1.14318	1.58476	4.96101	0.532151	0	0	0	0	0.166742	0.158108	0.598317	0.451967	1.22454
Gm29155	other	amyb_in	non_ts	btbd18_in	non_pathway	311	456	1934	-0.0260891	0.149895	0.211471	94.1487	94.4246	89.3727	96.2495	98.6111	89.5858	0	68.2894	0	91.7812	95.4062	94.5938	90.625	87.5312	90.875	89.3125	0.742739	0.145228	0.0767635	0.657695	0.699897	0.590301	0.471903	1.13109	0.1539	0.723409	0.359599	1.00758	0.29476	0	0	0	0	0.207501	0.189729	0.452409	0.365339	1.40577
Gm29157	lincRNA	amyb_in	non_ts	btbd18_in	non_pathway	611	611	611	-0.123382	0.0913403	0.10203	93.9337	92.9564	95.2388	96.1161	94.4444	93.75	0.865801	47.2751	0	87.0625	95.3125	94.3125	88.25	83.625	92	91.625	0.378069	0	0	0	0.0999768	0	0	0.11015	0	0.0402817	0.0226429	0.0909293	0.00816995	0	0	0	0	0.237143	0.189729	0.560103	0.604532	1.79663
Gm29156	lincRNA	amyb_in	non_ts	btbd18_in	non_pathway	498	498	498	0.14997	0.570125	0.132169	93.2168	92.4137	98.1944	97.2774	100	72.9487	12.9167	67.4354	33.3333	96.35	96.8	95.5	91.65	88.05	91.9	94.5	1.10643	0.307229	0.216867	0.654193	2.70295	0.742973	1.22939	0.871752	0.913809	1.08089	1.38583	1.13863	0.631262	0	0	0	0	0.163036	0.15359	0.422367	0.347954	1.42022
Uxs1	protein_coding	amyb_in	non_ts	btbd18_in	non_pathway	185	5079	80834	0.326414	0.577237	0.932347	0.278525	0.265958	0.636213	0.839646	1.2884	2.03631	5.82446	1.96597	0.367329	1.035	0.7475	1	0.9125	0.74	0.5575	0.515	11.3901	3.06804	1.77846	5.34134	6.59792	4.07733	4.76307	6.03584	4.68421	7.14489	5.0945	4.04513	4.28291	1.85644	0	5.84396	0	2.55671	1.73467	2.49056	0.879397	2.10499
Gm16103	other	amyb_in	non_ts	btbd18_in	non_pathway	1278	1278	1278	0	0.0444283	0.252984	88.6412	94.8023	88.5358	94.7083	94.7273	80.1005	5.80914	70.6184	0	96.3333	94.5833	94.9333	89.35	85.2	90.35	90.6334	0.106416	0.0242567	0.028169	0.0699809	0.0501916	0.0280826	0.0614372	0	0	0.0213677	0.0223694	0.0108619	0.066458	0	0	0	0	0.263082	0.194247	0.455505	0.999463	1.71834
Gm19587	other	amyb_in	non_ts	btbd18_in	non_pathway	544	544	544	-0.163058	0.0584958	0.471536	15.7418	18.1617	13.1913	13.8104	47.751	76.2421	13.0269	25.1234	7.32955	94.0114	91.9432	92.4318	84.5795	71.4091	87.8863	91.5	0.242647	0.194853	0.318015	0.817117	4.05192	6.26075	5.92178	7.69323	7.13928	9.33923	4.36054	2.02523	0.495413	0	0	0	0	0.148215	0.158108	0.276934	0.43535	1.09738
Gm8241	other	amyb_in	non_ts	btbd18_in	non_pathway	815	815	815	0.0349338	0.0175726	0.470542	9.15527	12.7591	8.77237	5.57058	40.4252	83.4496	5.39279	35.9657	4.04518	88.1417	79.3	84.1583	80.2917	83.0333	83.1833	66.1166	0.0429448	0.0380368	0	0	0.0389449	0	0	0	0	0.0479828	0	0	0	1.85644	0	0	0	0.237143	0.225868	0.266683	0.959886	1.16689
Gm26352	other	amyb_in	non_ts	btbd18_in	non_pathway	124	124	124	-0.111031	0	0.132872	89.8883	93.6204	92.0973	98.1134	82.1629	72.2057	0	34.4783	0	74.5	75.125	67.625	55.75	58.0417	63.1666	76.875	0	0	0	0	0	0	0	0	0	0	0	0	0	0	0	0	0	0.148215	0.144556	0.101048	0.658671	0.919685
Gm24180	other	amyb_in	non_ts	btbd18_in	non_pathway	109	109	109	0.125531	0	0.361962	13.7234	14.9858	28.8022	19.0199	19.7035	76.2958	0	3.21769	0	80.1806	72.4723	75.9861	51.4167	60.3055	60.2084	53.8889	0	0	0	0	0	0.131973	0.105948	0	0	0	0	0.0595796	0	0	0	0	0	0.214912	0.0903474	0.851216	0.0993702	0.788161
Tpp2	protein_coding	amyb_in	non_ts	btbd18_in	non_pathway	226	10048	69353	-0.00414449	-0.271031	0.856815	0.252274	0	0.59659	0.51512	0.908251	2.79425	7.4878	0.755608	0	0.403226	0.745968	0.995966	0.681451	0.701613	0.786291	1.08064	12.5541	19.9445	17.8448	15.2652	6.27597	6.31045	8.1887	9.55557	8.649	5.6509	6.75238	7.35237	8.58849	4.36002	0.537685	0.459373	12.0257	13.9841	5.01879	8.64127	1.61015	3.76553
Mettl21c	protein_coding	amyb_in	non_ts	btbd18_in	non_pathway	126	4296	10626	-0.0164131	0	0.0713861	93	100	100	100	92.5	81	0	32.5714	0	86.1667	90.0833	79.5	59.5	68.4167	72.4167	76.3333	0.0410765	0.0325779	0.118778	0.0289641	0.0223328	0.00320359	0	24.3279	0	0.00191104	0.00564685	0.0141645	0.1	0	0	0	0	0.159331	0.162625	0.397425	0.33735	1.16103
Gm15838	other	amyb_in	non_ts	btbd18_in	non_pathway	179	179	179	0	0	0.137359	90.4541	88.373	94.3678	97.2041	80.1852	89.9537	5.34188	61.0588	11.1111	88	87.5833	87.125	81.0833	74.8333	76.875	89.9583	0	0	0	0	0	0	0	0.600311	0	0	0	0.03859	0.0277778	0	0	0	0	0.166742	0.189729	0.417899	0.403841	0.958696
Gm8251	protein_coding	amyb_in	ts	btbd18_in	non_pathway	5984	5984	5984	-0.0211819	0.00232312	0.111979	94.3138	92.3333	93.1003	94.1667	77	63.6905	1.78571	46.7593	20.4348	81.375	82.25	87.0625	75.375	64.125	73.125	82.3125	0.107453	4.30448	19.9883	11.6074	0.00464691	0.0292657	0.034088	0.0246564	0	0.0435818	0.0177476	0.152343	0.0568087	0	0	0	0	0.111161	0.149073	0.255841	0.143677	0.719942
Tex30	protein_coding	amyb_de	ts	btbd18_in	non_pathway	541	1917	15828	-0.667261	-1.07368	1.04273	0.207118	1.65383	0.453857	0.466502	1.24892	2.99005	1.34454	0.663919	0	0.553847	0.433334	0.425641	0.123077	0.202564	1.16154	0.264102	6.48959	11.4076	9.33015	21.2667	1.61586	4.89436	3.85521	2.51539	3.55246	2.59125	2.95204	4.74612	3.38266	3.09406	0	0	0	6.36212	6.18428	8.53795	0.964067	3.80648
Gm29247	other	amyb_in	non_ts	btbd18_in	non_pathway	55	669	19327	0	0	0.291904	88.5268	93.6434	85.8463	96.5611	93.1944	78.4836	3.89864	43.9482	5.88235	94.2142	92.5	93.8571	89.3929	79.8036	90.1428	91.6786	0	0	0	0	0	0	0	0	0	0	0	0	0	0	0	0	0	0.381654	0.234903	1.04196	0.355107	1.2128
Kdelc1	protein_coding	amyb_in	non_ts	btbd18_in	non_pathway	490	3189	12262	0.451862	0.555808	0.624036	0.178808	0.22869	0.405665	0.29936	1.10399	3.41457	3.25691	0.135501	0.0811688	0.773253	0.302325	0.639535	0.244186	0.267442	0.267442	1.00581	4.63324	0.195659	0.128869	1.43148	3.01991	4.12712	4.51764	4.66967	9.34901	5.37075	6.95464	4.16972	6.58643	0	0	0	0	0.955986	0.930577	2.75147	1.07155	1.69069
Bivm	protein_coding	amyb_in	non_ts	btbd18_in	non_pathway	413	4194	25813	0.369507	0.629867	0.621855	0.0905616	0.252582	0.454264	0.133448	0.9375	4.31445	0	0.132275	2.20663	0.579546	0.375	0.698864	0.164773	0.511363	0.431818	1.20455	3.88329	0.475021	0.565891	1.13715	6.56447	4.43334	7.68906	5.32757	5.85307	7.70771	6.06123	3.96824	2.72112	0	0	0	0	0.959691	0.935094	2.72542	1.07923	1.78228
Ercc5	protein_coding	amyb_in	non_ts	btbd18_in	non_pathway	1778	5850	33516	0.225251	0.171769	0.858505	0.471571	0.319266	0.206612	0.785792	2.02821	2.94609	0.986219	0.760837	0	0.880433	0.550725	0.746377	0.753623	1.4855	0.844202	0.666667	7.96972	4.26454	6.64186	5.11184	5.94994	5.66324	8.56053	7.97008	6.41481	6.51598	8.58075	7.01227	5.21572	3.09406	0	0	0	1.78228	1.56301	2.12551	0.61014	1.15972
Mettl21e	protein_coding	amyb_in	non_ts	btbd18_in	non_pathway	121	3957	14891	-0.0350953	0.00726617	0.0281434	100	100	100	100	100	100	0	16.6667	0	49	64.5	52	16	57.25	48.25	39.75	0	0.00667959	0.00775695	0.00164596	0.0144286	0	0	15.0438	0.0882708	0.00344979	4.08259	0.0100563	0.00757384	0	0	0	0	0.174152	0.135521	0.18952	0.166215	0.829547
Gm15833	other	amyb_in	non_ts	btbd18_in	non_pathway	956	956	956	-0.0712939	-0.0298396	0.442079	5.77158	11.5054	3.52834	2.76887	34.4627	65.5177	14.8405	18.0662	16.6667	93.2083	92.4792	92.2188	83.4792	80.2292	87.5208	91.7917	0.0376569	0	0	0.00681259	0.0796701	0.0143944	0.0942869	6.67169	0.257787	0.197978	0.0779113	0	0.0261233	1.23762	0	0	0	0.133393	0.140039	0.199139	0.313805	1.12701
Gm5700	other	amyb_in	non_ts	btbd18_in	non_pathway	988	988	988	0	0	0.0897731	80.4628	83.3053	80.0662	87.6021	75.3913	80.4808	8.04487	35.0694	0	92.35	95.2	91.1	84.2	79.15	91.65	93.9	0	0	0	0	0	0	0	0	0	0	0	0	0.0404449	0	0	0	0	0.107456	0.135521	0.248942	1.5	1.36692
Gm28893	other	amyb_in	non_ts	btbd18_in	non_pathway	88	1105	1638	0.0129623	0.0511648	0.177778	87.0793	92.2889	83.394	93.327	92.4076	88.5111	8.68254	33.053	0	94	90.8333	93.4445	55.5278	79.75	86.1945	89.9444	0.0316742	1.45882	7.62262	4.14708	0	0	0	0	0	0	0	0	0	0.214	0	9.02639	8.11832	0.437233	1.36876	0.262079	0.340404	0.997803
Txn-ps1	other	amyb_in	non_ts	btbd18_in	non_pathway	308	308	308	0	0	0.222778	83.745	89.742	86.3484	92.9875	74.359	77.8254	4.86111	35.2222	0	83.7188	76.8125	72.8125	61	68.6875	60.75	69.0625	0.227273	0	0	0.0421984	3.18062	27.1427	7.44625	3.59418	10.4429	6.30635	5.45712	2.74176	0.453074	0	0	0	0	0.159331	0.126486	0.238463	0.333911	0.952034
Gulp1	protein_coding	amyb_in	non_ts	btbd18_in	non_pathway	361	3743	245327	0.436361	0.236995	0.577284	0.371285	0.59848	1.09757	1.39373	4.19945	9.6615	3.05138	1.0274	2.08333	7.2622	4.86585	3.77439	4.36585	6.68293	3.87195	4.71341	2.60171	0.155505	0.0669676	0.138106	1.22385	0.817673	0.128642	2.07376	4.71241	2.34162	6.47547	3.34605	1.06306	4.85325e-05	0	0.00212686	0.000592518	0.240849	0.248455	1.75986	0.972416	0.674109
Gm37626	other	amyb_in	non_ts	btbd18_in	non_pathway	4562	4562	4562	-0.024386	0.0306772	0.0614238	100	100	100	100	75.5556	86.1404	0	52.8182	0	83.75	92.75	91.5	92.0833	75.0833	85.3333	92.5833	0.0221394	0.00679526	0.0265235	0.0210151	0.0457328	0.272406	0.0108958	0.361512	1.19493	0.298396	1.02944	0.682357	0.164365	0	0	0	0	0.137099	0.0677605	0.284174	0.290513	0.785807
Gm16102	other	amyb_in	non_ts	btbd18_in	non_pathway	419	419	419	-0.0995357	0	0.371581	9.0259	18.8746	6.14106	4.95839	38.7386	84.3892	0	19.9476	0	94.0375	94.75	94.3875	88.1625	80.6125	90.875	90.825	0.0835322	0	0.0883055	0.0931378	0.322597	0.860422	0	1.60259	3.60085	1.15184	3.26491	1.74544	0.0952382	0	0	0	0	0.129688	0.144556	0.366272	0.40696	1.39359
4930521E06Rik	other	amyb_in	non_ts	btbd18_in	non_pathway	17	902	5273	0.0470486	-0.0315355	0.162336	88.6892	92.1587	87.2223	94.7778	83.619	73.6111	15.625	37.9718	0	81.2	86.65	83.25	64.35	68.6	72.95	77.9	0	0.888027	0.588692	0.0360202	0	0	0	0.0149249	0	0	0	0	0	0	0	0	0	0.174152	0.140039	0.372985	0.151466	0.571934
Gm38110	other	amyb_in	non_ts	btbd18_in	non_pathway	1550	1550	1550	0.00921264	0	0.0807979	85.2232	98.7103	100	94.9901	100	0	0	66.6667	0	22.375	24.4375	22.5	20.625	19.4375	20.9375	22.8125	0	0	0	0	0.030138	0.0240309	0.00751407	0.00767751	0	0.0270305	0.0497572	0.00422551	0.0128949	0.0318156	1.65312	0.351139	0.104355	0.0778127	0.0632431	0.2238	0.120193	1.11241
Gm3489	other	amyb_in	non_ts	btbd18_in	non_pathway	527	527	527	0.0270682	0	0.0313851	100	100	100	100	66.6667	92.3077	0	35.7143	50	72.75	89.75	95	81.25	68.25	66	88.75	0	0	0	0	0	0	0	0.0255814	0	0	0	0	0	0	0	0	0	0.0815181	0.121969	0.0911612	0.0647346	0.569454
Gm19480	other	amyb_in	non_ts	btbd18_in	non_pathway	666	666	666	0	0	0.175507	85.8836	92.9425	81.7017	98.1081	83.0952	89.7959	18.9059	33.3761	33.8095	88.8438	92.8438	87.4688	81.7188	74.7188	87.5312	88.0625	0	0	0	0.00977459	0	0	0	0	0	0	0	0	0	0	0	0	0	0.0926343	0.131004	0.174566	0.277547	1.23007
Gm3496	other	amyb_in	non_ts	btbd18_in	non_pathway	744	744	744	-0.0192362	-0.0192362	0.120758	82.3765	92.3611	85.7478	86.25	91.6667	83.9286	0	42.004	21.2903	94.0625	92.8125	93.875	69.3125	72.1875	85.125	92.125	0	0	0	0.0140458	0	0	0	0.114032	0	0	0.246716	0	0	0	0	0	0	0.070402	0.162625	0.199365	0.0899931	0.741185
Gm5268	other	amyb_in	non_ts	btbd18_in	non_pathway	939	939	939	-0.0152668	0	0.0957579	97.1429	94	86.3889	100	83.3333	96.4286	10.5303	37.5	0	93.5	94.5	91.5833	83.9167	72	87.1667	94	0.104366	0.0330138	0	0.0319394	0.00757858	0.0713272	0.0123982	0	0	0	0	0	0	0	0	0	0	0.0889288	0.0632431	0	0.0253878	0.792487
Col3a1	protein_coding	amyb_in	non_ts	btbd18_in	non_pathway	294	9766	38168	0.933915	0.531509	0.177655	76.1809	91.3244	91.5418	88.3757	92.0833	86.1111	1.66667	13.6565	0	89.3928	85.2857	84.7143	48.8928	70.3571	44.2143	38.1072	43.1924	0.59001	0.972636	4.58873	0.872942	23.9552	6.92841	62.2352	71.594	9.92983	21.2224	10.7268	5.65097	0.618812	0	0	0	0.144509	0.17166	1.53457	0.271373	0.311728
AC125167.1	other	amyb_in	non_ts	btbd18_in	non_pathway	140	140	140	0	0	0.186955	76.1809	91.3244	91.5418	88.3757	92.0833	86.1111	1.66667	13.6565	0	89.3928	85.2857	84.7143	48.8928	70.3571	44.2143	38.1072	0	0	0	0	0	0	0	0	0	0	0	0	0	0	0	0	0	0.15192	0.185212	1.50114	0.271373	0.311445
Col5a2	protein_coding	amyb_in	non_ts	btbd18_in	non_pathway	461	9539	128961	0.684691	0.220525	0.326014	9.79389	4.90497	7.06312	9.60385	13.3333	64.9447	0	9.88506	0	28.7667	36.8333	45.2	23.1667	25.9	16.4667	27.0666	27.9671	0.274691	0.409996	0.552258	1.5323	5.23317	0.991958	16.7712	13.0473	3.06956	11.4391	4.80981	6.02073	0	0	0	0	0.155625	0.176177	1.19141	0.292165	0.757643
Gm38211	other	amyb_in	non_ts	btbd18_in	non_pathway	7216	7216	7216	-0.0153542	0.061589	0.199027	77.7778	100	100	100	100	70.3704	0	47.7778	33.3333	78.7	87	82.7	70.9	64.25	75.85	86.6	0.0367239	0	0	0.000903374	0.00967683	0.178079	0.0183476	0.408749	0.595082	0.0480983	0.64603	0.218483	0.0270195	0	0	0	0	0.137099	0.0858299	0.314104	0.118485	1.13616
Gm8296	other	amyb_in	non_ts	btbd18_in	non_pathway	523	523	523	0	0.027273	0.178188	92.0495	97.5143	90.8546	97.9815	93.4603	75.1299	4.52189	46.7983	0	89.4167	91.1667	88.2917	79.0417	69.5417	80.75	83.375	0.0669216	0	0	0	0	0	0	0	0	0	0	0	0	0	0	0	0	0.111161	0.135521	0.106084	0.133933	0.90277
Gm7063	other	amyb_in	non_ts	btbd18_in	non_pathway	980	980	980	0.0271957	0	0.341411	10.8269	15.0408	13.3288	1.64483	40.8333	74.0344	0	19.6676	12.5	91.9822	91.3929	94.4643	82.7321	76.4107	82.7143	90.1428	0	0	0	0.0152065	0.00809864	0	0	0	0.0718516	0.00866101	0	0	0.0152905	1.54703	0	0	0	0.137099	0.15359	0.335135	0.351014	0.867551
Gm8304	other	amyb_in	non_ts	btbd18_in	non_pathway	281	582	727	0	0	0.284055	43.4876	46.2735	53.8202	31.5753	77.8235	77.591	8.39947	21.8965	33.3333	88.4412	83.5588	87.5294	81.7059	74.5294	84.9706	90.5883	0	0	0	0.0127719	0	0.0248579	0	0	0	0	0	0.0356826	0	0	0	0.443335	0	0.155625	0.0948648	0.0466617	0.0524467	0.854934
Gm23216	other	amyb_in	non_ts	btbd18_in	non_pathway	106	106	106	0	0	0.101453	86.7607	87.7529	86.7035	87.754	85.2211	85.7143	3.7037	25.0278	0	87.8182	85.4546	86.2273	65.6818	67.2273	72.8182	78.9091	0	0	0	0	0	0.135673	0	0	0	0	0	0.0660195	0	0	0	0	0	0.133393	0.0813127	0.41914	0.323676	0.868229
Gm23974	other	amyb_in	non_ts	btbd18_in	non_pathway	130	130	130	0	0	0.0979592	89.1303	95	87.963	83.8889	82.6667	25	3.33333	53.5238	0	88.5	87.8333	91.3333	82	78	85.0833	89.3333	0	0	0	0	0	0	0	0	0	0	0	0	0.0381679	0	0	0	0	0.133393	0.140039	0.11166	0.209787	0.872747
Gm8307	other	amyb_in	non_ts	btbd18_in	non_pathway	1149	1149	1149	-0.0124909	0	0.398707	8.78893	8.78216	15.5476	4.36081	42.3186	68.7	11.1111	26.5208	7.69231	89.7976	91.3929	92.6667	84.9762	81	88.7024	91.9643	0	0	0	0.00909924	0	0.0239573	0	0.0103546	0	0	0	0.00614268	0	0	0	22.2071	0	0.174152	0.167143	0.589016	0.688318	0.995192
Gm23984	other	amyb_in	non_ts	btbd18_in	non_pathway	202	202	202	0	0	0.0778062	89.1812	89.6701	83.0159	90.8333	72.8788	91.8519	3.75	57.7072	40	90.55	84.15	86.55	61.65	60.15	85.45	78.9	0	0	0	0	0	0	0	0	0	0	0	0	0	0	0	0	0	0.181563	0.194247	0.339268	0.545171	1.39753
Wdr75	protein_coding	amyb_in	non_ts	btbd18_in	non_pathway	438	4881	28453	0.0203007	0.00177913	0.678313	0.250833	1.32499	0.370553	0.161332	1.52764	3.35125	0.350877	2.0482	0	4.34	3.245	4.53	3.305	4.96	4.26	3.345	15.0042	7.41965	9.87378	7.07085	6.91673	6.41284	6.01833	7.15366	6.90099	5.90235	6.89962	9.04183	19.1673	1.23762	0	0	0	3.46082	2.0012	3.82593	1.30408	2.70034
Gm28906	other	amyb_in	non_ts	btbd18_in	non_pathway	1440	1777	2988	-0.016039	0	0.161797	95.2138	81.5741	100	98.5043	88.6364	71.1806	0	42.619	75	91.7143	92.1786	90.7143	88.3571	74.1786	78.5357	82.4286	0	0	0	0	0	0	0	0	0	0	0	0	0.00281057	0.011177	0.0650026	0.184207	0.0254104	0.114866	0.144556	0.526138	0.284341	1.43206
Gm5526	other	amyb_in	non_ts	btbd18_in	non_pathway	422	422	422	-0.141323	-0.0951988	0.31721	22.0741	20.4031	18.0795	23.1269	44.1328	84.1781	14.0893	30.8938	6.72121	77.2353	70.8235	74.1617	70.7647	61.6176	65.6029	78.6029	0.682465	1.53081	9.32465	6.92819	11.0004	31.2852	18.4075	9.5118	32.2481	12.6294	10.999	9.6327	8.69975	0.123762	0	0	6.85448	0.0852234	0.158108	0.313273	0.243431	1.11132
Gm5269	protein_coding	amyb_in	non_ts	btbd18_in	non_pathway	748	748	748	0.163705	0	0.0933511	94.3737	93.6135	92.7571	100	80.9184	72.312	6.1842	50.2289	0	92.375	89.8125	86.3125	81.625	76.5	91.125	92.875	0.19096	0	0.0418079	0.00870447	0.0709309	2.22191	0.236295	0	0.233612	0.088515	0.118564	0.73422	0	0	0	0	0	0.214912	0.108417	0.325239	0.22439	1.25588
Gm18303	other	amyb_in	non_ts	btbd18_in	non_pathway	1175	1175	1175	0	0	0.146103	90.0126	94.7968	88.0524	90.7632	82.9328	83.6881	3.47222	29.2393	25	53.25	43.125	48.3125	38.5	44.6875	46.3125	40.4375	0	0	0	0	0	0	0.0769348	0.432371	0	0.190564	0.0243286	0.118701	0.0042517	0	0	0	0	0.111161	0.131004	0.346384	0.33053	0.986451
Slc40a1	protein_coding	amyb_in	non_ts	btbd18_in	non_pathway	2791	8992	18455	0.297758	0.610733	0.343702	3.08475	7.36271	3.90603	3.66735	12.279	15.753	3.02632	4.88923	0	14.6477	16.7841	17.1477	23.7272	11.7727	17.9886	25.1023	11.6513	0.0678708	0.0674053	0.468829	1.32201	15.8163	18.3289	5.85144	3.05286	8.03188	2.63989	12.1473	0.361111	0.000659012	0	0	0	0.403885	0.393011	1.0095	1.95464	1.18628
Gm9496	other	amyb_in	non_ts	btbd18_in	non_pathway	1405	1599	5793	0	0	0.147044	95.0892	97.2637	95.0105	95.0873	88.6995	89.9008	1.81818	73.6912	0	90.0417	87.3333	86.125	82.0417	56.3333	72.0417	84.0417	0	0.0218887	0.0225141	0.00931767	0	0.00906748	0	0	0	0	0	0	0	0	0	0	0	0.114866	0.108417	0.476295	0.230976	0.603822
Rpl23a-ps1	other	amyb_in	non_ts	btbd18_in	non_pathway	464	464	464	0	0.0607541	0.394477	16.9175	6.62774	17.766	24.0812	47.293	86.2076	0.333333	17.0731	0	93.35	92.5833	95.3167	89.2167	78.0166	88.1166	95.6667	0.0775862	0	0	0.0140208	0.0239241	0.0579317	0.0806547	0.0546555	0.376291	0.0706879	0.272167	0.0879405	0.0107527	0.0578455	5.53984	0.531269	0	0.140804	0.0993821	0.0307639	0.157029	0.863008
Gm3852	other	amyb_in	non_ts	btbd18_in	non_pathway	263	263	263	0	0.053638	0.368	9.46701	9.40785	7.94787	6.71044	25.4559	91.5196	2.19452	22.8428	8.36397	90.8804	89.25	86.6522	82.5652	77.337	86.8261	90.8696	0	0	0	0	0	0.0340129	0	0	0	0	0	0	0	0	0	0	0	0.122277	0.198764	0.269694	0.308214	1.31848
Stk-ps2	other	amyb_in	non_ts	btbd18_in	non_pathway	1671	4662	10397	-0.00916577	0.00616933	0.218253	93.8873	92.4108	92.5875	98.632	87.4432	94.8622	3.69346	54.7151	0	76.3637	81.4091	80.4772	77.4545	67.5455	71.8863	76.0228	0.00414299	1.45099	6.78954	6.19828	0	0.00679971	0	0.00255149	0	0.0153528	0.00148462	0.00140428	0	4.84736	0	1.75319	59.4055	1.16719	4.73872	0.409937	0.31682	0.968154
Gm18849	other	amyb_in	non_ts	btbd18_in	non_pathway	132	557	2676	0	0	0.318977	76.0301	91.5263	84.4793	83.153	81.2319	94.4685	5.60364	29.9826	0	92.8036	93.3572	91.625	82.4821	79.5	86.7857	89.875	0	0.725314	5.01257	0.875588	0	0	0	0	0	0	0	0.0117031	0.00892855	0	0	0	0	0.218617	0.727297	0.15382	0.174659	0.607981
Dnah7b	protein_coding	amyb_in	non_ts	btbd18_in	non_pathway	45	19913	307231	-1.32422	-2.07865	0.167566	25.3314	20.4833	24.7028	24.0371	29.7358	37.8061	2.04082	16.4408	0	27.2188	25.8125	26.5312	27	27.1562	23.7188	30.875	0.985151	10.2651	4.87303	5.88523	0.575663	0.0310403	0.0023968	0.0350056	0.0422411	0.818436	0.627484	0.0432064	0.029029	18.3771	17.6302	107.237	68.279	3.29407	4.82003	3.54794	0.327936	1.48164
n-R5s211	other	amyb_in	non_ts	btbd18_in	non_pathway	118	118	118	0	0	0.108507	92.4777	100	95	100	68.7755	89.6825	4.64286	53.5119	0	92.1875	95.6875	95	89.375	82.9375	89.125	93.0625	0	0.262712	1.95763	0.230655	0	0	0	0	0	0.0690543	0	0	0	0	0	0	0	0.148215	0.189729	0.090618	0.108622	0.897094
Gm8326	other	amyb_in	non_ts	btbd18_in	non_pathway	299	1951	2430	-0.036287	0	0.297618	80.752	94.4082	84.3024	84.2096	90.918	88.0037	7.33311	55.4456	0	92.9834	92.6667	89.3333	88.0333	77.0833	90.2666	94.2833	0.205023	0.0199898	0	0.0449642	0.28511	0.406192	0.114653	0.192125	0.483898	0.373802	0.135145	0.196583	0.179211	1.11681	5.69031	3.67335	3.08452	0.137099	0.23942	0.282554	0.35547	1.06017
Dnah7c	protein_coding	amyb_de	non_ts	btbd18_in	non_pathway	35	12536	381884	-1.83941	-3.04787	0.436788	2.5803	3.26092	0.667197	2.25354	7.58449	42.1554	2.03125	11.2208	0	14.8529	15.9485	16.6764	17.4117	17.4264	18.1103	16.2647	0.258258	14.8469	6.25381	8.38359	0.194167	0.00323047	0	0.017952	0.00838925	0.115156	0.614236	0.00826116	0.133698	16.5017	18.1379	226.941	80.1974	2.95317	4.12886	1.78439	0.245181	1.34869
Slc39a10	protein_coding	amyb_in	non_ts	btbd18_in	non_pathway	52	6083	85308	0.254093	0.150731	0.0839842	77.5496	100	96.3081	91.4444	93.3333	70	0	54.4048	0	70.4167	69.4167	71	72	66.1667	71.1667	69.75	19.097	12.3838	19.9473	11.5093	21.255	1.75511	1.29958	3.58615	7.53887	8.85301	8.9	6.7717	25.4561	2.78465	0.0046727	0	0	0.144509	0.121969	0.387062	1.69685	1.13559
Gm28151	lincRNA	amyb_in	ts	btbd18_in	non_pathway	950	950	950	0.230878	-0.0779555	0.115001	85.7198	80.5556	89.1964	95	83.3333	58.9257	0	26.2963	0	49.5625	56.4375	58.875	52.625	55.1875	46.1875	58.0625	1.03684	0.89579	1.52737	2.21674	5.88705	1.86084	1.83194	1.40301	3.87686	2.83176	3.48027	6.65895	0.757098	0	0	0	0	1.33393	1.52235	0.930624	0.57768	0.833889
Gm37393	other	amyb_in	non_ts	btbd18_in	non_pathway	3869	3869	3869	0.00364781	0.029519	0.0813802	81.9048	100	80.614	95.8333	94.2857	91.6667	16.6667	72.7451	0	88	82.1667	85.8333	82.3333	64.0833	85.9167	77.9167	0	0.00904626	0	0.00529667	0.0640804	0	0	0	0	0	0.00862395	0.00883253	0.0232559	0.000177118	0	0.000712449	4.09577e-05	0.100045	0.194247	0.336139	0.243379	1.18655
Gm28527	other	amyb_in	non_ts	btbd18_in	non_pathway	296	296	296	0.0462443	0	0.283657	89.1536	92.7062	92.1874	93.9169	81.7411	86.0818	6.07792	42.1012	36.3636	87.0938	87.75	86.9062	74.7969	78.5781	82.4219	83.4219	0	0.10473	0	0.0791361	0.32583	0.578594	0.399925	0.850831	0.473612	0.452015	0.186632	0.245772	0.13468	0.618812	0	0	0	0.140804	0.108417	0.151882	1.07702	1.58016
Gm28825	other	amyb_in	non_ts	btbd18_in	non_pathway	237	237	237	0	0	0.156487	83.7231	91.9712	83.6307	90.9443	73.3889	81.0859	10.1957	27.0471	41.1111	80.4642	72.9642	66.3928	62.8214	66.6072	67.1071	67.9643	0	0	0	0.142721	0	0	0	0	0	0	0	0	0	0.103135	0	0	0	0.0852234	0.1039	0	0.0786701	0.404315
Gm28826	lincRNA	amyb_in	non_ts	btbd18_in	non_pathway	90	485	35610	0	0	0.111956	82.2472	95.8116	86.8521	91.5547	93.5043	77.1667	11.4253	44.9286	0	63.9584	63.9584	63.6667	55.625	46.25	43.4167	62	0	0.0639175	0	0	0	0	0	0	0	0.0168391	0	0	0.461066	0.102282	0.232894	1.51276	0.756852	0.125982	0.0948648	0.0615281	0.222878	1.80415
Gm4852	other	amyb_in	non_ts	btbd18_in	non_pathway	728	728	728	0	0.0731556	0.538375	7.15102	4.92086	5.43338	3.80033	54.844	98.6477	5.19564	22.5222	0	85.1191	84.6428	85.7024	81.4881	76.9643	81.1428	86.2142	0.56044	1.33791	1.0467	0.483983	0.606029	0.655489	0.871068	0.820368	0.0958382	0.602458	0.599373	0.667909	0.144033	0.324876	0	0	0	0.0889288	0.1039	0.137175	0.0765325	0.674813
Gm38090	other	amyb_in	non_ts	btbd18_in	non_pathway	1941	1941	1941	-0.0292647	-0.00740985	0.0727996	100	100	100	100	88.2828	95	12.5	35.7143	0	70.1667	86.4167	90.4167	45.3333	56.1667	55.4167	62	0	0	0	0	0	0	0	0	0	0	0	0	0	0	0	0	0	0.100045	0.121969	0.132064	0.219394	1.23091
Mir6350	other	amyb_in	non_ts	btbd18_in	non_pathway	104	104	104	0	0	0.281434	88.5994	97.0734	92.1567	88.1213	88.8235	82.0175	3.33333	18.9975	28.5714	60.8	79.925	68.85	74.1	72.55	58.5	83.825	0	0	0	0	0	0	0	0	0	0	0	0	0	0	0	0	0	0.0852234	0.189729	0.0480294	0.0225647	0.662872
Gm18117	other	amyb_in	non_ts	btbd18_in	non_pathway	59	740	1330	-0.0571817	0	0.119559	67.3053	87.879	75.3174	73.9792	83.2242	89.2857	10.8442	27.4929	5.55556	89.45	93.35	89.65	84.55	75.95	86.8	90.45	0	0	0	0	0.0170973	0	0	0	0	0	0	0	0	0	0	0	0	0.118572	0.189729	0.230356	0.454862	0.826459
Gm37196	other	amyb_in	non_ts	btbd18_in	non_pathway	905	905	905	-0.0469975	0.0158365	0.129493	88.0163	93.5281	89.9	97.3117	94.4444	79.5079	10.4167	47.0635	0	55.35	69.8	80.1	55.2	65.55	66.6	77	0	0	0	0	0.00613946	0	0	0	0	0	0	0	0	0	0	0	0	0.137099	0.15359	0.295399	0.15854	0.452524
Gm8337	other	amyb_in	non_ts	btbd18_in	non_pathway	1937	1937	1937	0.0217169	0.0428979	0.393312	17.0028	22.0322	7.54899	17.1985	45.429	91.1521	0.291769	36.0578	8.08081	86.825	86.4625	88.6375	81.6	71.8125	83.3	83.05	0.580279	0.103252	0	0.0587968	0.279159	0.340846	0.211767	0.252009	0.397837	0.187681	0.176673	0.0934937	0.371517	0.602114	5.69031	3.67335	0	0.0889288	0.1039	0.117942	0.243252	1.38284
Gm22419	other	amyb_in	non_ts	btbd18_in	non_pathway	120	120	120	0	0.11456	0.129198	89.6951	95.6511	90.0863	90.4782	83.6464	72	15.7143	48.8333	0	26.0833	28.4167	31	24.375	27.5833	24.5	25.2083	0	0	0.416667	0.0538814	0.0588749	0	0	0	0	0	0	0	0.289257	0.00846268	0	0.149902	0.063298	0.177858	0.0993821	0.0889012	0.126318	0.881874
Gm23829	other	amyb_in	non_ts	btbd18_in	non_pathway	269	269	269	0	0	0.12554	90.8631	89.3333	87.0039	91.6667	66.1905	88.2993	32.906	52.381	20	91.4375	95.3125	93.8125	78.3125	75.5	85.4375	90.75	0	0	0	0.0241469	0	0	0	0	0	0	0	0	0	0	0	0	0	0.114866	0.108417	0.163284	0.0670922	0.613822
Gm19206	other	amyb_in	non_ts	btbd18_in	non_pathway	826	826	826	0.0173403	0	0.222499	5.85383	7.057	14.131	7.58012	21.0384	84.5705	6.84345	29.4126	5.68182	91.75	92.725	90.1	76.975	78.875	78.625	87.6	0	0	0	0	0	0	0	0	0	0	0	0	0	0	0	0	0	0.155625	0.15359	0.196587	0.641819	0.512079
Gm5974	other	amyb_in	non_ts	btbd18_in	non_pathway	985	985	985	-0.0286828	0	0.0265703	100	100	100	100	50	83.3333	0	100	0	83.5	82.5	81.75	69.5	65.5	72.75	78.75	0	0	0	0	0	0	0	0	0	0	0	0	0	0	0.973895	0	0.147244	0.107456	0.117452	0.0638632	0.203549	0.86223
Gm23240	other	amyb_in	non_ts	btbd18_in	non_pathway	120	120	120	0.220688	0	0.139974	79.1301	87.5397	72.8009	81.2222	83.3333	81.5476	0	43.3333	0	85.75	82.4	85.6	68.75	70.1	79	86.65	0	0	0.308333	0	0	0	0	0	0	0	0	0	0	0.000116318	0	0	0.00681034	0.0555806	0.0271043	0.034085	0.124648	1.0054
Gm28830	other	amyb_in	non_ts	btbd18_in	non_pathway	212	212	212	0	0	0.202152	23.5363	39.386	19.1995	22.2172	43.071	78.3995	18.5973	34.3993	14.2857	86.6389	81.3056	83.8333	64.5833	68.9722	73.6944	80.6944	0	0	0	0	0	0	0	0	0	0	0	0	0	0	0	0	0	0.114866	0.0767952	0.206956	0.337647	0.808201
Gm8354	other	amyb_in	non_ts	btbd18_in	non_pathway	87	1371	1511	0.010394	0	0.16454	44.5782	60.1524	39.3987	35.2721	54.6349	90.5678	2.52747	12.6315	40	91.8125	90.5938	92.2188	72.875	83.2812	82.4688	89.8438	0	0	0.0802334	0.0266152	0	0	0	0	0	0	0	0	0	0	0	0	0	0.0741074	0.117452	0.318616	0.305835	0.548866
Gm19124	other	amyb_in	non_ts	btbd18_in	non_pathway	694	830	930	0	0	0.107944	90.3681	88.8889	97.1181	93.6111	87.5	91.25	7.14286	30.7143	24.4444	91.3125	87.5	87.3125	72.8125	72.9375	75.0625	84.875	0	0	0	0	0	0	0	0	0	0	0	0	0	0	0	0	0	0.122277	0.131004	0.160371	0.146053	0.743992
Gm8357	other	amyb_in	non_ts	btbd18_in	non_pathway	1010	1010	1010	-0.0421871	0.0141999	0.0713861	73.8961	80	100	76.6667	57.4242	62.7778	0	33.3333	45.4545	80	78.5833	83	57.6667	47.8333	58	77.5833	0	0.0306931	0.0366337	0.0285816	0.00785832	0.0143591	0.0127844	0.0267201	0.207931	0.0135159	0.0141496	0	0	0	0	0	0	0.114866	0.149073	0.158184	0.247715	0.96477
Gm22693	other	amyb_in	non_ts	btbd18_in	non_pathway	441	441	441	0	0	0.156395	100	100	75	100	96.6667	80	0	18.8889	66.6667	87	84.25	84.1667	69.5	75	77	86.9167	0	0	0	0	0	0	0	0	0	0	0	0	0	0	0	0	0	0.059286	0.0542084	0.0307639	0.0262234	0.775831
Gm28740	other	amyb_in	non_ts	btbd18_in	non_pathway	214	214	214	0	0	0.0253793	100	100	100	100	50	91.6667	0	32.1429	0	54.5	46.75	54.75	27.75	27	50.5	51.25	0	0	0	0	0	0	0	0	0	0	0	0	0	0	0	0	0	0.133393	0.140039	0.163291	0.130048	1.02318
Gm8367	other	amyb_in	non_ts	btbd18_in	non_pathway	785	885	992	0	0	0.0219384	100	100	100	100	37.5	75	0	33.3333	0	84.75	76	80.75	71.25	73	72	75	0	0	0	0	0	0.0264898	0	0	0	0	0	0	0	0	0	0	0	0.0815181	0.108417	0.15322	0.0582306	0.330945
C230029F24Rik	lincRNA	amyb_in	non_ts	btbd18_in	non_pathway	112	577	95827	0	0	0.139236	74.4767	82.1639	77.963	85.7616	84.7653	58.8194	8.33333	35.8025	5.1282	67.6	75.45	71.6	51.1	62.4	67.3	73	0	0	0	0	0	0	0	0	0	0	0	0.0119351	0	0.000131146	0	0	0	0.114866	0.072278	0.0816562	0.15734	0.636834
Gm6757	other	amyb_in	non_ts	btbd18_in	non_pathway	1705	1705	1705	-0.0487442	0	0.142984	88.6002	91.7316	91.9841	88.6309	89.8148	93.266	5.55556	11.4815	14	87.35	87.35	86.35	74.9	68.5	77.05	84.05	0	0	0	0	0	0	0	0	0	0	0	0	0	0	0	0	0	0.0926343	0.0813127	0.224317	0.178253	0.736496
Gm3605	other	amyb_in	non_ts	btbd18_in	non_pathway	439	439	439	-0.0324215	0	0.186955	79.7889	75.5878	75.9232	85.9053	85.237	73.8435	4.16667	13.6216	0	86.7142	88	86.7857	64.8572	72.2143	74.8214	80.9643	0	0	0	0	0	0	0	0	0	0	0	0	0	0	0	0	0	0.0741074	0.0767952	0.280435	0.104874	1.3022
Gm28388	other	amyb_in	non_ts	btbd18_in	non_pathway	436	436	436	0	0	0.0877535	75.873	73.9242	77.7253	86.0431	64.8299	70.119	2.08333	25	0	74.125	74.125	72.75	45.375	54.4375	52.375	73.75	0	0	0	0	0	0	0	0	0	0	0	0	0	0	0	0	0	0.107456	0.144556	0.203818	0.385466	0.951361
Gm8384	other	amyb_in	non_ts	btbd18_in	non_pathway	321	702	1708	0	0	0.0942596	93.1659	98.9583	84.9809	95.506	86.3095	97.9167	0	47.721	0	91.1875	91.125	89.3125	83.8125	81.9375	86.4375	92.8125	0	0	0	0	0	0	0	0	0	0	0	0	0.0213068	0	0	0	0	0.170447	0.144556	0.14895	0.301293	0.878837
4933411E06Rik	lincRNA	amyb_in	ts	btbd18_in	non_pathway	1492	1492	1492	-0.234509	-0.786778	0.244587	52.1126	62.5832	56.1539	60.7998	72.773	73.6842	12.2772	22.4967	0	76.3542	76.25	77.5208	66.5833	60.4583	70.1458	70.4792	0	3.38271	0.764745	3.07363	0	0	0	0.00797577	0	0.00915246	0	0	0	0.665012	1.07351	0.583418	0.0616572	4.30564	0.727297	0.472358	0.0786701	0.821757
Gm8391	other	amyb_in	non_ts	btbd18_in	non_pathway	725	725	725	-0.0381688	0	0.281411	28.1622	37.0632	30.3962	37.5762	50.1538	76.7062	0.309598	16.5018	0	82.6042	83.3333	83.1875	71.6458	70.8333	64.4375	83.0833	0	0	0	0	0	0	0	0	0	0	0	0	0	0	0	0	0	0.0963397	0.135521	0.174357	0.314678	0.823899
Gm27330	other	amyb_in	non_ts	btbd18_in	non_pathway	131	131	131	0	0	0.0237954	100	100	100	100	100	85.7143	20	11.1111	11.3208	86	85	85.25	72	65.25	78	83.25	0	0	0	0	0	0	0	0	0	0	0	0	0	0	0	0	0	0.0852234	0.0948648	0.118214	0	0.596287
Gm29665	lincRNA	amyb_in	non_ts	btbd18_in	non_pathway	527	527	527	-0.0270682	0	0.225215	59.0476	42.1429	57.2222	100	50	63.4921	0	28.5714	0	85.95	84.45	82.6	63.9	64.65	70.5	78.4	0	0	0	0	0	0	0	0	0	0	0	0	0	0	0	0	0	0.0852234	0.135521	0.0599891	0.138214	0.432994
Gm20118	other	amyb_in	non_ts	btbd18_in	non_pathway	161	161	161	0	0	0.136054	85.4168	93.0802	91.8037	92.3269	83.1285	86.5741	1.11111	48.7374	20	75.7083	74.625	77.5417	59.5833	55.7917	43.625	67.5417	0	0	0	0	0	0	0	0	0	0	0	0	0.0308642	0	0	0	0	0.133393	0.131004	0.202269	0.570009	1.02389
Gm25843	other	amyb_in	non_ts	btbd18_in	non_pathway	313	313	313	0	0	0.0562208	88.3862	95.074	89.2222	100	77.0655	76.1905	0	11.1111	0	85	85.5833	87.6667	79.3333	77.9167	72.25	85.3333	0	0	0	0	0	0	0	0	0	0	0	0	0	0	0	0	0	0.137099	0.108417	0.178248	0.195387	0.680933
Gm28321	lincRNA	amyb_in	non_ts	btbd18_in	non_pathway	2326	2326	2326	0.0591559	0.27891	0.329861	85.0832	94.465	87.9637	94.8642	89.6519	86.6369	8.04598	34.0476	26.5362	84.25	83.75	83.8684	78.2369	69	79.7631	78.9605	3.17627	0.0150473	0	0.0336443	0	0	0	0	0	0	0	0	0.120327	0.623572	0	0	0	0.137099	0.176177	0.104652	0.115815	1.25795
Tmeff2	protein_coding	amyb_in	non_ts	btbd18_in	non_pathway	135	6689	286623	0.0417827	0.133262	0.227841	53.0048	39.8799	56.043	55.7646	70.6328	82.4781	6.06061	33.2107	27.439	88.6	89.55	86.375	83.725	76.4	85.4	88.225	1.04143	0.487262	2.00728	0.650205	7.65848	0.157665	0.0642925	1.4361	0.0104631	0.105499	1.98198	0.0093855	0.171463	3.23207e-05	0	0	0	0.174152	0.180695	0.135101	0.124254	0.778215
Gm28322	lincRNA	amyb_in	non_ts	btbd18_in	non_pathway	1474	1474	1474	-0.0837929	-0.00974798	0.0756144	95.0436	77.1429	89.7059	97.5	87.4074	77.265	7.85256	25	0	71	73.5	86.375	65.8125	50.5	63.4375	72.875	0	0	0	0.013897	0.315581	0	0	0	0	0	0	0	0.0101695	5.88799e-05	0	0.0052033	0.000457618	0.0889288	0.203282	0.105256	0.316849	0.552348
Gm25736	other	amyb_in	non_ts	btbd18_in	non_pathway	100	100	100	0	0	0.0822346	100	100	100	100	100	67.1429	0	44.4444	0	76.3333	72.9167	73.1667	68.3333	56.6667	64	70.9167	0	0	0	0	1.0211	0	0	0	0	0	0.205804	0	0	0.00122871	0	0	0	0.122277	0.135521	0.0866804	0.103805	0.952804
Gm28319	other	amyb_in	non_ts	btbd18_in	non_pathway	98	224	2941	0	0	0.286339	91.7671	96.015	93.5434	96.3735	90.0376	78.6786	4.44444	41.6386	0	88.1591	88.1137	89.8182	85.9318	80.2727	87.2955	87.6818	0	0.15625	0	0	0.0315215	0	0	0.0597655	0.311887	0	0.611783	0	0	0	0	0	0	0.111161	0.167143	0.524128	0.3273	1.30862
Gm28320	other	amyb_in	non_ts	btbd18_in	non_pathway	2272	2272	2272	0.0188344	0.0188344	0.210388	92.5815	93.7377	87.0037	97.4188	79.9639	92.4206	0.833333	39.4048	0	71.0312	67.2188	52.5625	44.375	71.9688	52.6875	42.8438	0.0294894	0.0171655	0	0	2.80193	0.0124472	0.00512729	0.125699	0.0155052	0.011214	0.185922	0	0.0153981	0	0	0	0	0.237143	0.117452	0.469443	0.414148	0.935569
Gm29325	lincRNA	amyb_in	non_ts	btbd18_in	non_pathway	2527	2527	2527	-0.0224724	0.0113688	0.146885	96.4887	93.8587	88.3811	91.6289	95.2381	48.7374	0	52.6876	0	93	91.4	90.55	84.85	70.45	88.65	90.25	0.0142461	0	0	0	0.76939	0	0	0.0282622	0	0.00336094	0.0171483	0	0	0.317028	0.191717	0.269732	0.192259	0.122277	0.121969	0.726991	0.242784	1.20293
9330175M20Rik	other	amyb_in	non_ts	btbd18_in	non_pathway	95	2547	115393	-0.0216787	0	0.442398	1.2963	0.757575	1.62987	2.78087	0.833333	49.6004	2.92763	2.67442	0	29.5795	21.6023	24.5227	6.84091	19.1364	5.72728	11.8864	0	0	0	0.181428	0.104179	0.0218822	0.00456674	0	0.0276201	0.00966003	0.0891809	0	0	0	0	0	0	0.20009	0.198764	0.913917	0.482935	1.29325
Sdpr	protein_coding	amyb_in	non_ts	btbd18_in	non_pathway	742	3053	13834	0.458028	0.177458	0.273091	2.67481	2.61187	2.8969	2.48562	14.7312	78.1301	2.66106	13.2838	19.2308	52.75	60.1765	53.2794	8.92647	35.0147	13.7206	31.8676	17.7625	0.0334098	0.277104	1.81286	3.79093	8.38709	9.36356	30.5297	97.1048	12.3216	47.0915	17.2873	0.0294599	0	0	0	0	0.466877	0.289112	3.76493	0.398366	1.03955
Gm5253	other	amyb_in	non_ts	btbd18_in	non_pathway	1024	1024	1024	0.0276122	0	0.409808	8.04912	16.3182	16.8479	16.1976	46.3975	83.8641	4.09994	29.763	3.84615	95.1458	95.6354	93.625	89.0938	86.2604	93.4896	91.3333	0	0	0.0849609	0	0.155628	0	0	0.0510301	0.308847	0	0.00675973	0	0	0	0	0	0	0.185269	0.271043	0.274083	0.426008	1.7613
1700072G22Rik	lincRNA	amyb_in	ts	btbd18_in	non_pathway	154	546	999	0.0247467	-0.524019	0.195014	2.43078	8.94551	5.54268	1.5867	27.1296	48.3387	11.1607	23.0798	0	71.75	74.7728	74.4772	58.5909	50.4773	69.8182	73.6591	0.565934	3.85897	7.18865	4.86192	0.0144978	0.0163858	0.0235859	0	0	0.0554353	0.0387481	0.0726877	0.0456204	0	0	0	0	0.396474	1.039	0.680297	0.956514	1.75037
Nabp1	protein_coding	amyb_in	non_ts	btbd18_in	non_pathway	2833	8492	12563	0.400255	0.633406	0.790905	0.11008	0.253245	0.413555	0.143748	0.634921	1.54984	3.56249	0.240595	0	0.903572	0.314285	0.1	0.360714	0.946427	0.664286	0.503571	7.28658	3.9363	8.98626	9.56366	2.25556	1.97815	5.86803	6.86694	12.601	8.49015	5.22581	6.22142	6.03201	12.3771	2.72747	59.641	78.8351	6.9698	9.97887	6.35605	2.44596	2.28359
Gm17767	lincRNA	amyb_in	non_ts	btbd18_in	non_pathway	417	3974	89632	0.0278186	-0.00354981	0.228309	53.0002	62.7359	64.9127	55.3785	56.0714	58.5375	17.0833	28.875	0	52.4545	51.2955	56.4091	60.8409	61.4772	66.7727	68.1591	0.0886328	0.00686904	0.0682473	0.0392984	0.0419235	0.0239587	1.02604	0.0369075	0	1.87393	0.197575	0.0398166	0.106811	1.25342e-05	0	0.00212686	0.00385572	0.240849	0.280077	0.418708	0.925324	0.697529
Gm37535	other	amyb_in	non_ts	btbd18_in	non_pathway	2364	2364	2364	-0.0355508	0	0.107385	87.7489	86.5674	91.8611	98.1771	100	85.4167	0	61.8831	0	64.6875	83.9375	82.125	61.125	43.9375	57.5625	44.0625	0	0	0	0.0330807	0	0	0	0.0057112	0	0.00359258	0	0.00298693	0.00845665	0.0772965	0.769148	0.836706	0.288936	0.251965	0.266526	1.8753	0.588795	1.2844
Gm28055	lincRNA	amyb_in	non_ts	btbd18_in	non_pathway	118	1417	50619	0	0.0201779	0.403989	39.2399	47.9823	45.1217	39.9928	50.2564	35.5348	14.007	41.6131	0	76.3875	74.3625	80.725	89.075	77.3125	86.5625	74.35	0.0925629	0	0	0.0183652	0.0670329	0.0491181	0.220047	0.0262836	0.0494199	0.00598342	0.356378	0	0.0809859	0	0	0	0	0.303841	0.311698	0.947684	1.57566	1.68202
Myo1b	protein_coding	amyb_in	non_ts	btbd18_in	non_pathway	310	10754	166306	0.310229	0.397405	0.82749	1.34369	0.636249	0.627551	0.722762	1.77711	3.23857	1.89278	1.45852	0	3.28948	1.85672	2.10234	2.22807	1.93275	2.06433	2.40643	10.7887	0.447499	0.196745	0.840388	3.93535	3.26158	18.4776	3.81452	10.4443	3.1209	15.6121	2.02307	3.08099	0.0314639	0.414794	0.611046	0.0361808	0.907816	0.587258	1.07987	0.823814	2.81685
Gm29453	other	amyb_in	non_ts	btbd18_in	non_pathway	1278	1278	1278	0.0109795	0.0553248	0.190363	92.734	96.7176	86.5161	92.4931	80.1282	74.9459	2.07204	59.2484	28.1818	81.375	80.25	80.6562	74.1562	56.2812	58.875	74.6875	0	0	0	0	0.0161306	0.0140413	0.249886	0	0.110221	0.0368197	0.195897	0.00512413	0.250196	0	0	0	0	0.237143	0.230386	0.822472	0.216825	1.20837
Gm28323	other	amyb_in	non_ts	btbd18_in	non_pathway	2498	2498	2498	-0.0396993	0.0285805	0.265471	89.1404	88.268	90.196	96.1245	79.7297	36.3259	7.44253	42.0478	0	33.5469	25.5312	21.75	22.4063	34.0157	40.9844	28.6094	0	0	0	0.00418732	0.00952817	0.00580914	0.333115	0.0394001	0.324367	0.049957	0.553184	0.0110085	0.0840336	0	0	0	0	0.185269	0.144556	0.387673	0.527985	1.63373
Gm8419	other	amyb_in	non_ts	btbd18_in	non_pathway	411	411	411	-0.101402	0	0.281233	85.9575	94.0148	91.6238	92.614	92.08	80.352	6.41026	41.6063	0	92.3654	92.25	91.8846	87.8269	74.4423	86.2308	88.4808	0.172749	0	0	0	0	0.0435894	0.0313715	0	0	0	0.0168173	0	0.0121359	1.60329	75.1189	7.01275	2.74179	0.185269	0.149073	0.334812	0.374126	1.30001
Gm27607	other	amyb_in	non_ts	btbd18_in	non_pathway	121	121	121	0	0	0.153822	85.0962	95.2604	92.4361	92.2774	87.2024	75.2381	13.8889	35.0056	0	90.625	89	89.2917	82.7917	67.5833	85.2083	88.0417	0	0	0	0	0	0	0	0	0	0	0	0	0	0	0	0	0	0.177858	0.121969	0.296512	0.38409	1.41121
Gm8420	other	amyb_in	non_ts	btbd18_in	non_pathway	597	597	597	-0.174029	-0.112371	0.346435	17.3482	21.823	12.2198	12.3736	46.0119	55.9649	8.52453	36.7218	2.19941	95.8182	94.4659	95.2614	93.3409	86.9887	94.8523	93.2272	0.175879	0.130653	0	0.293068	0.156681	1.05764	0.262803	1.75825	0.700997	0.759633	0.257877	0.58282	1.17057	0.0799299	0	0	0	0.170447	0.126486	0.7205	0.278878	1.72247
Stat4	protein_coding	amyb_in	ts	btbd18_in	non_pathway	72	3846	120041	-0.0109378	0.0415992	0.230404	93.7153	92.9661	87.4815	97.0094	93.4167	81.4482	1.33667	54.7655	9.73214	87.9091	86.2727	85.5682	79.4773	73.2046	76.9546	85.3182	0.542254	16.618	35.972	27.2893	0.234756	1.76267	0.153024	0.0913207	0.172699	0.226377	1.86526	5.16085	0.619834	0	0	0	39.756	0.466877	1.14289	0.862911	0.516224	1.55307
Gm28177	other	amyb_in	non_ts	btbd18_in	non_pathway	39	3498	78826	0.00810046	0.0358997	0.359184	91.4381	97.9751	92.9036	97.4523	90.2778	89.9206	0	61.4006	0	84.3863	83.4318	85.7046	82.0228	79.7955	86.1818	86.8409	0.0100057	0	0	0.00738352	0.00224937	0.0025423	0.00329964	0.00719559	0.0199565	0.00232658	0.021723	0.0638888	0.00283126	1.23762	0	0	54.8358	0.10375	0.167143	0.32661	0.464667	0.533079
Gm3940	other	amyb_in	non_ts	btbd18_in	non_pathway	431	431	431	-0.033015	-0.033015	0.323595	90.6125	88.4258	84.4859	91.2691	75.3865	88.6583	5.89744	35.1613	0	95.1786	95.5893	93.6964	89.7857	83.875	90.8036	93.7143	1.08121	0.317865	0.25522	0.143344	0.152478	0.50938	0.191429	0.137822	0.568199	0.0583574	0.471599	0.570042	0.150463	0.146247	4.58781	0.531269	0	0.100045	0.167143	0.241846	0.141749	0.820468
Stat1	protein_coding	amyb_in	non_ts	btbd18_in	non_pathway	353	7079	42425	0.313864	0.574039	0.659432	0.209104	0.119877	0.467931	1.00598	0.724638	3.98328	1.65651	0.207605	0	1.58491	1.27358	1.18396	1.36321	1.4434	2.36321	1.29245	1.92368	1.06203	0.318114	1.50587	1.81434	8.13715	5.47793	3.3824	6.57427	3.87032	7.40391	8.85155	0.724138	1.3086	0.919695	0.111564	15.2046	1.71188	1.06158	4.85162	0.721757	1.84185
Gm18301	other	amyb_in	non_ts	btbd18_in	non_pathway	887	887	887	-0.0765129	-0.0161558	0.341853	94.4874	93.4217	93.8481	93.856	87.962	84.7975	4.33131	55.166	3.61991	95.7206	96.4265	95.0588	93.4264	87.9265	94.3529	96.1029	0	0	0	0	0	0	0	0	0	0	0	0	0.0281531	0	0	0	0	0.174152	0.198764	0.591573	0.63296	1.06325
Gls	protein_coding	amyb_in	non_ts	btbd18_in	non_pathway	640	15036	69784	0.322939	0.365513	0.83698	0.534648	0	0.241667	1.00262	0.515457	4.68636	0.416155	0.729245	1.38889	1.01202	0.59375	0.786058	0.930291	0.487981	0.754808	0.572115	10.3326	2.27836	1.35202	2.36071	14.5221	8.02405	0.632666	7.62022	6.60359	12.9059	5.70241	6.11328	5.00531	11.8017	428.092	41.7733	1.33657	3.50157	2.81884	2.53695	1.57246	1.90535
Gm5975	other	amyb_in	non_ts	btbd18_in	non_pathway	1398	1398	1398	0	0	0.1705	30.2157	37.6297	29.3139	38.1431	38.0883	84.5496	0	29.4526	0	85.8182	82.8863	81.8409	74.7728	69.4545	75.4091	75.0909	0	0	0	0	0	0	0	0	0	0	0	0	0	0	0	0	0	0.170447	0.158108	0.963519	0.802612	2.26545
Gm23460	other	amyb_in	non_ts	btbd18_in	non_pathway	108	108	108	0	0	0.0735222	88.0153	100	75.5278	97.9243	91.6667	75	0	46.7593	0	77.8333	85.1667	80.25	65.9167	69.1667	62.9167	85.9167	0	0	0	0	0.0510307	0	0	0	0	0	0	0	0	0	0	0	0	0.226028	0.234903	0.558715	0.444605	0.869197
Nab1	protein_coding	amyb_in	non_ts	btbd18_in	non_pathway	469	4091	43385	0.51469	0.743441	0.891768	0.433176	0.800439	0	0.324675	3.41975	4.55551	11.1328	3.31502	2.90493	1.12857	0.67619	1.34048	0.997618	4.28334	2.18095	0.759526	30.6525	3.02505	1.20504	4.69132	8.39623	10.8405	20.6675	8.51254	14.9501	13.6484	17.5026	14.5826	3.67439	0	0	1.01076e-05	0	1.93791	0.980269	3.40574	0.68434	1.02995
Gm5976	other	amyb_in	non_ts	btbd18_in	non_pathway	995	995	995	-0.0411835	-0.0141304	0.135734	94.2663	92.8106	93.5417	97.0651	96.1616	88.6045	7.02862	55.9138	0	94.8889	85.8055	88.9722	88.1944	85.4444	87.2778	83.5833	0.168844	0.0753769	0.0361809	0.115483	0.0341946	0.0928741	0	0.162735	0.24707	0.0799095	0.0574507	0.0339252	0.361446	0	0	0	0.270628	0.403885	0.198764	0.486284	0.400678	1.44811
Rps27a-ps1	other	amyb_in	non_ts	btbd18_in	non_pathway	462	462	462	0.175799	0.276695	0.368051	88.2399	94.7475	92.7194	96.1193	94.6259	86.2554	0.9375	57.3187	19.1857	78.2969	88.0625	86.25	77.8281	78.5313	86.7656	88.7344	0.344156	0.151515	0	0.393818	0.510685	0.32653	0.267656	0.0771565	0.604935	0.288191	2.0286	2.0747	0	6.3038	0.64016	24.6519	9.48644	0.15192	0.149073	0.459119	1.13955	1.09057
Gm553	lincRNA	amyb_in	ts	btbd18_in	non_pathway	249	696	59777	-0.0400219	0	0.199004	91.8582	93.5923	94.1006	92.1249	96.1735	96.4744	0	77.3539	8.23529	94.6875	92.0938	92.4062	87.7812	79.1875	88.0938	91.0625	0.139368	1.95546	10.217	6.59761	0.166389	0.0600113	0.0821105	0.0872158	0.648716	0.0910219	0.393108	0.634571	0	0	0	0	0	0.144509	0.135521	0.47346	1.35869	1.26944
Gm28178	lincRNA	amyb_in	non_ts	btbd18_in	non_pathway	29	2937	10277	-0.00973814	-0.00489381	0.249065	83.5814	95.5652	95.5032	94.3206	97.7941	83.8596	1.44928	49.8653	0	84.8542	84.9167	78.5833	82.0833	73.9375	63.1666	83.0625	0.0449438	0	0	0	0	0.00986547	0	0	0	0	0.299537	0.0304966	0.00339789	0.00615113	0	0	0	0.192679	0.198764	0.421861	0.512319	1.23955
Gm5527	other	amyb_in	non_ts	btbd18_in	non_pathway	641	641	641	-0.0442579	0.169426	0.384734	10.6913	19.5944	4.85369	5.25678	40.3096	88.3122	13.2716	22.0267	0	77.9125	77.8	77.3375	73.325	70.25	72.3875	77.9875	0.307332	0.274571	0.99376	0.484165	0.444584	0.523645	0.29494	0.642589	0.492131	0.377132	0.438243	0.65609	0.12461	0.0853493	0	0	0.298021	0.137099	0.149073	0.349725	0.300418	1.37644
Tmem194b	protein_coding	amyb_in	non_ts	btbd18_in	non_pathway	2238	7070	21216	0.20663	0.253289	0.659877	1.04938	1.40634	1.38869	0.446427	1.30435	3.7069	1.82094	2.08436	0	3.81122	2.30102	3.55612	2.54592	1.93877	2.7551	2.81633	1.43779	0.543877	2.86732	3.46647	2.00296	1.82243	0.290453	0.573935	2.26768	0.821103	3.49041	8.70167	1.93629	0	0	18.7007	0	1.23759	0.609845	1.17653	0.966545	2.36325
Gm37242	other	amyb_in	non_ts	btbd18_in	non_pathway	2084	2084	2084	-0.0264117	-0.0137729	0.117472	87.9102	95.2435	91.1716	95.8636	71.7172	78.0423	21.9048	38.0747	0	72.0833	68.7917	75.4583	70	49	68.0833	68.1667	0.0484645	0	0	0.00501876	0.277686	0.05168	0.0371944	0.0186675	0.0507097	0.0438888	0.030976	0.0359503	0.0119904	0.0317307	0.0103733	0.17543	0.0499835	0.137099	0.17166	0.164055	0.358623	1.583
Mfsd6	protein_coding	amyb_in	non_ts	btbd18_in	non_pathway	439	8224	71176	0.168257	0.125522	0.758693	0.81995	1.91224	0.273603	0.92448	3.01647	4.53905	0.553809	1.56103	0	2.25987	2.10197	2.05592	3.36842	4.13816	2.10197	2.41118	6.08021	2.45002	2.35013	1.8341	12.1465	7.70415	4.2237	3.35503	6.56315	5.7178	10.1645	4.08148	0.251489	0	0	0.00070908	0	0.303841	0.433668	0.540811	0.496952	1.19622
Gm29670	other	amyb_in	non_ts	btbd18_in	non_pathway	2490	2490	2490	0.0281126	0.00578003	0.174367	85.2291	88.7177	94.1107	97.7865	91.3333	77.9067	2.5	50.157	10.6667	85	84.0833	83.75	69.375	63.4166	65.2083	81.25	0.0124498	0.0124498	0	0.00840154	0.021625	0.0168879	0.00467857	0.014983	0	0.01427	0.0125292	0.038614	0	0	0	0	0	0.133393	0.388493	0.554801	0.372756	0.694699
Gm28650	other	amyb_in	non_ts	btbd18_in	non_pathway	410	410	410	0	0	0.186702	92.5924	98.6406	93.5095	95.9595	98.5	91.1325	4.39394	60.7681	0	93.75	94.7812	93.5	89.5625	89.1875	89.5625	88.875	0	0	0	0	0	0	0	0	0	0	0.0295395	0	0	0	0	0	0	0.148215	0.23942	0.161859	0.251463	0.724464
Inpp1	protein_coding	amyb_in	non_ts	btbd18_in	non_pathway	286	6453	32261	0.122067	-0.0501687	0.651379	0.847896	1.18292	1.91412	0.824269	0.844306	12.2155	1.25731	1.46485	4.34783	1.475	1.01667	1.20833	0.608333	0.687501	0.625	1.025	7.21078	2.75615	6.05585	5.34702	6.94224	5.36092	5.76551	3.74239	7.76807	4.2	5.88362	7.26386	0.70356	1.37784	0.136672	0.312712	0.649737	0.970806	2.47551	1.23565	0.512756	1.20446
Hibch	protein_coding	amyb_in	non_ts	btbd18_in	non_pathway	3764	6043	76057	-0.0632534	-0.108923	0.594243	1.69213	0.901303	0.851611	0.57213	0.819672	2.95995	3.55174	1.61981	2.38095	2.88235	1.74706	1.44705	1.7647	1.64706	2.58235	1.61765	2.45246	2.58831	1.61514	1.35063	2.57588	4.62637	11.8849	10.4308	15.0299	8.78926	3.437	3.24233	1.30384	0.0136945	0.160594	0.0791621	0.0411093	3.21256	2.59749	1.42119	0.466697	1.3673
Gm16107	other	amyb_in	non_ts	btbd18_in	non_pathway	861	861	861	-0.0493559	0	0.16976	88.0229	98.6198	89.478	98.1475	89.6384	83.3333	1.42857	59.3438	0	77.875	78.5	75.9583	74.7083	69.375	60.0417	70.5	0	0	0	0	0.0809911	0	0	0.0138142	0.0405256	0	0	0	0.0174014	0	0	0	0	0.177858	0.180695	0.450314	0.682434	1.24688
1700019D03Rik	protein_coding	amyb_in	ts	btbd18_in	non_pathway	85	4321	97855	0.0252006	0.156907	0.197531	23.4272	32.2691	28.9649	19.4848	35.4351	71.6131	4.05017	21.3832	0	63.575	69.775	68.15	65.85	59.95	58.075	65.825	0.176876	5.87703	14.8146	16.9959	2.94457	1.86659	0.00597	1.62888	1.98503	0.317906	0.487302	0.450865	14.3903	0.619084	0	0	0	0.163036	0.149073	0.210144	0.295063	1.54759
Mstn	protein_coding	amyb_in	non_ts	btbd18_in	non_pathway	501	2702	6439	0	0	0.485748	90.8483	94.4795	93.4245	84.1522	91.3542	80.6111	20.914	43.5955	0	42.1111	48.7639	37.4861	58.3055	69.3333	47.2361	63.0972	0	0.0189922	0.0678295	0.066496	0.329626	0.0232369	0	38.7179	0.19509	0.00303788	0.02578	0	0	0	0	0	0	0.737368	0.144556	0.880338	0.410457	0.888209
Gm24349	other	amyb_in	non_ts	btbd18_in	non_pathway	100	100	100	0	0	0.117438	75.5704	81.7568	80.5695	90.6245	78.9955	89.4048	5.55556	26.6327	0	88.2188	89.9688	89.6875	75.6562	77.875	81.375	81.75	0	0	0	0.064551	0	0	0	0	0	0	0	0.0699414	0	0	0	0	0	0.159331	0.185212	0.451411	0.680416	0.928689
1700019A02Rik	protein_coding	amyb_in	ts	btbd18_in	non_pathway	82	767	29059	-2.21548	-3.50254	0.299844	17.3553	26.3769	16.0268	20.0338	33.919	75.102	0	44.1026	0	95.8906	95.4688	95.2188	92.7344	85.4219	90.5625	89.4062	1.13181	63.3816	69.9851	48.3466	0.323671	0.0346695	0.298588	0.387093	0	0.286172	0.078046	0.139804	1.18404	0	0	0	0	3.82024	4.56254	4.57508	0.440888	2.30466
Pms1	protein_coding	amyb_in	non_ts	btbd18_in	non_pathway	1725	7527	107831	0.135399	0.145483	0.829006	0.490178	0.102041	0.13587	0.0856165	1.55039	0.667653	0.377929	0.956292	1.51515	1.36232	0.619565	0.217391	0.282609	0.51087	0.626811	0.221015	2.4149	0.453373	0.98071	0.662579	1.30332	1.04284	2.91945	1.38277	1.23995	1.65781	1.12188	2.53213	2.07571	0	0	0	0	1.76376	1.34618	1.44902	0.774717	2.42469
Gm28777	other	amyb_in	non_ts	btbd18_in	non_pathway	120	532	1582	0.0262316	0	0.134768	86.3825	95.7824	94.2045	96.6611	88.75	86.0185	0	74.8843	0	91.7083	89.5833	92.125	70.25	81.5417	80.7917	89.2917	0	4.65038	17.6353	1.87609	0.0712877	0	0	0	0.130591	0	0	0	0.205607	0	0	0	0	0.203795	0.23942	0.573982	0.339133	0.946846
Ormdl1	protein_coding	amyb_in	non_ts	btbd18_in	non_pathway	93	4707	13214	0.110265	0.151062	0.832708	0.476324	0.0943395	0.130208	0.0811687	1.52672	0.648578	0.36406	0.928371	1.47186	1.32394	0.602113	0.225352	0.288733	0.496478	0.609155	0.214788	2.56026	0.819521	0.276857	0.601174	1.24087	3.65837	6.12232	3.59843	3.52445	3.66045	2.65605	3.59208	3.26894	2.16584	0	8.98456e-06	5.14086	1.74894	1.35973	1.45641	0.771249	2.42996
Gm28778	protein_coding	amyb_in	non_ts	btbd18_in	non_pathway	77	780	20924	0.0182623	0.0182623	0.841552	0.46717	0.0925925	0.125	0.0801282	1.50376	0.639443	0.3575	0.915014	1.45113	1.32639	0.607639	0.222222	0.284722	0.524305	0.600695	0.211806	0	0	0	0	0	0	0	0	0	0	0	0	0	1.85644	0	0	0	1.74894	1.35069	1.45626	0.770146	2.42996
Osgepl1	protein_coding	amyb_in	non_ts	btbd18_in	non_pathway	234	6139	12719	-0.279065	-1.17726	0.543232	0.843559	0.26484	1.33267	1.13917	0.961538	5.54563	0	1.89421	0	2.20833	2.66667	2.76666	2.275	2.34167	1.95833	2.15	1.54372	6.03073	4.0073	3.56615	2.72656	2.6684	4.15675	6.65002	11.9025	3.72546	2.42016	3.17547	0.857329	1.86724	0.256273	0.0758266	0.0224106	2.23805	1.02093	2.60626	0.290409	1.17699
Gm28551	protein_coding	amyb_in	non_ts	btbd18_in	non_pathway	137	3135	27160	0	0.0136662	0.612245	0.363115	0.290697	0.295611	1.02183	0.277778	2.00758	0.506317	1.51615	0	0.6875	0.192708	0.140625	0.208334	1.22396	0.567708	0.703125	0.00988836	0	0	0	0.022978	0	0	0	0	0	0	0	0.014322	2.47525	67.8569	0	0	1.50438	0.763435	0.37158	0.422558	1.01429
Gm18800	other	amyb_in	non_ts	btbd18_in	non_pathway	213	1312	15980	0	-0.0215492	0.317831	86.6183	89.4993	91.1205	88.2014	92.5	91.0475	21.1053	30.7732	8.88889	96.9078	98.1974	96.6184	94.2763	90.8421	96.1974	97.0394	0	0.165908	0.759922	0.791896	0.0950144	0.0376748	0	0.0397489	0.0267197	0.0444566	0.059471	0.0728657	0.015163	0	0	0	0	0.511342	0.36139	0.42192	0.277189	1.48297
Asnsd1	protein_coding	amyb_de	non_ts	btbd18_in	non_pathway	222	3521	8135	-0.378667	-1.20378	0.597354	0.372794	0.304878	0.299874	1.00507	0.28169	2.03065	0.517569	1.55182	0	0.702128	0.196808	0.143617	0.212766	1.25	0.579787	0.718085	0.832946	4.62151	4.65775	5.42051	0.885962	2.82606	2.34887	3.67669	5.32496	1.59423	1.72471	2.28977	1.25283	2.8991	68.1426	7.15559	5.87599	1.50808	0.763435	0.37158	0.422558	1.00074
Gm28779	other	amyb_in	non_ts	btbd18_in	non_pathway	322	322	322	-0.0439881	0	0.206138	86.6237	96.25	92.2854	88.1043	79.9603	75.812	21.8182	59.1104	50	89.25	88.3438	88.1562	77.4062	72.6562	80.7188	88.7812	0	0	0	0	0	0	0	0	0	0	0.0442886	0	0	0	0	0	0	0.226028	0.212316	0.127094	0.3225	1.60412
Gm6799	other	amyb_in	non_ts	btbd18_in	non_pathway	572	572	572	0.0249607	0	0.306319	84.8604	98.4375	91.035	94.578	90.3509	80.5886	14.2857	34.747	0	87.1363	87.7045	86.2045	72.9091	73.9773	77.5454	84.9318	0	0	0	0	0	0	0	0	0	0	0	0	0	0	0	0	0	0.203795	0.198764	0.131854	0.374947	1.67345
Gm6801	other	amyb_in	non_ts	btbd18_in	non_pathway	188	337	2170	-0.0419417	0	0.3	83.5039	86.1697	86.2323	88.795	84.8507	90.0721	33.1203	43.4641	10.5455	96.0208	94.4375	94.0625	84.9167	82.8958	92.5208	91.2708	0	0.103858	0.210682	0.120933	0.0632799	0	0	0	0	0	0	0	0	0	0	0	0	0.222323	0.207799	0.145573	0.830155	1.607
Dnah7a	protein_coding	amyb_de	non_ts	btbd18_in	non_pathway	106	12700	309778	-1.69416	-3.14718	0.611852	1.18071	0.965812	2.72862	0.434717	9.94263	27.0221	0.617013	3.27035	2.5	10.6548	10.3274	11.625	11.2738	15.0833	13.9583	10.1786	0.117969	15.5974	9.34796	8.42315	0.278169	0.00356463	0	0.00652892	0	0.0193749	0.762221	0.0284736	0.0454296	15.1093	17.4977	129.931	82.5965	3.46453	3.60486	3.52272	0.274915	1.31158
Gm25240	other	amyb_in	non_ts	btbd18_in	non_pathway	124	124	124	0.111031	0	0.180146	86.9603	93.9271	86.0681	88.648	90.9091	82.8748	7.22222	65.0128	0	84.4167	87.9583	84.7083	83.0417	72.875	79.2917	87.7917	0	0	0	0.498837	0	0	0	0	0	0	0.0554298	0	0	0	0	0	0	0.137099	0.149073	0.0891237	0.0786701	0.784471
Stk17b	protein_coding	amyb_in	non_ts	btbd18_in	non_pathway	150	5178	29718	-0.591855	-0.676261	0.875718	0.331025	0.789609	0.310792	0.075075	2.73669	3.18739	0.569221	0.466792	0	1.50568	0.875	0.664773	0.755681	0.644887	0.528409	0.571022	7.92618	11.8622	10.5367	7.45453	1.84877	13.678	2.38018	4.59512	7.69791	2.4468	11.5786	18.5874	2.2054	12.3762	120.35	36.2326	30.1597	6.22502	7.54401	3.22689	0.810846	2.22368
Gm37863	other	amyb_in	non_ts	btbd18_in	non_pathway	1456	1456	1456	-0.00941708	0.0390734	0.0600574	80	100	81.6667	99.1304	88.8889	80.6105	0	57.5794	0	88.6667	88.5833	83.9167	75.4167	62.0833	77.1667	77.4167	0	0.0460165	0.0343407	0.0821665	0	0	0	0	0	0	0.018151	0.0414529	0	0.0211844	0.00104944	0.0752065	0.0197707	0.255671	0.316215	0.47991	0.327154	1.24486
Hecw2	protein_coding	amyb_in	non_ts	btbd18_in	non_pathway	192	12915	388292	0.250099	0.229666	0.996675	0.09928	1.27518	0.694445	0.322654	2.36842	3.27714	1.38546	0.97137	0	1.94198	1.51933	1.18785	0.980665	1.33149	2.38397	1.37569	1.5501	0.218133	0.593367	0.755151	6.10537	0.178494	0.603646	0.732235	3.1153	2.10659	6.11595	0.629538	0.812929	0.618812	0	0	0	0.481697	0.329767	0.298384	0.367012	2.00157
Mir7681	other	amyb_in	non_ts	btbd18_in	non_pathway	71	71	71	0	0	0.150034	88.8514	96.3947	94.0607	94.5375	92.5214	79.6734	11.5385	67.033	0	84.0357	87.8571	89.5	66.2857	65.5	79.3929	77.8928	0	0	0	0	0	0.191325	0	0	0	0	0.168621	0	0	0	0	0	0	0.274197	0.320733	0.714409	0.708863	1.9944
Gm24251	other	amyb_in	non_ts	btbd18_in	non_pathway	113	113	113	-0.215729	0	0.0556944	100	100	100	100	90	69.7917	0	83.9286	0	89.5	86.5	90.875	83.5	71	88.5	87.125	0	0	0	0	0.146377	0	0	0	0	0	0	0	0.0438597	0	0	0	0	0.140804	0.212316	0.344396	0.34861	1.74157
Gm37633	other	amyb_in	non_ts	btbd18_in	non_pathway	2699	2699	2699	-0.0157101	0.00531381	0.111389	92.9412	93.1111	97.4561	97.655	96.6667	86.3095	2.3976	67.0748	0	63.6875	65.625	62.9375	58.875	50.75	60.9375	63.1875	0.0363097	0	0	0.00482937	0.125064	0	0.0131561	0.0193725	0.0130531	0.0611801	0	0	0.012963	0.041995	0.372775	1.79226	1.02486	0.177858	0.189729	0.212292	0.159862	1.09026
Gm25829	other	amyb_in	non_ts	btbd18_in	non_pathway	106	106	106	0	0	0.413516	78.5777	88.6353	85.9885	91.4987	93.0303	85.2686	4.06145	51.6807	0	89.1428	92.7679	95.4464	88.9464	85.3214	91.1786	93.4286	0	0	0.339623	1.74599	0	0	0	0	0	0.153597	0	0	0.747664	0	0	0	0	1.31541	2.69687	2.38717	0.619523	1.67104
Ccdc150	protein_coding	amyb_in	ts	btbd18_in	non_pathway	202	4991	118044	-0.416466	-0.849782	0.580499	0.552952	1.96972	0.649311	0.586817	1.96923	17.5136	2.24781	2.98567	0	9.3625	10.7	13.2625	12.6625	14.5813	11.4812	13.1	0.721314	21.549	44.7311	29.2128	0.0873176	0.0657299	0.0119699	0.131943	0.14026	0.859711	1.31665	0.526581	0.228043	0.618812	0	0	0	1.723	3.64551	2.94702	0.844169	2.61782
Gtf3c3	protein_coding	amyb_in	non_ts	btbd18_in	non_pathway	158	4907	42967	-0.0125914	0.0186463	0.574711	1.83781	0.986996	1.07006	1.43145	2.10654	5.54767	1.01121	2.32877	0	4.0641	3.66026	3.66667	4.27564	5.42307	5.24359	4.73077	10.1812	12.1071	5.56603	6.86361	8.63105	5.92729	7.43925	7.52979	6.27717	8.1224	7.05971	6.35242	8.21523	0.620303	0.00584815	0	22.6198	0.852234	0.948648	1.27882	0.555026	1.48991
Pgap1	protein_coding	amyb_in	non_ts	btbd18_in	non_pathway	3081	16584	84690	0.232262	0.454484	0.672036	0.304361	0.26162	0.227096	0.177758	2.22772	1.97935	1.94018	0.672027	5	0.746155	0.319231	1.03846	1.06538	1.05385	0.838461	0.819231	2.53109	0.572469	1.85664	0.985995	3.61474	2.16117	3.18153	0.841376	0.584183	2.10746	1.49421	4.45328	5.19414	1.24133	64.6631	0.00655586	0.0065905	1.50438	0.885405	1.8766	0.509811	2.43942
Gm36955	other	amyb_in	non_ts	btbd18_in	non_pathway	1660	1660	1660	-0.0168639	0.0838525	0.18129	94.2186	91.5052	93.3072	96.4676	100	86.9318	22.211	77.9792	34.6154	93.7857	90.0714	92.8929	83.6071	78.2143	90.0714	91.25	0.0373494	0	0.0216868	0.0288657	0.449014	0.159958	0.464335	0.0798225	0.0424361	0.176783	0.294844	2.34394	0.403371	0.00179887	0	0	0.0207711	0.507636	0.51498	0.583972	0.231665	0.916641
Gm19637	other	amyb_in	non_ts	btbd18_in	non_pathway	578	578	578	-0.0489926	0.0247043	0.21042	12.8496	10.5928	13.0876	11.1385	10.0776	82.231	1.49306	30.9062	10	86.75	91.575	87.1	86.05	81	89.475	92.475	0.0536332	0.176471	0	0.658615	0.0123037	0.0155085	0.0188984	0	0	0.0425775	0.0119667	0.0241974	0.060449	0	0	0	0	0.233438	0.212316	0.344065	0.439172	1.12229
Ankrd44	protein_coding	amyb_in	non_ts	btbd18_in	non_pathway	247	14144	281047	0.170761	0.228963	0.927488	0.504858	0.0816993	0.375532	0.307624	1.29855	2.40783	4.61182	1.72161	1.07527	1.05752	0.422567	0.902655	0.75	1.65487	1.20797	2.07743	1.35725	1.41521	0.925582	1.5556	1.97427	2.81179	1.14956	2.446	2.95756	3.85261	10.8625	11.2578	0.579894	4.96642	0.0393342	0.153565	17.9452	0.822592	0.844747	1.64737	0.651306	1.00177
4930444A19Rik	other	amyb_in	non_ts	btbd18_in	non_pathway	193	2659	85795	-0.0158481	0.0373915	0.355196	91.2562	96.2285	92.465	94.8119	95.3402	88.2325	7.14286	58.448	7.69231	88.2	90.25	88	83.75	80.6834	66.4667	77.6	0.0116585	1.75592	7.18278	1.7464	0.00534423	0	0.00437146	0.0178662	0.0395422	0.0205021	0.0123507	0	0.0693925	0	0	0	0	0.422413	0.92606	1.46186	0.646593	1.43102
Gm37370	other	amyb_in	non_ts	btbd18_in	non_pathway	1409	1409	1409	-0.0291464	0.0482552	0	100	100	100	100	0	0	0	0	0	0	0	0	0	0	0	0	0.145493	0.0475515	0	0.0226251	0.129924	0.135565	0.112641	0.137933	0.124976	0.415925	1.61359	1.6857	0.102837	0	0	0	0	0.133393	0.225868	0.361765	0.302168	0.823466
Gm24053	other	amyb_in	non_ts	btbd18_in	non_pathway	104	104	104	0	0	0.0373188	100	100	100	100	95.8333	93.6508	7.89474	57.1429	0	93	92.875	93.125	90.75	80.75	91	95.375	0	0	0	0	0	0	0	0	0	0	0	0	0	0	0	0	0	0.185269	0.180695	0.233323	0.395163	1.49223
A130048G24Rik	other	amyb_in	non_ts	btbd18_in	non_pathway	2749	2749	2749	-0.00514335	-0.0155408	0.143973	90.3147	96.369	91.0696	96.1316	92.602	74.6316	1.87377	55.5374	0	80.75	84.1072	80.3571	70.25	55.7143	57.25	69.2142	0.0127319	0	0	0.0353677	0.0383687	0.18764	0.126462	0.0429523	0.307577	0.447957	1.42783	1.43466	0.132727	0	0	0	0	0.226028	0.271043	0.790174	0.915981	1.66239
Sf3b1	protein_coding	amyb_in	non_ts	btbd18_in	non_pathway	142	11346	42312	-0.273564	-0.531737	0.933643	0.433311	0.755183	0.181737	0.44192	3.85308	2.45542	1.47152	1.16774	0	3.09302	2.26453	2.61337	3.21221	2.86628	2.81105	2.60756	22.9091	19.7693	13.6332	14.5738	16.7562	17.7282	15.2238	14.9542	24.5148	14.5072	17.0255	17.3863	25.2243	22.9319	1.63633	97.2997	51.4401	12.0869	6.01714	9.6279	2.00097	2.87459
E330011M16Rik	other	amyb_in	non_ts	btbd18_in	non_pathway	1793	1793	1793	0.00714543	-0.154447	0.908934	0.131084	0.186567	0.441178	0.150603	0.555556	1.76801	9.17288	0.647203	0	1.04464	0.943451	0.729167	0.550596	1.84821	0.94643	1.40773	1.74958	0.501394	1.00446	0.739253	0.0265133	0.466921	0.778407	0.0650181	0.215231	1.43641	1.08727	0.167521	0.167224	1.23762	0	0	14.3944	5.68403	6.51856	5.9525	0.763063	3.24517
Coq10b	protein_coding	amyb_in	non_ts	btbd18_in	non_pathway	1323	4800	19932	0.171869	0.200776	0.881543	0.0629611	0	0.428573	0.131579	0.718391	2.36987	7.80104	0.505798	0	0.775774	0.597938	0.347938	0.201031	1.48454	0.574742	0.899485	13.1121	4.04529	7.39632	5.65892	3.96329	7.77211	12.1611	7.86551	13.844	9.16716	7.2451	3.65322	2.01977	0.928264	0	0	0	5.69516	6.61343	5.86845	0.767923	3.23654
Gm17971	other	amyb_in	non_ts	btbd18_in	non_pathway	805	805	805	-0.109072	0.266444	0.320435	92.0057	93.6024	92.825	95.7828	94.4246	78.4875	3.96173	57.7751	15.3846	93.4761	92.2024	91.9881	91.9404	92.2261	90.7857	89.5357	3.80373	1.18012	1.07329	1.19711	1.51184	2.62129	7.11579	2.25547	3.92496	2.98187	3.03603	1.85929	0.682382	0.0147336	0	0	0	0.270491	0.596293	0.765432	0.622393	1.62662
Hspd1	protein_coding	amyb_in	non_ts	btbd18_in	non_pathway	464	2630	10408	0.432679	0.554228	0.927959	0.434666	0	0.325253	0.110269	0.9279	2.49842	4.4483	0.909263	0	0.537118	1.73799	2.06987	0.216157	3.87773	0.631004	0.506551	44.4756	17.2787	11.5903	10.8065	14.8505	35.8404	42.697	34.0717	33.1542	36.9078	14.6428	13.9771	124.667	0.928218	33.6084	0	0	4.85774	4.80647	6.6546	5.27772	5.3314
Hspe1	protein_coding	amyb_in	non_ts	btbd18_in	non_pathway	280	1470	3175	0.239044	0.357812	0.931054	0.387507	0	0.152439	0.048077	0.789959	2.18069	4.39493	0.855551	0	0.566116	1.64463	1.95868	0.190083	3.65909	0.665289	0.535124	16.7252	8.86721	6.09065	6.49573	7.3912	18.5258	17.3716	16.4611	23.3822	20.3199	7.02569	9.49271	57.785	0.412541	36.169	0	0	4.85774	4.81551	6.64418	5.28355	5.44566
Gm5147	other	amyb_in	non_ts	btbd18_in	non_pathway	793	793	793	0.017403	0.0528518	0.211389	88.5749	97.6352	90.585	93.7626	97.2368	87.6025	1.7284	30.5596	2.5974	93.475	89.8	92.425	84.3	84.95	90.625	95.6	0.12232	0	0.0453972	0.0492669	0.128023	0.0818032	0.0431371	0.0830426	0.0443869	0.0313997	0.0698887	0.0440388	0.251889	0.0707719	1.16869	0.23644	0.369763	0.114866	0.162625	0.111168	0.510536	0.859547
Gm16581	other	amyb_in	non_ts	btbd18_in	non_pathway	990	990	990	-0.043026	-0.028541	0.245695	25.0828	27.3697	31.147	34.9154	46.724	81.774	0	26.9696	0	79.3542	80.2292	80.2292	71.7292	75.7083	76.5208	80.4792	0.0717172	0.0353535	0	0.147119	2.82152	4.63634	2.92264	3.49625	2.22922	3.13272	3.00382	3.20505	0.403633	0.928218	69.7774	0	7.88265	0.166742	0.433668	0.0615287	0.421977	1.26548
Mob4	protein_coding	amyb_in	non_ts	btbd18_in	non_pathway	394	4848	23668	0.0511043	0.363394	0.776331	0.509709	0.341925	0.174242	0.574711	0.590551	3.80543	0.590418	1.00149	0	1.35061	0.996951	1.73171	0.570121	0.435976	1.16463	1.09146	7.87745	3.26094	1.31835	2.3385	8.87727	11.4612	8.11883	14.6909	12.589	10.5692	9.78016	7.96041	5.19567	1.87303	0.17328	0.0903888	0.0467636	3.80541	3.28413	3.60425	6.1602	2.28876
Gm6822	other	amyb_in	non_ts	btbd18_in	non_pathway	306	306	306	0	0.091052	0.384734	89.9423	85.0735	86.1389	91.0134	90.4942	85.1018	1.56816	17.9753	22.0779	54.3375	77.65	62.275	85.6625	88.75	85.5375	92.5875	0	0.781046	1.32026	1.38399	0.144576	0.625045	0.532578	0.408713	0.914349	0.602741	0.124231	0.181266	0.14658	0.750923	7.68192	0	1.3709	0.452055	0.668571	0.766229	1.0143	1.73544
Rftn2	protein_coding	amyb_in	non_ts	btbd18_in	non_pathway	661	5859	56623	0.091733	-0.358132	0.441353	1.54048	0.775745	0.675555	2.53606	5.2381	19.3446	3.30556	0.531287	0	4.44	5.61	3.7	4.62	4.85	3.81	3.93	2.99512	9.62471	12.5374	4.59713	5.81869	1.33069	0.402475	2.0612	4.04829	1.48295	7.00437	3.93135	0.0570601	1.85644	0	0	0	0.292724	0.415599	2.23222	0.726848	1.13942
Gm10561	other	amyb_in	non_ts	btbd18_in	non_pathway	499	1940	9371	0.0826991	0.0793248	0.533365	1.11331	1.0721	1.40422	1.81614	3.76984	15.874	2.99611	0.634199	0	2.5	4.11	2.63	5.46	10.01	5.29	4.58	1.35464	0.230412	0.28299	0.309481	4.0352	0.726442	0.0512549	0.303225	1.01177	0.414012	1.54253	2.52559	0.0308801	0	0	0	0	0.29643	0.393011	2.49851	0.72383	1.12213
Mars2	protein_coding	amyb_in	non_ts	btbd18_in	non_pathway	11293	11293	11293	-0.0164555	-0.27206	1.0367	0.579685	1.16797	0	0	0.35461	2.01096	0.968597	0.876138	1.5873	1.64326	1.23596	1.40449	1.33989	1.07865	0.747191	1.14888	3.95829	2.38599	1.91464	1.74895	3.00868	2.61562	0.900342	2.61454	2.09112	2.4705	1.80347	3.47095	4.04906	71.1634	0	303.886	189.869	5.27644	3.62293	3.16183	0.943327	2.34488
Boll	protein_coding	amyb_in	ts	btbd18_in	non_pathway	170	3501	114811	-1.27035	-1.64398	0.906122	2.14845	4.87235	2.80826	1.00517	9.32443	7.36697	1.62037	3.32576	0.185185	16.7947	11.0848	15.5134	12.3705	12.7701	14.4352	14.1852	1.76187	40.2221	23.6408	19.7153	0	0.0322398	0.0171033	0.0173985	0	0.278185	0.0342843	0.226913	0.488048	5.56931	37.7694	35.0638	21.2489	9.67842	7.71566	6.53703	0.314317	0.582034
Gm8292	other	amyb_in	non_ts	btbd18_in	non_pathway	395	395	395	0.058417	-0.212023	0.213346	91.6102	82.207	93.909	95.1563	78.0345	79.596	7.89474	60.0063	10.591	89.7	86.7	84.95	77.4	73.525	75.525	80.875	11.8051	12.3215	14.2051	2.22999	6.57654	3.80528	0.985299	4.09739	16.6408	1.72554	4.13205	2.2618	7.00758	1.34739	32.6634	5.06477	0	0.185269	0.280077	0.435524	0.0166897	1.35672
Gm29138	other	amyb_in	non_ts	btbd18_in	non_pathway	347	347	347	0	0	0.164156	90.687	96.3038	95.3642	95.8902	93.5185	85.0602	8.46154	53.9896	0	74.3214	73.2858	77.5714	67.8571	66.1786	62.3214	77.0714	0	0.0893372	0	0	0	0.0258029	0	0	0	0	0	0	0.0431035	0	0	0	0	0.166742	0.207799	0.291097	0.565695	1.44245
Gm8531	other	amyb_in	non_ts	btbd18_in	non_pathway	892	892	892	0.0302781	0.0785975	0.518566	4.33737	18.3651	10.2991	4.39397	36.4529	82.445	13.1834	35.7932	0	89.5806	93.0887	90.8145	85.7903	83.25	88.5323	89.992	0	0	0.0840807	0.0401409	0	0	0	0	0	0.00920209	0.0237782	0	0.0223964	0.977084	0	12.5645	0	0.118572	0.162625	0.586395	0.795542	0.934383
Plcl1	protein_coding	amyb_in	non_ts	btbd18_in	non_pathway	709	6680	348364	0.075285	0.256982	0.835706	0.113925	0.266199	0.262796	0.743709	1.85777	3.81329	1.51056	1.36375	5.91667	0.571022	0.849432	1.06534	0.255682	0.857953	1.06818	0.732954	5.3789	0.427077	1.64806	0.803556	7.1062	0.579377	0.259688	3.99787	2.25872	5.8772	4.6339	1.8524	0.0867356	0.000430919	0	0.00010128	0.000922783	0.815181	1.96957	0.839652	0.529417	1.42942
Gm38056	other	amyb_in	non_ts	btbd18_in	non_pathway	5026	5026	5026	-0.00838457	0.0421706	0.10918	95.652	95.5567	96.738	99.0781	81.6667	76.5079	35.3333	53.8095	0	91.25	94.4	93.5	89.75	79.75	93.15	97.1	0.0324314	0.00616793	0.0360127	0.0995715	0.449856	0.0423102	0.0603142	0.413586	0.615962	1.2756	0.858831	0.28945	0.0467476	2.93397e-05	0.00566513	0.00159499	8.80405e-05	0.163036	0.0993821	0.40345	0.600959	1.09496
Gm6644	other	amyb_in	non_ts	btbd18_in	non_pathway	950	950	950	0.283569	0.232919	0.301631	91.9274	96.3953	94.0123	98.3321	83.3776	92.6389	26.9947	31.0564	0	47.8625	48.025	46.125	44.1875	38.1	42.65	46.05	0.0368421	0	0.0526316	0.576223	2.04749	3.95624	2.95429	6.56829	5.15892	4.74569	5.42298	4.16285	1.8612	25.7148	62.6503	180.5	34.0096	0.155625	0.167143	0.242197	0.27828	1.57596
Gm37382	other	amyb_in	non_ts	btbd18_in	non_pathway	1595	1595	1595	0.00895527	0.0179665	0.178213	89.9455	100	95.8333	100	100	66.9048	7.40741	64.6212	0	64.4	85.05	82.2	84.65	77.65	85.3	87.75	0	0	0.0231975	0.0171979	0.0516921	0.00863122	0.0146044	0.100925	0.0218879	0.367802	0.116747	0.0212695	0.0125314	0	0	0	0	0.159331	0.17166	0.259512	0.342548	1.27836
9130227L01Rik	lincRNA	amyb_in	non_ts	btbd18_in	non_pathway	101	2338	41087	-0.0180338	-0.0822941	0.0902726	83.9278	98.5332	92.0209	96.2474	91.0256	85.4167	3.57143	32.8125	0	89.25	86	89.9375	73.1875	69.125	83.4375	81.8125	0.0101896	0.101047	0.0444382	0.0578603	0.163659	0.012065	0	0.0229348	0	0.00933138	0	0	0.127932	0.032569	0.0650294	0	0	0.111161	0.176177	0.368792	0.331005	1.33491
Gm36986	other	amyb_in	non_ts	btbd18_in	non_pathway	352	352	352	0	0	0.339782	22.9514	20.9244	15.0345	10.41	24.2271	72.069	15.9101	12.1221	13.3333	54.9688	60.0157	60.9532	55.4687	55.75	53.7032	58.3906	0	0.301136	0.102273	0	0.0426873	0	0	0	0	0	0	0.0579211	0	0	0	0	0	0.166742	0.140039	0.265973	0.461567	0.507774
1700003I22Rik	lincRNA	amyb_in	ts	btbd18_in	non_pathway	75	480	1225	-1.02615	-3.47005	0.402555	48.8224	49.3526	53.3146	36.4597	55.3546	91.3947	0	33.6443	0	91.7059	90.9706	91.9117	82.1471	77.2794	84.6029	88.0735	0	28.1681	23.2276	21.3275	0	0	0	0	0	0.0283498	0	0	0	1.23762	0	0	0	1.59331	0.429151	1.53893	0.372395	0.969003
Gm28900	other	amyb_in	non_ts	btbd18_in	non_pathway	155	155	155	-0.0896373	0	0.228413	73.7352	91.4062	82.3902	80.1939	89.2857	100	0	40.1314	0	68.2778	69.8333	66.8333	62.9445	60.6111	67.75	70.1389	0.458064	0	0.232258	0.0956256	0.0456658	0.186116	0.0828529	0	0	0	0	0.131821	0.096154	0.045082	2.70732	0.973994	0	0.133393	0.0767952	0.135784	0.157609	1.13469
Gm28240	lincRNA	amyb_in	non_ts	btbd18_in	non_pathway	2052	2052	2052	-0.0137204	0	0.253035	78.1823	80.2498	81.5004	80.5281	77.8042	85.0763	11.3105	24.9802	10	83.7273	84.7727	85.3409	72.1363	68.8182	78.4545	73.5682	0	0	0	0	0	0	0	0	0	0	0	0	0	0	0	0	0	0.125982	0.140039	0.224549	0.221058	0.780676
Hsfy2	protein_coding	amyb_in	ts	btbd18_in	non_pathway	1391	1391	1391	0	0.116882	0.268464	84.7922	93.3071	87.4178	96.4247	88.7255	85.4018	4.16667	56.6048	0	89.775	84.975	84.425	73.3	73.375	73.475	80.375	0	32.7419	82.6269	38.0714	0	0	0	0.102654	0	0.0883488	0	0.00470816	0	0	0	0	0	0.503931	2.22255	0.680402	0.21888	0.91699
Satb2	protein_coding	amyb_in	non_ts	btbd18_in	non_pathway	229	6775	184669	-0.0884493	-0.119014	0.49948	1.74859	1.30357	3.41892	1.8771	1.20635	14.4061	0	1.67749	0	2.28703	1.86111	2.48149	3.53703	3.08333	2.88889	1.95371	0.662359	0.767243	0.217453	1.22928	7.81692	0.767324	0.287471	0.196704	0.134443	5.96719	0.396076	0.329241	0.461108	0	0	16.3631	0	0.0741074	0.144556	0.316187	0.608755	1.4806
9130024F11Rik	other	amyb_in	non_ts	btbd18_in	non_pathway	359	5772	78672	-0.0212721	0.0123223	0.622222	1.05041	1.3493	0.523606	0.0457875	0.795518	2.27969	3.34483	1.09223	0	1.28125	0.540178	0.330357	0.321428	0.433036	0.535714	0.267858	0.0479266	0.00968867	0	0.00406704	3.44322	0.010387	0.00872633	0.0149772	0.0060985	0.811208	0.00959158	0.00716433	0.0415297	0	0.365806	0.0122154	0.0167182	0.307547	0.397528	0.75007	0.874509	1.80358
Gm4081	other	amyb_in	non_ts	btbd18_in	non_pathway	1837	1837	1837	-0.0225074	0.030894	0.558396	0.987011	0.630964	0.433376	0.463942	2.28423	21.2303	0.775194	1.75505	0	2.19767	1.96512	2.01744	2.13372	2.42442	3.67441	2.08721	0	0	0	0	0.347599	0	0	0.00647869	0	0.0451641	0	0	0.0108814	0	0	0	0	0.0741074	0.117452	0.320537	0.592513	1.47256
Gm23943	other	amyb_in	non_ts	btbd18_in	non_pathway	120	120	120	0.11456	0	0.178842	90.1678	96.0154	92.6703	93.0159	86.5453	84.7222	6.86813	71.7949	0	70.5	71.0625	69.625	63.4375	62.0938	67.4688	71.5	0	0	0	0	0	0	0.0963167	0	0	0	0	0	0.330578	0.0545053	0	0.266686	0.161207	0.0926343	0.140039	0.231365	0.388331	1.42857
1700126A01Rik	lincRNA	amyb_in	ts	btbd18_in	non_pathway	2060	2060	2060	0	0.0137336	0.147972	89.2909	95.9032	93.7771	96.8651	91.8926	92.3724	7.45614	61.2679	4.7619	88.1428	88.2143	88.8214	75.6071	74.0714	75.3571	83.0358	0	6.24563	26.5515	17.2847	0	0	0	0.00577769	0	0.0198903	0	0	0	0	0	0	0	0.392768	1.30552	0.574764	0.525995	1.2715
BC055402	lincRNA	amyb_in	non_ts	btbd18_in	non_pathway	173	3294	14348	-0.0164835	0.055726	0.154315	90.0631	92.2272	87.0401	95.7154	80.4085	89.0853	0.675923	66.0703	0	71	76.8889	66.6389	50.5278	44.6944	46.7222	68.5556	0.0200364	0.0452338	0.0373406	0.048743	0.16181	0	0	0	0	0	0	0	0	0	0	0	0	0.133393	0.194247	0.585386	0.47098	1.11798
Gm5254	other	amyb_in	non_ts	btbd18_in	non_pathway	976	976	976	-0.0567505	0	0.247519	85.988	95.3671	92.2291	96.487	89.0023	90.1468	7.14286	50.9626	0	92.9	93.625	93.05	85.425	78.725	87.825	92.175	0	0.185451	0	0.0603062	0	0.0664808	0.0223996	0.24885	0	0.0336437	0	0.0276355	0.0153531	0	0	0	0	0.188973	0.198764	0.264542	0.621312	1.9185
1700066M21Rik	protein_coding	amyb_de	non_ts	btbd18_in	non_pathway	326	3231	7803	-0.672902	-1.49746	0.816585	0.24411	1.48337	1.5138	0.565051	1.54989	2.3508	0.958848	0.57927	0.333333	3.25312	3.025	2.55	1.65	2.7	2.06875	2.37188	3.28976	18.7705	14.0862	10.8407	9.13634	2.45546	16.6576	3.42581	3.41018	6.4358	4.10947	5.09213	2.36321	7.11634	60.175	11.6879	47.2959	6.66225	2.99953	4.38492	1.19767	1.9527
Tyw5	protein_coding	amyb_in	non_ts	btbd18_in	non_pathway	717	2801	18864	-0.128056	-0.37797	0.756467	3.14746	4.01682	3.25465	4.01113	3.09793	2.22667	0.758377	1.11288	0	3.29824	2.92544	2.67544	1.95175	2.80702	1.95614	2.44737	5.36757	3.50546	1.40228	1.90239	4.0609	2.48715	4.69121	2.46919	4.21643	3.4152	4.50251	3.57819	3.30128	1.85644	0	25.7134	0	2.67527	2.76011	2.66119	2.14425	2.62195
9430016H08Rik	protein_coding	amyb_in	non_ts	btbd18_in	non_pathway	5304	7874	11625	0.175335	0.0423063	0.72676	1.16618	1.68477	0.88656	0.375929	2.15409	3.48842	0.557701	0.901999	0.0992063	2.4612	1.95259	1.78879	1.36207	1.5819	1.60345	1.5431	6.05614	4.25333	4.23406	1.74415	3.04584	3.05884	4.18169	5.13304	4.70022	3.85231	2.49332	2.31635	2.61678	12.4544	0.483264	42.4127	5.65124	2.64193	2.74204	2.70181	2.18706	2.65549
Gm22371	other	amyb_in	non_ts	btbd18_in	non_pathway	129	129	129	0	0	0.242572	86.5852	96.2344	91.1079	98.8986	90.3338	83.1977	5.89091	53.5963	0	78	79.9423	80.9615	56.9808	63.5577	64.0961	70.4423	0	0	0	0	0	0	0	0	0	0	0	0	0	0	0	0	0	0.270491	0.262006	0.273956	0.493218	1.4708
Gm24014	other	amyb_in	non_ts	btbd18_in	non_pathway	156	156	156	0	0	0.144525	91.8622	95.5704	86.5503	99.2785	98.0769	74.7619	4.44444	36.7708	0	85.95	83.2	85.75	75.5	73	81.55	85.55	0	0	0	0	0	0	0	0	0	0	0	0	0	0	0	0	0	0.133393	0.176177	0.278732	0.58565	0.873266
Gm8581	other	amyb_in	non_ts	btbd18_in	non_pathway	889	889	889	-0.0478286	0.0161197	0.527366	23.0966	18.7988	25.7331	16.8998	44.1813	87.1636	15.92	43.0107	0	94.6294	94.1552	91.9569	90.888	89.8879	91.862	94.2327	0	0	0	0	0	0	0	0	0	0	0	0	0	0.0171892	0	0	0	0.122277	0.131004	0.587568	0.395737	1.09865
Gm37373	other	amyb_in	non_ts	btbd18_in	non_pathway	2811	2811	2811	0	0	0.48098	88.8571	81.3446	88.7843	95.4842	84.1204	87.1214	8.01948	34.0626	8.33333	74.2211	74.9134	78.3846	73.0577	73.6058	72.2115	74.5096	0	0	0	0.00463702	0	0	0	0	0	0	0	0	0.0053343	0.0719425	0.0246215	0.188992	0.0492806	0.137099	0.144556	0.26921	0.294337	0.691415
Gm17929	other	amyb_in	non_ts	btbd18_in	non_pathway	77	625	2753	-0.0878624	0.11069	0.199185	25.4749	32.4176	24.6386	31.1815	47.7778	80.0606	0.641026	21.2837	0	89.9545	89.3636	89.1364	80.6364	73.0227	79.75	87.9545	0	0	0	0	0	0	0	0	0	0	0	0	0	0	0	0	0	0.188973	0.112934	0.728773	0.785021	1.43978
Spats2l	protein_coding	amyb_in	non_ts	btbd18_in	non_pathway	401	8024	174232	0.129827	0.0067296	0.473421	3.77273	5.59707	5.69458	3.76843	9.84277	16.455	1.68467	3.66667	0	8.59483	9.82761	9.91378	10.9224	9.35345	7.10345	9.56032	5.35887	0.0201799	0.0264862	0.293711	3.90542	3.17808	0.564565	1.46179	2.62785	5.60625	4.71287	1.13486	0.174107	0	0	0	0	0.318661	0.343321	0.81863	0.853025	1.21751
Gm17234	other	amyb_in	non_ts	btbd18_in	non_pathway	275	390	7276	-0.0363418	0	0.166802	90.7079	95.5896	88.8391	94.467	83.75	87.7407	4.1958	72.3989	11.4583	91.9688	91.7188	91.9688	82.2188	73.25	87.8125	78.5625	0	0	0	0.0190275	0.0384404	0	0	0	0	0	0.0176753	0	0	0	0	0	0	0.170447	0.185212	0.327018	0.708944	1.26918
Kctd18	protein_coding	amyb_in	non_ts	btbd18_in	non_pathway	3330	12962	63855	0.109515	-0.212494	0.248755	83.7813	98.2808	94.3849	97.7894	98.2057	87.3333	0	58.8843	11.1111	95.25	95.8	96.35	95.075	93.85	95.05	94.75	2.84812	2.45574	0.598878	2.02028	1.93517	1.05019	1.17118	1.55656	1.69041	1.25972	2.51659	2.85054	1.22601	7.11661	0	0	21.9343	0.29643	0.68664	0.322151	0.370815	1.8219
Sgol2a	protein_coding	amyb_in	non_ts	btbd18_in	non_pathway	341	6998	29928	-0.46018	-0.75787	0.75726	0.121122	0.607316	0	0.442318	1.91655	0.909786	3.61229	0.152905	0	0.318182	0.513637	0.404546	0.504545	1.22273	0.677272	0.395454	10.3533	20.8693	8.73114	8.69321	0.389292	1.75904	0.0742755	0.189334	3.41572	0.23532	0.675984	3.27371	8.3752	1.85644	0	0	10.9672	3.33854	2.15479	3.3408	1.73926	2.20459
Aox1	protein_coding	amyb_in	non_ts	btbd18_in	non_pathway	127	8659	76482	0.165338	0.366387	0.325501	4.04818	3.67439	5.8021	5.52628	7.91828	23.835	0.747967	1.95833	0	26.9762	26.9643	24.8691	12.7977	18.8809	15.0833	17.1191	3.62837	2.43476	0.789878	2.22481	1.53854	0.365051	20.806	10.0457	6.55994	0.627087	10.534	0.876297	0.211737	0.0843083	0.664796	0.901972	0.557976	0.670672	0.578224	2.87171	2.01011	2.04028
Aox3	protein_coding	amyb_in	non_ts	btbd18_in	non_pathway	182	6998	87568	0.112796	0.494475	0.326116	21.3256	24.8196	26.402	17.7625	36.9505	35.46	0	17.7559	0	30.3593	30.2031	31.7968	29.375	33.5312	29.3125	28.4843	1.23676	3.46371	10.1529	6.42126	0.433749	0.0620681	41.9698	0.302795	0.185279	0.5267	17.4292	0.286864	0.206171	0.00754215	0.190101	0.0448116	0.0754384	0.240849	0.234903	1.34244	0.93609	1.52251
Gm24548	other	amyb_in	non_ts	btbd18_in	non_pathway	107	107	107	0.225882	0	0.183823	91.3662	95.0688	87.8905	96.11	87.5876	87.1364	12.6834	39.0159	7.7037	62.9583	61.0625	59.7083	58.7083	50.4583	55.1042	64.1458	0	0	0	0	0	0	0	0	0	0	0	0	0	0	0	0	0	0.137099	0.289112	0.316711	0.601947	1.64599
Aox4	protein_coding	amyb_in	non_ts	btbd18_in	non_pathway	231	8379	58200	-0.0186033	-0.0774019	0.607554	9.32735	14.8604	5.08413	6.28705	36.175	79.0195	7.12959	21.7745	0	63.2656	84.7422	78.4766	79.2969	69.8594	78.4844	64.8672	0.209975	1.11519	0.893965	0.684258	0.404191	0.0134613	0.00437171	0.0126493	0.00418765	0.00715294	0.0182348	0.248592	0.105157	0	0	0	0	0.159331	0.198764	0.509768	0.813654	2.07253
Gm15759	other	amyb_in	non_ts	btbd18_in	non_pathway	422	3717	61539	-0.0185534	-0.00772943	0.277778	81.3884	94.022	88.9036	96.0954	78.0509	84.6152	0	42.4982	9.09091	78.9062	79	83.6875	73.7344	69.6719	70.2031	68.7187	0.00834006	0	0	0.00400688	0	0.105856	0	0.00362799	0	0.00441443	0.00570345	0.00907587	0.00940101	0.00732929	0.13034	3.56121	0.150645	0.185269	0.140039	0.313462	0.443892	1.3459
Aox2	protein_coding	amyb_in	non_ts	btbd18_in	non_pathway	149	5735	101933	0.00680932	-0.0836448	0.264236	41.2294	46.6375	40.246	42.0219	50.9022	81.7931	1.80672	19.2528	0	66.9722	70.0695	72.0277	68.9305	65.2361	71.7639	53.0972	0.115955	1.15833	0.483871	0.911484	0.0108392	0.123749	0.0582533	0.48644	0.0303735	0.0687544	0.0328044	0.0812492	0.0121296	1.13449	0	0	5.71207	0.174152	0.230386	0.63477	0.964079	1.60349
Gm37607	other	amyb_in	non_ts	btbd18_in	non_pathway	2622	2622	2622	0.00400926	0.277326	0.08488	83.754	100	60	97.3333	100	90	4.16667	71.7508	100	88.5833	78.5	84.25	74.4167	69.25	89.0833	94.1667	0.96148	1.23608	3.24905	1.86244	2.25315	2.15665	0.965928	1.03969	0.937106	1.59323	1.55297	2.43167	0.690049	0.02831	2.29576	0.222492	0.140174	0.229732	0.280077	0.264175	0.341696	1.31738
Bzw1	protein_coding	amyb_in	non_ts	btbd18_in	non_pathway	318	4020	14455	0.263714	0.348102	0.802917	0.11824	0.976808	0.0171233	0.20515	1.23874	2.62942	5.09	2.62461	0	2.13587	0.926631	0.502718	0.652174	0.225544	0.676631	0.567935	45.6258	18.0247	24.344	25.73	22.6306	27.3858	30.7702	22.5858	31.346	25.634	22.5597	19.4383	34.2735	1.67079	0	7.01275	0	9.22267	8.13127	8.78799	2.07957	2.83774
Clk1	protein_coding	amyb_in	non_ts	btbd18_in	non_pathway	146	8124	13877	0.227562	0.323751	0.861185	0.364778	0.347222	0.630343	0.126263	2.63374	2.18096	1.68299	5.89744	0	4.57353	3.58089	4.13971	3.35662	3.77942	3.48529	3.88236	13.8473	8.38648	5.41057	5.38457	10.3538	11.533	11.9887	10.4095	23.4744	11.4379	15.5033	14.841	12.1341	6.18833	0.0224617	0	0.000524824	5.98047	12.1065	6.98568	2.77175	3.11585
Ppil3	protein_coding	amyb_in	non_ts	btbd18_in	non_pathway	675	4283	14492	-0.272423	-0.834037	0.608264	0.44356	0.342192	0.752606	0.218997	0.3125	1.40647	1.16531	2.12963	0	0.978262	1.21196	0.880435	0.592391	0.929348	0.989131	0.538044	3.71497	5.10885	2.51183	3.33401	3.57341	3.90874	3.89146	4.28482	5.18188	3.85731	4.36491	5.36245	3.37451	0.632438	0.129939	17.553	2.22162	1.0375	1.50428	3.83117	1.61764	3.73811
Nif3l1	protein_coding	amyb_in	non_ts	btbd18_in	non_pathway	483	7752	36665	0.145597	0.00896094	0.606509	0.877283	0.425525	1.29641	0.782949	1.06061	2.3867	0.533333	1.78063	0	3.60975	3.77439	3.2561	2.7317	2.45122	1.96341	2.67683	4.30531	1.57458	1.06115	2.11456	3.34461	4.45222	4.36184	3.58664	4.55577	4.10267	3.64576	2.89094	3.66611	1.90597	0.264452	37.4402	6.73582	1.01157	1.46814	3.66204	1.46379	3.57556
Orc2	protein_coding	amyb_in	non_ts	btbd18_in	non_pathway	337	3839	42338	-0.137026	-0.317303	0.880239	1.31639	3.19544	1.51608	0.165496	3.66	4.92709	7.11923	3.19918	0	6.77083	6.83333	6.52778	7.43403	7.40972	6.81597	7.42361	23.1835	26.8561	9.92612	12.1478	9.54773	6.30637	4.29865	10.2007	8.59714	9.54534	8.79182	12.2007	18.5636	0.618812	0	21.0383	0	3.28296	2.39873	2.04911	1.40794	2.39076
Gm23966	other	amyb_in	non_ts	btbd18_in	non_pathway	106	106	106	0.11832	0	0.192367	87.5417	98.4375	94.8492	96.3542	100	87.6488	2.8125	67.1368	0	93.975	93.9	93.55	86.7	83.55	90.075	94.325	1.88679	1.88679	0.349057	1.19031	3.44877	1.77264	1.16566	0.933992	1.63528	1.64667	1.69256	6.00255	2.47663	0	0	0	0	0.181563	0.284595	0.629977	0.73336	1.73438
Gm15834	lincRNA	amyb_in	non_ts	btbd18_in	non_pathway	83	4610	18082	0.0356487	0.172263	0.912116	1.48773	3.16886	1.65793	0.290329	4.20732	5.8189	7.5203	3.76846	0	8.03521	8.25352	7.81339	8.91549	8.7676	8.27817	8.80634	0.0583321	0.0914554	0.039572	0.422035	0.513708	0.131511	0.0352663	0.0139111	0.03054	0.210046	0.19088	0.41369	0.290295	0	0	0	19.878	3.28296	2.3897	2.05535	1.393	2.38055
Fam126b	protein_coding	amyb_in	non_ts	btbd18_in	non_pathway	111	12025	63517	0.170472	0.385795	0.694436	0.243241	0.138631	0.124582	0.654075	0.836895	2.5189	1.59188	0.793651	0	0.594828	0.267241	0.37069	0.456896	0.573276	0.400862	0.568966	4.54289	2.39263	1.96341	2.03913	9.34878	3.58248	5.46705	2.72478	2.09997	4.9861	3.48668	2.44572	3.65875	21.7477	62.1294	72.6817	54.8489	5.66181	3.37447	4.11058	0.693657	1.9515
Ndufb3	protein_coding	amyb_in	non_ts	btbd18_in	non_pathway	286	760	9580	-0.0448368	-0.630804	0.701701	0.241118	0.210781	0.131816	0.650715	0.815972	2.5189	1.60734	0.778816	1.57343	0.594828	0.336207	0.349138	0.551724	0.556034	0.375	0.426724	33.3724	46.754	35.3842	16.8726	19.5794	36.8075	28.2049	46.4878	75.6395	27.9143	18.7384	13.1201	27.1887	2.16584	88.6621	9.35034	32.2161	5.66181	3.37447	4.11058	0.684566	1.94991
Gm29389	other	amyb_in	non_ts	btbd18_in	non_pathway	351	351	351	-0.221254	0	0.184089	91.9964	89.9841	84.8022	99.5772	85.4762	80.788	4.5177	54.2517	0	88.1429	87.5358	87.9286	77.5	72.6071	78.9286	86.8572	0	0.0883191	0	0.241247	0	0	0	0	0	0	0	0	0	0.0977071	0.16004	0	0	0.222323	0.162625	0.716464	0.339733	1.76165
Gm18802	other	amyb_in	non_ts	btbd18_in	non_pathway	340	886	6969	0	0	0.0845554	86.6898	100	90.4762	93.8368	88.3523	87.0591	0	38.3333	0	82.8125	78.8125	81.875	69.125	72.9375	68.125	77	0	0	0	0	0	0	0	0	0	0	0	0	0	0	0	0	0	0.118572	0.15359	0.250746	0.27146	1.24907
Cbx3-ps7	other	amyb_in	non_ts	btbd18_in	non_pathway	551	551	551	-0.0763508	-0.116975	0.682231	85.33	87.3919	86.2485	86.3579	89.995	74.3989	20.423	46.9032	3.0303	71	70.8643	69.1	63.2571	64.7071	67.9214	72.2285	0	0	0	0.114663	0.858089	0.588257	0.497107	0.824243	0.318108	0.539025	0.581064	0.865796	0.117754	0	0	0	4.56965	0.122277	0.0767952	0	0	0.809921
Als2cr12	protein_coding	amyb_de	ts	btbd18_in	non_pathway	272	3381	49086	-2.28865	-4.17072	0.226243	48.0174	41.9418	45.2018	47.9904	46.8421	78.5161	6.94444	26.539	0	86.3409	85.3863	89.2273	79.4546	71.3637	81.3409	87.5682	0.708644	33.4992	34.4681	20.4016	0.0198563	3.45848	0.0794696	0.497818	0	1.20534	0.190674	0.767114	0.0250295	1.85644	0	23.3758	0	4.0722	4.51737	4.44704	0.57509	1.56878
Gm20257	other	amyb_in	non_ts	btbd18_in	non_pathway	48	934	3190	-0.0127563	0.134176	0.578294	10.2078	9.13136	11.6658	11.7172	6.457	18.8904	0.897366	5.55051	0	6.49375	6.14375	8.075	5.26875	6.65	3.19375	4.98125	3.86736	0.170273	0.101599	0.248153	1.43199	6.93626	3.27951	2.61698	1.72475	2.64387	6.2711	10.8563	0.0213675	0.00837467	0.000753129	0.0288828	0.0333693	0.511342	0.56467	0.851314	0.678015	1.41977
Gm28803	other	amyb_in	non_ts	btbd18_in	non_pathway	366	762	1677	0.0185201	0	0.0643004	86.3912	88.5159	95.9444	99.3827	100	88.5328	0	62.4542	0	86.6667	83.25	83	75	79.75	72.5	80.75	0	0	0	0.0819651	0	0	0	0	0	0	0	0	0	0	0	0	0	0.10375	0.230386	0.112568	0.278956	1.57864
Cflar	protein_coding	amyb_in	non_ts	btbd18_in	non_pathway	84	12656	47376	0.403952	0.530498	0.706654	0.696238	1.31042	1.10714	0	1.1236	7.74334	4.76316	0	0	3.1	2.245	2.15	1.03	0.78	1.48	1.415	11.5365	0.81535	0.180352	1.39575	2.26582	8.23309	13.5831	6.61156	6.76743	11.6168	11.6066	10.0601	0.894702	3.24009	2.95783	1.74185	1.05214	2.73457	1.48621	3.39948	2.09335	1.73045
Gm3841	other	amyb_in	non_ts	btbd18_in	non_pathway	450	450	450	0.0316393	0.0316393	0.0527405	93.263	100	94.5164	98.5714	98.3333	79.9603	0	46.4583	0	77.6667	76.1667	81.0833	67.9167	80.5	80.8333	78.6667	0.148889	0.0688889	0.157778	0	0	0.0321886	0	0	0.155602	0	0	0	0	0	0	5.84396	0	0.137099	0.117452	0.208465	0.247573	1.19641
Casp8	protein_coding	amyb_in	non_ts	btbd18_in	non_pathway	364	2882	52129	0.422029	0.493911	0.559001	2.45923	1.27604	2.03272	1.92216	0.15625	16.7043	0.641026	2.18468	0	5.71875	6.2125	5.99375	2.6125	3.19375	2.71875	3.175	24.0027	0.829776	0.666577	1.85328	1.13932	24.9884	15.6534	5.62566	14.6755	14.7681	15.3692	16.8169	0.627377	0	0	0	0	0.348306	0.433668	1.55947	0.501197	1.47201
Gm37760	other	amyb_in	non_ts	btbd18_in	non_pathway	3840	3840	3840	0.0297413	0.043821	0.149342	83.561	92.1506	77.9804	85.772	79.9405	85.7104	0.47619	33.3071	0	85.5714	89.5357	90.6428	79.2142	59.2143	76.1428	78.9643	0.0963542	0.00807292	0.0130208	0.0673447	0.054748	2.39762	0.836939	0.478601	1.2172	1.05284	1.59518	3.40984	0.166623	0.042223	0.515266	0.0285071	0.0223676	0.226028	0.243937	0.935656	0.55239	1.57172
Gm28802	other	amyb_in	non_ts	btbd18_in	non_pathway	112	932	42707	0.0320843	-0.284473	0.24	89.701	90.1003	86.0889	95.8299	91.9482	63.2083	11.772	40.6047	0	89.4	84.5833	86.9833	80.5333	73.2	80.9834	83.5166	2.61266	33.0579	44.574	17.327	0.0445545	0.111011	0.0115913	0.132788	0	0.114543	0.0371731	1.50447	0.0211864	0	0	0	0	0.24826	0.632431	0.173542	0.426529	1.17685
Trak2	protein_coding	amyb_in	non_ts	btbd18_in	non_pathway	193	7071	72981	0.338955	0.544976	0.703125	0.38746	0.989835	0	0.177381	1.37755	1.82511	1.41718	0.583965	0	0.479166	0.899307	0.53125	0.076389	0.590278	0.645833	0.552083	19.9784	1.55197	0.608209	3.17825	21.298	10.0493	10.9369	28.5717	32.3388	26.5255	17.1344	19.4617	5.57633	3.71636	136.354	17.5319	0	2.92724	2.83691	1.80934	0.636803	2.43982
Stradb	protein_coding	amyb_in	non_ts	btbd18_in	non_pathway	328	7244	22193	0.214533	0.170426	0.741553	0.425068	0.965872	0.552402	0.126763	1.21294	1.59697	1.30892	0.51908	0	1.13272	0.888887	0.601851	0.188272	0.666666	0.78395	0.524692	3.06025	3.03851	2.93412	3.24013	4.89986	4.82185	9.50251	16.8719	11.9297	8.07829	3.37793	5.91388	0.344542	8.66337	197.809	56.102	10.9672	2.92724	2.83691	1.82063	0.612345	2.41425
Gm33589	other	amyb_in	non_ts	btbd18_in	non_pathway	3077	3363	8903	-1.43125	-3.24257	0.322156	91.7485	95.585	89.7622	98.2608	93.1746	80.048	11.2744	59.509	0	92.3333	91.3958	90.2292	78.2917	77.8542	81.375	87.3333	0.0419269	76.0208	87.2688	44.1641	0.0122621	0	0	0.065525	0	0.131758	0	0.00194763	0.00297177	2.47525	0	0	0	0.196384	0.293629	0.337454	0.122536	0.656464
Gm29018	other	amyb_in	non_ts	btbd18_in	non_pathway	90	1188	45257	0.0120426	0	0.188189	89.3188	98.9583	95.8671	98.7086	95.2381	82.6046	0.925926	44.6296	25	78.95	79	82.05	68.35	74.35	72.85	73.25	0	0.529221	2.4237	1.06822	0	0	0	0	0	0.0137761	0	0.00582247	0.00419111	0	0	0	0	0.685493	2.60652	0.425005	0.277027	0.89006
Als2cr11	protein_coding	amyb_de	ts	btbd18_in	non_pathway	402	2190	44394	-1.83301	-3.52821	0.437037	7.38525	13.0232	4.14616	4.22079	35.0321	75.9402	3.56474	36.9868	0	91.9083	91.7667	92.95	83.0333	83.8166	85.6	86.475	0.756781	71.127	79.4421	45.1543	0.0248392	0.0125004	0.0111522	0.0500208	0	0.154375	0.00649057	0.00315163	0.0612523	2.47525	0	0	0	4.63912	1.15193	3.75822	0.705223	1.43923
Gm25502	other	amyb_in	non_ts	btbd18_in	non_pathway	130	130	130	0	0	0.218355	87.7706	96.6526	90.3777	95.6462	86.4229	66.9665	17.028	29.5617	17.6471	49.6111	56.4629	61.4444	53.4815	55.0926	46.4629	54.3889	0	0	0	0	0	0	0	0	0	0	0	0	0	0	0	0	0	0.266787	0.487875	0.530921	0.768677	1.51139
Tmem237	protein_coding	amyb_in	non_ts	btbd18_in	non_pathway	90	2373	19818	-0.0374772	-0.381026	0.738882	0.733815	0.671414	1.98084	0.718859	2.19298	4.50302	1.08213	1.22365	2.38095	3.49603	2.5119	2.34523	3.92857	2.73016	3.82143	2.9008	8.89372	20.0113	24.1897	15.7978	8.35329	2.93248	2.72764	3.7408	6.126	20.1534	10.5178	3.37168	7.33989	0	0	0	0	5.22457	4.90134	4.5571	0.934967	2.20537
G730003C15Rik	other	amyb_de	non_ts	btbd18_in	non_pathway	2308	2308	2308	-0.280387	-1.38175	0.760618	0.826021	0.747267	1.10798	0.837212	0.277393	2.5074	1.42974	1.8335	1.53846	2.58824	2.63971	1.87132	2.86397	2.16176	2.46691	2.23897	0.343086	6.57087	3.87408	4.58095	0.533423	0.698664	0.217881	0.899685	0.304462	1.37118	1.02095	0.597469	0.103941	0.635382	0.106168	5.95394	0.0918294	5.21717	4.85617	4.57947	0.95023	2.08816
Mpp4	protein_coding	amyb_in	non_ts	btbd18_in	non_pathway	681	7036	42454	-0.0152005	0.0111654	0.282063	91.7553	97.1636	93.2979	95.3064	76.7484	65.0223	8.42087	63.4512	0	23.7353	24.8971	37.75	62.6029	34.5441	64.0148	68.8235	0.142247	0.79781	0.443537	0.644867	0.443375	1.37695	1.05015	0.110732	0.124438	0.632333	0.362565	0.110754	0.0474303	0	0	12.8567	18.5071	0.289019	0.438185	0.908749	1.14483	2.07681
Gm29017	other	amyb_in	non_ts	btbd18_in	non_pathway	169	2090	18273	-0.0204448	-0.013727	0.208503	92.3555	94.8727	94.1813	95.7002	95.0397	76.4743	10.9983	52.6055	0	84.525	88.825	83.325	73.25	60.3	55.525	70.425	0	0	0	0	0	0	0	0	0	0	0	0	0.078872	0	0	0	0	0.244554	0.307181	0.417687	0.735161	1.43488
Gm19125	other	amyb_in	non_ts	btbd18_in	non_pathway	1382	1382	1382	0.0103941	0	0.217284	93.4667	91.829	90.3354	96.6709	88.8202	84.2771	14.9389	58.5045	0	93.0455	91.25	88.9545	85.9773	83.9545	88.4772	94.4091	0	0	0.052822	0.00942827	0	0.0064927	0	0	0	0	0	0	0.0180766	0	0	0	0	0.129688	0.221351	0.422824	0.483832	1.19821
Als2	protein_coding	amyb_in	non_ts	btbd18_in	non_pathway	76	9461	74305	0.290992	0.615267	0.816243	0.58082	0.100949	0.140553	0.0592312	1.80556	0.915538	5.46082	0.469484	0	0.305555	0.743056	0.357638	0.899305	0.628472	0.836804	0.208333	11.7768	7.3468	6.66439	6.39132	6.6155	10.8542	14.9749	7.2281	2.94176	8.52357	4.58022	4.37386	4.63933	1.49462	0.223936	22.2837	22.6431	5.17269	3.12602	4.2498	0.943605	3.11762
Cdk15	protein_coding	amyb_in	non_ts	btbd18_in	non_pathway	198	2491	96087	0.0594009	0.0364337	0.293848	49.745	69.326	57.7397	52.6743	30.7805	20.3815	2.34747	5.84639	0	27.9028	18.1667	20.4861	22.9028	36.7778	23.4306	13.1667	0.158557	0.694472	1.66667	1.66809	0.354601	0.10461	0.0448796	0.11744	0.0140579	0.102955	0.256006	0.145253	0.0638213	8.70051e-05	0	0	0	0.377948	0.284595	1.02177	0.955117	2.07355
Gm29016	lincRNA	amyb_in	non_ts	btbd18_in	non_pathway	47	1009	13369	0.014172	0	0.249248	91.9624	96.0623	90.3845	96.5724	91.2653	73.271	0.34965	42.3234	0	94.2321	92.4822	93.125	90.2322	86.7142	92.5357	88.7322	0	0	0	0	0	0	0.100731	0	0	0	0	0	0.103652	0	0	0	0	0.185269	0.311698	0.31964	3.12021	2.22316
Gm37737	other	amyb_in	non_ts	btbd18_in	non_pathway	1637	1637	1637	0	-0.0261839	0.360603	58.2812	65.0013	67.1956	79.4016	59.6013	15.0143	3.88889	7.36111	10	31.6477	28.6477	28.2272	37.6818	57.875	29.625	17.5	0	0.172877	0.0445938	0.125078	0	0	0	0	0	0	0	0	0.10989	0	0	0	0	0.555806	0.379459	0.982832	9.64392	3.12243
Fzd7	protein_coding	amyb_in	non_ts	btbd18_in	non_pathway	4531	4531	4531	0.494578	0.886543	0.863514	0.319821	0.257732	0.34966	0.34174	2.31928	1.11095	1.5404	0.799504	0.238095	0.462871	0.561881	0.522277	0.648515	1.39109	1.36634	0.633664	14.3313	0.233061	0.0728316	1.50045	2.32621	6.05735	11.5595	25.0651	3.47067	6.38009	14.0807	4.11972	27.767	0.0269049	80.3401	0	0	0.741074	0.822161	2.47916	3.4159	4.16139
Gm26813	lincRNA	amyb_in	non_ts	btbd18_in	non_pathway	359	3585	4125	-0.0198067	-0.00401641	0.129495	87.5995	90.9954	91.1337	94.0011	94.6429	71.9192	25.6122	57.2994	0	69	71.75	78.4286	74.8929	56.6786	66.4643	72.4642	0.0097629	0	0	0	0.0015507	0	0	0.0566478	0	0	0.010154	0.0460711	0.0655144	0	0	0	0	0.196384	0.15359	0.48217	0.820281	1.35522
Gm973	protein_coding	amyb_in	ts	btbd18_in	non_pathway	254	5321	120153	-0.750819	-2.04102	0.39212	3.34633	3.25237	2.89002	5.85641	13.6383	20.9563	0	1.92635	1.0101	2.65385	2.77885	2.28846	10.9808	23.8462	6.20192	5.69231	1.99019	21.5692	27.554	19.6555	2.60806	0.158784	0	0.769824	0.0196033	0.164917	4.02886	0.0587268	0.303966	0	0	26.9187	0	0.226028	0.334284	0.54741	0.470934	1.18995
Gm28411	other	amyb_in	non_ts	btbd18_in	non_pathway	83	689	16530	-0.100367	-0.0610541	0.149229	92.0166	90.8912	90.6806	92.9267	82.9924	77.0522	5.38515	57.5272	0	71.6137	78.9772	72.8863	68.4318	70.5455	76.0228	74.4091	0	7.91872	31.5065	15.4444	0	0.0338565	0	0.0950084	0.0503358	0.0196896	0.00998375	0.0296312	0	0	0	0	0	1.88973	7.8015	3.15944	1.05687	1.18711
1700122D07Rik	other	amyb_in	non_ts	btbd18_in	non_pathway	182	419	2418	-0.0338677	0	0.147972	90.5432	94.2636	95.7657	92.8904	100	92.4235	0	69.0221	25	87.2857	92.75	91.9286	81.6429	81.8572	84.3929	92.25	0	3.15752	14.4415	4.68124	0	0	0	0	0	0	0	0	0	0	0	0	0	0.596565	2.48004	0.686607	0.430321	1.30924
Sumo1	protein_coding	amyb_in	non_ts	btbd18_in	non_pathway	154	2069	84276	-0.200584	-0.26881	0.764302	0.68882	0.344551	0.138889	0.681498	0.637584	1.25806	1.34033	1.3761	0.0414079	3.99683	0.386076	0.474683	0.496835	0.82595	0.117089	0.43038	16.114	19.7709	20.131	10.8186	7.7954	12.0688	7.88194	10.7792	14.4171	8.8696	8.88762	6.93282	18.8271	0.928218	0	0	0	5.35797	5.51118	6.46741	3.65376	4.10382
Gm24545	other	amyb_in	non_ts	btbd18_in	non_pathway	84	84	84	0.160465	0	0.21042	92.2526	96.3443	88.7111	93.9552	98.6014	86.0276	2.33918	75.4598	10	94.225	94.425	95.35	89.725	82.3	91.325	91.775	0	0.369048	0	0.706425	0.0934678	0	0	0	0	0	0	0	0.470588	0	0	0	0	0.211206	0.36139	0.386649	0.742606	1.50896
D430013B06Rik	other	amyb_in	non_ts	btbd18_in	non_pathway	1871	1871	1871	0.0640736	0.143606	0.163611	86.6562	88.1523	88.6168	88.0129	81.1045	84.3182	7.17593	70.3373	0	96.25	92.25	87.4167	85.25	84.4167	92.125	89	1.22769	0.346339	0.165152	0.414951	0.814423	0.740594	1.1198	0.545312	0.676594	0.989438	1.0822	1.98723	1.19925	0.068608	0.0159809	0.124108	0.0750618	0.255671	0.27556	0.432964	0.5087	1.40919
Gm29596	other	amyb_in	non_ts	btbd18_in	non_pathway	384	384	384	0.0343513	0.272372	0.0735222	98	100	100	100	91.1111	91	3.33333	63.8542	33.3333	94.25	94.75	94.0833	91	86.75	92.0833	95.0833	0.174479	0.101562	0	0.947698	0.387511	0.702898	0.530711	0.0660125	0.0915408	0.667271	0.407492	1.3708	0.155844	0	0	0	0	0.670672	0.907991	0.480625	0.60674	2.22848
Nop58	protein_coding	amyb_in	non_ts	btbd18_in	non_pathway	255	10741	34073	0.03544	-0.183163	0.951594	0.157173	0.0365497	0.0854557	0.792657	0.445545	2.92406	0.638298	1.19048	0	0.971699	1.12264	0.693396	0.929246	0.905663	0.707547	1.35378	11.7146	10.2943	9.32174	5.87349	6.28467	7.12927	4.10732	3.90123	4.42715	3.44031	3.78537	5.24067	16.9204	29.4006	4.85034	82.4946	58.8465	5.05413	4.12886	6.84363	2.22134	2.29906
Snord70	other	amyb_in	non_ts	btbd18_in	non_pathway	86	86	86	0.545741	0.196589	0.0990884	45.2381	100	80.202	100	96.4286	64.5238	0	12.9464	51.8519	91.5833	93.6667	90.1667	83.4167	79.5	85.1667	90.6667	2.03488	1.27907	0.418605	0.299754	0.145818	0.960036	0.297128	0.445964	1.21528	0.381021	0.323709	0.305833	24.3679	0	0	0	0	0.229732	0.429151	0.367535	0.903558	1.78454
Gm26293	other	amyb_in	non_ts	btbd18_in	non_pathway	83	83	83	0	0	0.117923	100	100	100	90	100	85	18.75	66.6667	0	93.6667	91.75	92.1667	90.8333	92.4167	94.9167	95.6667	0	0	0	0	0	0	0	0	0	0	0	0	0	0	0	0	0	0.237143	0.438185	0.484348	0.897749	1.67526
Gm26287	other	amyb_in	non_ts	btbd18_in	non_pathway	80	80	80	-0.150417	0.260651	0.138504	84.0309	94.9404	94.3037	98.5774	86.0494	95.0833	2.38095	44.0909	0	94.6	93.8	92.4	90.1	77.6	88.05	92.1	1.225	0.3875	0	0.430947	0.508416	1.79799	0.73509	0.313763	0.870203	1.00097	0.668652	2.84497	13.6419	0	0	0	0	0.207501	0.316215	0.354386	0.495237	1.00513
Snord11	other	amyb_in	non_ts	btbd18_in	non_pathway	83	83	83	0.14585	0.162272	0.121425	83.8095	88.5714	95.3333	97.0238	97.2222	89.6875	0	39.871	18.75	94.625	93.5625	94.125	91.625	86.0625	93.4375	93.8125	1.26506	0.46988	0	0.415556	0.0662184	0.320693	0.284134	0.160798	0	0.097827	0.33527	1.0638	9.34525	0	0	0	0	0.181563	0.302664	0.412665	0.473626	0.983585
Bmpr2	protein_coding	amyb_in	non_ts	btbd18_in	non_pathway	1328	17970	115614	0.465999	1.10259	0.936099	0.189948	0	0.355691	0.957634	0.648649	4.08954	6.31251	0.896601	0	2.09957	0.495671	0.329004	0.361472	0.575758	1.17316	0.480519	17.0541	0.332879	0.365169	0.99969	7.99252	2.3024	3.22219	7.96838	6.3162	4.55912	13.7344	2.4157	3.85197	4.96115	0.666571	7.61892	0.00837052	2.80126	3.22089	4.41814	1.46395	4.80687
Gm38125	other	amyb_in	non_ts	btbd18_in	non_pathway	3437	3437	3437	-0.0119133	0.0647057	0.273205	92.9684	98.7311	88.4743	93.5059	95.9259	80.2474	12.7502	67.7551	1.98413	95.75	97.3333	95.8889	91.0833	86.4167	91.25	97.1667	0.0194937	0	0	0.0267445	0.0336476	0.0449753	0.042437	0.0543226	0.0614163	0.0496856	0.34566	0.0420751	0.162885	0	0.00115416	4.49228e-06	0	0.170447	0.189729	0.20236	0.17903	1.38551
Gm37977	other	amyb_in	non_ts	btbd18_in	non_pathway	720	720	720	0.0580251	0	0.0885813	81.7852	95.3863	78.9048	97.0166	79.5833	77.1848	2.5641	45.3798	0	22.75	37.75	45.875	56.375	71.8125	70.75	68.4375	0	0	0	0.0670959	0.0154295	0	0.0161641	0	0.048881	0.0117843	0.0432874	0	0.0208044	0	0	0	0	0.222323	0.203282	0.571862	0.48068	1.66608
Fam117b	protein_coding	amyb_in	non_ts	btbd18_in	non_pathway	746	7281	72340	0.0854875	-0.0945657	0.93615	0.333692	1.5944	0	0	1.45631	3.51049	1.20569	3.24675	0.0643564	1.5041	0.204918	0.272541	0.17623	0.547131	1.35246	0.340164	14.1937	17.3178	10.872	9.84876	10.0307	5.99029	3.46446	3.22848	10.9486	8.8173	13.0905	9.1483	2.97325	5.64619	62.0955	0	13.0235	6.65114	7.13293	2.89237	1.11403	5.36671
Gm37531	other	amyb_in	non_ts	btbd18_in	non_pathway	5414	5414	5414	-0.066616	0.0982644	0.0672128	100	100	100	100	91.2121	86.6071	32.6923	44.4643	0	96	96.125	90.375	84.375	74.25	79.5	92.125	0.0131141	0.013853	0.0134836	0.0858966	0.118188	0.425729	0.109586	0.0945498	0.942636	0.478004	1.04479	0.624697	0.139428	0.006119	0.00123583	0.0732842	0.0551927	0.24826	0.316215	0.180727	0.667081	1.67927
Gm18829	other	amyb_in	non_ts	btbd18_in	non_pathway	497	1619	2061	-0.0331288	0.0176804	0.10442	93.3333	100	90	100	93.3333	92	12.5	95.3846	0	94.1667	94.1667	91.8333	91.0833	89.25	96.9167	91.1667	0	0	0	0	0	0	0	0	0	0	0	0	0.00308261	0	0	0	0	0.163036	0.442702	0.512083	0.294215	1.27403
Ica1l	protein_coding	amyb_de	non_ts	btbd18_in	non_pathway	387	5341	60694	-0.473652	-1.46664	1.02497	0.098866	0.765683	0.316455	0.29762	1.36364	2.8	0.914634	1.97573	0	1.09868	0.662281	1.30263	1.14474	1.90789	0.888157	0.383772	0.763374	20.7484	21.3003	16.9391	8.27064	0.0689689	0.00482638	0.0532252	0.0262047	0.018602	0.227099	0.115124	0.171769	11.8735	1.34152	43.8925	44.4111	3.97216	3.29316	3.77585	0.637975	1.83377
Wdr12	protein_coding	amyb_in	non_ts	btbd18_in	non_pathway	655	11941	28860	-0.308131	-1.02328	0.836099	0.323207	0.219691	1.06495	0.286519	0.682773	2.06017	7.1374	1.21046	0	1.54054	1.04392	1.2027	0.824324	1.23311	0.864865	1.09122	5.20538	10.225	9.85678	7.17899	3.28573	1.73047	2.32648	3.26794	2.01808	1.83472	1.23967	2.87849	6.29611	9.36567	2.06628	47.9496	11.2531	5.7878	3.76296	4.96211	1.56317	3.05364
Carf	protein_coding	amyb_in	non_ts	btbd18_in	non_pathway	60	14540	55706	-0.138349	-0.467775	0.861288	0.196941	0.114134	0.850602	0.198783	0.472813	1.90927	6.81925	1.39411	0	0.899351	0.590909	0.756493	0.35065	0.62013	0.269481	0.405844	1.14675	7.74655	3.94454	3.22375	2.228	0.689317	0.854543	1.14007	1.14457	1.05944	1.24435	1.36231	0.486021	0.798149	1.54788	34.4738	1.54702	5.83596	3.77201	4.99032	1.66314	3.17247
Gm15464	other	amyb_in	non_ts	btbd18_in	non_pathway	430	430	430	0	0.106717	0.396742	28.952	26.2161	43.8723	23.231	58.289	83.7578	11.0228	36.1861	2.09059	95.8235	97.5147	96.0588	94.8824	91.9706	93.7794	88.8676	0.244186	0.309302	0.372093	0.383216	0.222755	0.728028	0.15858	0.329314	0.811951	0.331243	0.795682	0.511178	0.394431	1.0243	48.9958	3.02823	1.30858	0.122277	0.302664	0.44634	0.58458	1.40362
Nbeal1	protein_coding	amyb_in	non_ts	btbd18_in	non_pathway	86	28384	157729	0.259052	0.581439	0.84906	0.24204	0.850685	0.111478	0	1.0547	2.36995	2.21326	0.298745	3.57143	1.52835	0.31701	0.216495	0.221649	1.28866	1.20618	0.404639	5.7339	1.29991	0.575996	0.742869	1.22708	1.38749	1.65996	1.86094	3.23492	1.90352	2.98957	1.32884	2.45966	8.71056	1.49183	0.877173	5.95119	4.20189	3.61841	5.05124	2.02986	4.57724
Gm29332	other	amyb_in	non_ts	btbd18_in	non_pathway	226	226	226	-0.0596239	0.0621948	0.307942	93.8058	97.2887	90.4059	98.1361	95.2778	80.1398	4.92929	63.4212	12.5	91.6363	93.5909	92.6818	91.5227	82.7954	91.3409	92.2272	0	0	0	0	0	0	0	0	0	0	0	0	0	0	0	0	0	0.314956	0.158108	0.421936	0.191586	1.57469
Cyp20a1	protein_coding	amyb_in	non_ts	btbd18_in	non_pathway	134	2273	44737	0.284063	0.258293	0.744444	0.298016	1.95481	0.221851	0.435234	1.89633	2.80425	0.222222	0.690603	0	1.91418	1.45522	1.23881	1.35075	1.69776	1.34328	1.1791	14.0701	1.16029	0.352815	1.64706	6.19829	6.56789	12.0066	8.23775	16.8373	11.7024	15.9066	9.61515	15.6606	1.31111	1.2278	1.56648	1.19157	1.42286	1.04351	3.12651	0.985557	3.62269
6030460B20Rik	other	amyb_in	non_ts	btbd18_in	non_pathway	1057	1057	1057	0.0128469	0	0.293786	89.2804	97.0923	95.0621	93.5616	98.3333	85.5041	1.14035	56.9625	10	86.2727	91.1818	89.3863	84.9773	78.6363	77.1363	82.1818	0.0633869	0	0	0.0518864	0.213648	0.753476	0.197927	0.272725	0.93154	0.41023	0.940885	0.960183	0.675804	0.00479699	0	0	0.0839324	0.222323	0.257489	0.726255	0.958295	2.22676
Abi2	protein_coding	amyb_in	non_ts	btbd18_in	non_pathway	300	8532	71539	0.247959	0.65785	0.919207	0.294618	0	0.142401	0.0185185	0.744681	1.36621	2.23144	1.04819	0	1.54279	0.452703	0.799547	0.234234	0.716217	0.493243	0.711713	5.26698	1.32873	3.0384	6.04396	19.008	1.05449	0.593629	3.81644	4.42783	4.64678	4.28774	2.79224	5.87908	45.5349	532.202	96.1075	97.5273	3.48306	4.95105	4.23506	2.31287	3.4277
Raph1	protein_coding	amyb_in	non_ts	btbd18_in	non_pathway	50	20481	84812	0.0762065	0.388087	0.937278	0.305538	0.7966	0.49275	0.21559	2.1575	3.04737	1.6967	1.31907	3.58025	0.835859	1.06313	0.636363	0.292929	0.813132	0.606061	0.55808	5.294	0.40989	0.301794	0.727117	4.82731	6.77604	7.71113	4.21727	6.96706	2.2566	5.94452	2.15619	2.76661	6.41271	50.209	24.1492	3.68018	3.98698	1.87019	2.36472	2.77069	1.39506
Gm11575	other	amyb_in	non_ts	btbd18_in	non_pathway	227	227	227	0	0.506062	0.270818	90.2285	95.234	94.1616	96.9621	91.6667	81.8291	10.6625	55.7299	0	56.375	39.3333	44.1458	80.5833	70.0208	81.4167	81.7917	2.05727	0.136564	0.704846	0.233941	0.354746	0.674928	1.20257	0.0522273	0.772878	0.506619	0.452507	0.242522	1.73246	1.01146	6.64166	0	0.514086	0.0926343	0.144556	0.19992	0.337995	1.7862
Gm11576	other	amyb_in	non_ts	btbd18_in	non_pathway	416	416	416	0	-0.0341887	0.181406	90.4586	96.1589	88.9441	92.8799	96.3889	68.4868	4.45238	59.1216	0	90.0938	89.25	87.7812	72.2812	69.3438	82.7188	81.75	0.0745192	0	0	0	0	0	0	0	0	0	0	0.0157164	0.0359712	0	0	0	0	0.237143	0.307181	0.451359	0.627407	2.1491
Gm11578	other	amyb_in	non_ts	btbd18_in	non_pathway	458	458	458	0	0	0.332986	23.8457	41.7003	32.3535	26.8441	66.4156	85.5113	12.9167	30.1267	24.5024	72.9583	71.2917	73.5	65.875	63.3333	70.1528	71.3611	0	0	0	0.0455953	6.9895	0.14739	0.201239	0.250907	0.30713	0.660918	0.275724	0.178352	0	0	0	0	0	0.111161	0.140039	0.238167	0.306991	1.01215
Gm38388	other	amyb_in	non_ts	btbd18_in	non_pathway	1429	1429	1429	0.00984778	0.0200377	0.248	88.2469	90.797	92.2343	95.9017	87.0927	72.6786	13.5417	31.5252	7.14286	47.8333	61.9444	64.8055	62.8055	63.9445	35.3611	79.6388	0	0.0958712	0.0251924	0.0364736	0.00388975	0.0101518	0.61421	0	0.0246456	0	0.0584562	0.00493992	0	0	0	0	0	0.148215	0.117452	0.871313	0.0841596	0.587061
Gm23762	other	amyb_in	non_ts	btbd18_in	non_pathway	105	105	105	0	0	0.0205676	100	100	100	100	100	83.3333	0	62.5	0	72.75	60.5	61.5	74.5	66.25	78.75	86.5	0	0	0	0	0	0	0	0	0	0	0	0	0	0	0	0	0	0.148215	0.194247	0.676059	0.316857	1.74811
Gm11577	other	amyb_in	non_ts	btbd18_in	non_pathway	178	735	1065	0	0	0.0956474	91.7778	97.6852	92.5	88.3333	97.9688	97.9167	1.13636	75.1603	0	96.25	95.8125	93.5625	96.1875	86	94.4375	95.8125	0	0	0	0	0	0.0373824	0	0	0	0	0	0	0	0	0	0	0	0.166742	0.162625	0.436869	0.283603	1.39957
Eif4a-ps4	other	amyb_in	non_ts	btbd18_in	non_pathway	1217	1217	1217	0.0672748	0.074321	0.361962	23.4644	23.9047	34.5526	18.3841	46.7187	90.1786	11.6071	23.5829	0	96.4445	96.0694	96.0833	93.5138	89.6805	95.0833	96.0556	2.32786	0.718981	0.604766	3.74767	30.9681	63.438	58.4234	37.7965	65.68	41.1478	29.5047	22.3466	21.601	5.15677	35.8489	15.1943	0	0.0963397	0.149073	0.176584	0.2423	1.34246
Cd28	protein_coding	amyb_in	non_ts	btbd18_in	non_pathway	201	6115	56559	0.0092451	0.0391372	0.15873	94.3091	91.7773	89.0693	98.3144	84.6154	93.6961	22.7976	43.4108	12.5	87.4286	89.4643	83.4286	75.2857	80.6786	65.1429	76.4643	0.0402595	0.00575136	0.0110603	0.0404247	0.0615883	1.58182	0.120331	4.44526	1.12045	0.141253	1.90376	6.69844	0.0424698	0	0	0	0	0.24826	0.112934	0.67334	0.436121	1.35211
Gm11579	lincRNA	amyb_in	non_ts	btbd18_in	non_pathway	284	843	5169	0	0	0.120737	82.0261	93.6521	88.5732	87.4301	82.5	71.4299	12.1528	40.3571	20	84.7	88.6	86	82.55	65.95	82.7	77.8	0	0	0	0.00771556	0.00658266	0.0644841	0	0	0	0	0.0420582	0.654614	0.0236686	0	0	0	0	0.185269	0.17166	0.23499	0.247925	1.15113
2310016D23Rik	lincRNA	amyb_in	non_ts	btbd18_in	non_pathway	73	384	24947	0.0725125	0	0.192367	83.4847	92.3918	88.8295	92.9588	82.2669	59.5992	5.55556	32.9389	0	69.5	68	63.275	58.15	63.525	58.3	46.175	0	0	0	0	0	0.236165	0	13.2915	0.363332	0	0.128465	0.661188	0	0	0	0	0	0.15192	0.194247	0.357429	0.406687	0.948594
Gm37198	other	amyb_in	non_ts	btbd18_in	non_pathway	2109	2109	2109	-0.0391706	0.0270936	0.151433	88.123	91.8177	96.9231	95.9936	89.9892	62.996	0	29.3537	0	88.0358	85.0714	80.1071	70.6786	68.5	72.6071	66.5357	0	0	0	0	0	0.0150399	0	0.0865883	0	0.0105029	0.0860789	0.333428	0	0.0809772	1.09861	1.71847	1.31796	0.163036	0.212316	0.276101	0.401027	1.05912
Gm11609	other	amyb_in	non_ts	btbd18_in	non_pathway	591	791	1342	-0.0359345	0	0.0992059	88.6173	96.1354	96.5561	95.5886	98.8636	94.9735	3.66667	65.9307	0	93.95	94.5	92.2	90.75	77.55	94.95	94.55	0	0	0.500632	0.0787307	0	0	0	0.41372	0	0	0	0.0870502	0.00630515	0	0	0	0	0.0852234	0.185212	0.447836	0.306603	1.27567
Gm11581	other	amyb_in	non_ts	btbd18_in	non_pathway	155	761	826	-0.0529165	0.0187854	0.297265	15.9763	16.8661	21.9558	21.0496	41.5899	76.8602	1.36111	31.7296	0	87.2344	77.7031	56.6093	61.6406	76.4375	58.1562	67.3594	0	0	0	0	0.0259634	0.0298229	0.340746	1.73672	1.74873	0.0107699	0.748152	0.243233	0.0327654	0	0	0	0	0.0889288	0.189729	0.476155	0.361774	1.99767
Gm38137	other	amyb_in	non_ts	btbd18_in	non_pathway	1400	1400	1400	-0.0801147	-0.010261	0.281411	89.4622	95.3049	91.9383	93.7788	93.2242	79.9517	6.89432	54.6184	0	65.6458	66.0625	67.8958	77.5833	68.1667	74.25	76.8958	0	0.0221429	0	0.0513622	0.219081	0	0.0895348	0.0288352	0.0500901	0	0	0	0.00713776	0	0	0	0	0.185269	0.1039	0.551179	0.208828	1.12624
Ctla4	protein_coding	amyb_in	non_ts	btbd18_in	non_pathway	206	2323	28832	0.00612605	0	0.350067	84.4349	96.5808	93.4228	93.378	95.3111	82.2334	16.69	42.3359	16.6667	93.55	91.5333	89.55	84.8333	79.5166	86.6167	85.95	0.0590278	0	0.0375	0.0177796	0.0514243	1.20412	0.0529852	0.0167047	2.5812	0.0561979	1.19883	5.13611	0.00643775	0.618812	0	0	0	0.155625	0.158108	0.265065	0.346901	0.812087
Rpl18-ps1	other	amyb_in	non_ts	btbd18_in	non_pathway	524	524	524	-0.024046	0.141728	0.483132	16.7615	11.8119	11.7213	11.7353	57.8251	80.2015	2.20353	34.204	43.3594	95.7242	95.2672	95.1034	91.862	86.319	95.8535	96.4483	0.688931	0.538168	0.0687023	0.624818	1.37376	4.62286	2.07178	3.7725	7.54905	2.11844	3.03408	3.16601	1.6381	11.4849	222.52	12.8567	12.8521	0.10375	0.176177	0.54232	0.505686	1.37958
Gm11582	other	amyb_in	non_ts	btbd18_in	non_pathway	235	235	235	0	-0.117357	0.241308	85.1158	96.5678	92.3822	96.1682	91.413	82.877	6.25	45.5779	40.1042	86.4792	89.5	89.875	81.4375	72.5625	70.0833	79.75	0	0.434043	0.370213	0.667687	0.17136	0.0380483	0	0.0572331	0.298671	0	0.0899743	0.0277702	0.0211864	0	0.64016	0	0	0.174152	0.144556	0.0799283	0.390908	0.95251
Icos	protein_coding	amyb_in	non_ts	btbd18_in	non_pathway	89	3425	22393	0.00824399	0.0368367	0.29531	94.9515	96.8648	87.9674	98.2678	89.2836	90.8081	5.26144	49.8299	7.69231	87.6363	84.6363	87.2045	82.0227	53.5455	77.5455	78.1136	0.659162	0.121117	0.0493018	0.0946569	0.0547913	1.45493	0.801603	0.234997	1.04506	0.183255	2.14289	8.10712	0	0	0	0	0	0.10375	0.15359	0.267717	0.468415	1.38109
Gm37039	other	amyb_in	non_ts	btbd18_in	non_pathway	2484	2484	2484	-0.0115185	0.0228551	0.31746	88.5666	92.0812	96.7927	95.5956	90.0725	77.9426	0.694444	49.2723	0	85.1786	85.4107	86.4821	82.6607	73.2679	78.4286	85.1607	0	0	0	0	0	0.0108403	0.00520123	0	0.0282399	0.00330683	0.00854485	0.169723	0.00402414	0.000527078	0	0.00102133	0.000645314	0.0852234	0.126486	0.284573	0.343087	1.28054
Rpl17-ps1	other	amyb_in	non_ts	btbd18_in	non_pathway	551	551	551	-0.0254451	-0.0750272	0.302457	73.0678	73.4106	71.9789	77.7835	69.0547	81.2306	19.8733	60.2538	0	87.9687	83.9375	85.7344	76.4219	76.5469	84.5156	76.375	0	0	0.0671506	0.0776712	0.161106	0.637162	0.0396456	0.171284	0	0.0302788	0.0785343	0.711086	0	0.0167246	0	0.857114	0.0596042	0.0889288	0.140039	0.405744	0.134098	1.27792
Gm11590	other	amyb_in	non_ts	btbd18_in	non_pathway	482	1452	2626	0	0	0.113379	88.4257	96.5114	87.8644	98.0727	81.5	81.6187	0.714286	48.1433	0	47.2	55.95	79.2	78.6	74.5	70.5	69.55	0	0	0	0	0	0	0	0	0	0	0	0	0	0	0	0	0	0.170447	0.225868	0.410964	0.34649	1.11459
Gm11591	other	amyb_in	non_ts	btbd18_in	non_pathway	701	701	701	0	0	0.0680272	82.5877	100	88.6667	95.912	90.2778	74.1667	15	68.6905	0	83.6667	82.0833	77.75	74.6667	73.75	80.9167	85.8333	0	0.151213	0.449358	0.118404	0	0	0	0	0	0	0	0	0	0	0	0	0	0.0963397	0.117452	0.179627	0.417917	1.51104
Gm28083	lincRNA	amyb_in	non_ts	btbd18_in	non_pathway	186	536	6223	0	0	0.162324	89.2761	91.2301	92.883	91.6632	96.5926	84.003	6.97285	49.2725	0	91.2188	90.3438	88.4688	82.625	82.8125	83.2812	88.5938	0	0	0	0	0	0	0	0	0	0	0	0	0	0	0	0	0	0.163036	0.112934	0.446975	0.463238	1.12171
Gm11587	lincRNA	amyb_in	non_ts	btbd18_in	non_pathway	91	1116	5837	0	0	0.348482	15.808	16.1238	16.1706	13.5981	37.2911	95.4716	2.45405	17.1088	7.89474	15.4869	54.1448	51.2105	77.7237	76.2895	67.3158	48.1184	0	0	0	0	0.0120599	0	0	0	0	0.00758612	0	0	0	0	0	0	0	0.166742	0.266526	0.8446	0.755999	1.10785
9530026F06Rik	lincRNA	amyb_in	non_ts	btbd18_in	non_pathway	124	887	17472	-0.0160838	0	0.370962	24.5181	25.5515	19.004	19.1195	33.2297	75.9345	1.00174	22.1967	28.5714	82.7065	81.1304	79.3587	58.1196	69.663	57.6521	57.1196	0	0	0	0	0	0.0355765	0	0	0	0	0.034989	0.175764	0	0.00191784	0.0566369	0.0166282	0.00415721	0.214912	0.198764	0.547682	0.483557	1.62789
Gm11588	lincRNA	amyb_in	non_ts	btbd18_in	non_pathway	377	655	29374	0	0	0.134372	90.3442	93.2873	88.2119	91.363	93.6742	83.7523	10.3663	59.4877	0	82.2812	84.9062	85.8438	70.1875	62.25	72.5312	84.8125	0	0	0	0	0	0.0220624	0	0	0	0	0	0	0.0151976	0	0	0	0	0.144509	0.158108	0.220139	0.55331	1.72125
Gm25839	other	amyb_in	non_ts	btbd18_in	non_pathway	102	102	102	0	0	0.169032	90.2305	94.3703	94.8845	98.1259	79.2308	68.0519	6.96429	40.8905	0	83.1429	82.6428	78.7857	80.9642	80.3214	82.9643	87.5	0	0	0	0	0	0	0	0	0	0	0	0.0685833	0	0	0	0	0	0.148215	0.131004	0.226068	0.189064	0.915161
Gm28449	lincRNA	amyb_in	non_ts	btbd18_in	non_pathway	138	504	1077	0	0	0.10203	95.4583	97.6296	93.0175	97.6109	82.2222	88.5642	0	43.6005	0	90	88.125	90.3125	78.375	72.6875	83.0625	86.1875	0	0	0	0	0	0	0	0	0	0	0	0.0129521	0	0	0	0	0	0.122277	0.149073	0.241581	0.288545	0.903453
Gm36943	other	amyb_in	non_ts	btbd18_in	non_pathway	281	281	281	-0.0502732	0	0.108507	90.8214	100	100	100	83.8095	87.6136	3.125	53.5714	0	71.9375	79.9375	72.5625	72.25	67.4375	69.75	63.6875	0	0	0	0	0	0	0	0	0	0	0	0	0	0	0	0	0	0.166742	0.17166	0.298042	0.294201	0.872115
Gm28094	other	amyb_in	non_ts	btbd18_in	non_pathway	389	389	389	0	0	0.21042	89.2916	95.3215	91.6072	93.972	89.3849	79.7076	6.34921	54.0083	11.25	84.4	86.825	87.725	83	75.925	83.525	85.5	0	0	0	0	0	0	0	0	0	0	0	0	0	0	0	0	0	0.137099	0.149073	0.43231	0.40389	0.877968
4930587A21Rik	lincRNA	amyb_in	ts	btbd18_in	non_pathway	537	849	4206	0.0971879	-0.0168541	0.15214	93.0892	90.6792	90.9254	95.6142	90.9091	92.619	1.04895	59.3281	16.6667	75.5	75.7857	70.8929	81.6429	71.2143	72.9286	87.4286	0	1.56655	5.97762	2.49116	0	0	0	0	0	0	0	0.00770125	0.00587545	0	0	0	0	0.385359	1.07965	0.691401	0.436331	1.02746
Pard3b	protein_coding	amyb_in	non_ts	btbd18_in	non_pathway	538	13129	1003460	0.353873	0.743184	0.759834	0.143527	1.35098	0.87963	0.457317	1.15873	3.75904	0.634921	1.47403	0	1.64815	1.31173	1.00617	0.552469	1.93209	1.27778	0.552469	6.1703	0.210313	0.121511	1.43433	0.642142	2.96949	2.58345	2.36268	2.26648	2.7112	4.76583	1.94519	0.0950355	1.23767	0	16.6567	0.000220773	0.507636	0.555636	1.11036	0.73933	1.45552
Gm37205	other	amyb_in	non_ts	btbd18_in	non_pathway	2735	2735	2735	0.0661038	0.0986504	0.14849	81.9829	96.4286	85.7143	99.0741	94.4444	88.5	18.5185	85.1852	0	70	57.95	56.75	82.5	75.85	89.2	89.45	0	0	0	0.00238291	0.00463677	0.0408683	0.0543105	0.0142258	0.115932	0.0545721	0.0400822	0.0251013	0.0347223	0	0	0	0	0.114866	0.203282	0.468005	0.166213	0.413846
Gm38012	other	amyb_in	non_ts	btbd18_in	non_pathway	3028	3028	3028	-0.0437341	0.060431	0.211389	84.2293	95.119	88.3259	95.9779	84.2949	78.7037	0	33.6861	33.3333	34.35	36.25	37.3	35.625	30.55	37.25	37.575	0	0	0.011889	0.0961682	0.0476626	1.47101	0.503758	0.579326	1.53381	0.735896	1.84356	0.834894	0.0247606	0.06245	0	0.000557497	3.00398e-05	0.029643	0.0903474	0.0913721	0.10016	0.922267
Gm38278	other	amyb_in	non_ts	btbd18_in	non_pathway	1364	1364	1364	0.0309161	-0.0413704	0.0753764	86.2236	98.0909	81.6667	100	93.75	86.1111	0	80.7576	0	80.6667	90.4167	90.75	85.3333	72.25	89	80.3333	0	0	0	0	0	0	0.0378756	0	0.154915	0.0403157	0.0409359	0.0146914	0.003663	0	0	0	0	0.192679	0.189729	0.390111	0.228779	1.2071
Pard3bos1	other	amyb_in	non_ts	btbd18_in	non_pathway	406	1979	84125	-0.0287973	0.00725338	0.155017	88.264	90.4892	89.5186	99.3214	84.1518	80.3571	1.19048	46.8734	0	50.25	53.6071	48.4286	34.75	58.3214	58.9286	70.4286	0.0140619	0.97268	4.41824	1.88699	0	0	0	0	0	0	0	0	0.0100807	0	0	0	0	0.611386	1.85664	0.275592	0.233292	0.918349
Gm38075	other	amyb_in	non_ts	btbd18_in	non_pathway	919	919	919	0.0151069	0.229026	0.113778	92.9946	100	88.0159	100	100	88.125	0	54.1667	0	92.3125	85.9375	89.8125	85.625	76.375	86.9375	80	0.039173	0	0	0.103677	0.0215327	0.208575	0.287955	0.180163	0.421049	0.402894	0.511865	0.349401	0.0163043	0.00077445	0	0	0	0.114866	0.072278	0.216444	0.214311	0.634319
Gm29640	other	amyb_in	non_ts	btbd18_in	non_pathway	277	277	277	-0.0509839	-0.0509839	0.0793016	89.3042	95.3043	75.93	96.1898	98.8095	80.9722	6.66667	58.7759	33.3333	93.5833	84.9167	86.3333	84.5833	79.5	84.9167	88.5	0	0	0	0	0	0	0	0	0	0	0	0	0	0	0	0	0	0.100045	0.140039	0.700048	0.334569	0.590518
Gm29641	other	amyb_in	non_ts	btbd18_in	non_pathway	258	258	258	0	0	0.337721	91.3642	92.9107	96.743	94.9838	87.3249	83.2233	11.9048	46.6806	14.1813	92.0833	93.2083	92.1667	59	75.5833	74.1667	89.3125	0	0	0	0	0	0	0	0	0	0	0	0	0.019305	0	0	0	0	0.155625	0.1039	0.392691	0.276205	0.397045
Pard3bos2	other	amyb_in	non_ts	btbd18_in	non_pathway	151	767	4914	0	0	0.0983279	88.2152	96.9347	86.969	93.3856	91.6667	71.2698	0	64.7619	0	70.9	67.4	77.85	62.85	63.45	68.85	75.5	0	0.533246	0.143416	0.0843244	0.0185035	0.0116616	0	0.0154647	0.0453676	0	0.0185782	0	0.0064935	0	0	0	4.09577e-05	0.118572	0.15359	0.29444	0.506585	1.37749
Gm38351	other	amyb_in	non_ts	btbd18_in	non_pathway	2517	2517	2517	0.0052033	0.0607425	0.184025	90.4782	97.983	96.1491	96.1464	94.0741	76.1458	3.55556	53.3252	0	95.1562	95.125	95.5312	88.3125	84	93.1875	91.6875	0	0	0	0.0194143	0.00565835	0.0323381	0.00513306	0.0290096	0.0697362	0.028936	0.0698835	0.0331348	0.00397141	0.00741391	0	0	0.30843	0.155625	0.212316	0.395732	0.214121	1.26945
Pard3bos3	other	amyb_in	non_ts	btbd18_in	non_pathway	169	860	42536	0	0.112642	0.203113	87.3937	92.6462	91.0145	94.6259	89.709	81.4815	2.94118	62.826	0	72.9723	75.3888	78.25	81.4722	72.75	69	80.2223	0.0360465	0	0	0	0.0322642	0	1.82102	0	0	0.581667	0.0804659	0.0796268	0	0	0	0	0	0.0963397	0.162625	0.633855	0.168135	1.44894
Gm29084	other	amyb_in	non_ts	btbd18_in	non_pathway	1451	1451	1451	0	0.00990185	0.51587	100	100	100	100	0	0	0	0	0	0	0	0	0	0	0	0	0.0475534	0	0	0.0144134	0.0546838	0.047103	0.0321056	0.0175033	0.16841	0.0560312	0.0143155	0.192627	0.130854	1.28483	6.65214	5.14581	2.6603	0.0111161	0.00903474	0	0.0262234	0.836311
Gm11600	other	amyb_in	non_ts	btbd18_in	non_pathway	188	238	1093	0	0	0.215302	52.0345	59.1362	52.5618	48.1322	59.6453	89.522	2.57937	25.8995	0	82.8036	79.1607	85.7857	72.3392	72.5892	65.4464	74.8214	0	0	0	0	0	0	0	0	0	0	0.0288697	0	0	0	0	0	0	0.15192	0.121969	0.308567	0.600109	0.888375
Gm11599	other	amyb_in	non_ts	btbd18_in	non_pathway	877	877	877	0	0.0474094	0.438996	19.3397	24.2206	18.81	27.611	38.5568	47.5604	7.04166	35.6967	0	67.8982	62.1945	69.6852	67.1204	72.3426	73.7037	78.787	0.223489	0.0809578	0	0.316193	0.0741149	0.670676	0.431223	0.468044	0.119715	0.258927	0.409335	0.530648	0.546697	0.0346953	2.18635	0	0	0.148215	0.0993821	0.254992	0.540679	0.71129
Nrp2	protein_coding	amyb_in	non_ts	btbd18_in	non_pathway	992	11824	115410	0.287479	0.370516	0.827173	0.0655854	1.08339	0	0.026483	1.10496	0.632353	0.502793	1.48571	0	0.611413	0.301631	1.14402	0.451087	1.56522	0.99185	0.578804	12.5231	0.815672	0.87846	1.4461	5.99827	4.95658	3.63638	4.32182	10.3877	6.23822	11.0508	6.17428	3.99383	3.09406	44.171	0.00902944	0.00208968	0.485403	0.451737	0.867657	0.443717	0.950955
Gm29083	other	amyb_in	non_ts	btbd18_in	non_pathway	115	731	3350	0.0571062	0	0.282325	89.3552	93.053	89.1655	93.9277	83.2715	61.4378	0.448916	37.3317	0	35.3473	44.1945	38.2083	70.1389	64.0972	68.8333	67.5278	0	0	0	0.0142758	0.465991	0	0	0.0162453	0	0	0	0.0848601	0.0136426	8.05116e-05	0	0.00166831	0.0020938	0.20009	0.487875	0.917487	0.852656	1.30657
Gm37121	other	amyb_in	non_ts	btbd18_in	non_pathway	2555	2555	2555	0	0.0553673	0.109577	91.537	87.243	87.4545	98.7755	94.5513	90.793	0.568182	62.1118	0	94.1667	91.4167	94.25	89.125	77.5	92.75	95.9583	0.149511	0.0399217	0	0.10585	0.851776	0.348182	0.293272	0.547329	1.26538	0.49184	0.868611	0.58386	0.113459	0	0	0	0	0.181563	0.248455	1.04667	0.498469	1.49617
Gm4208	lincRNA	amyb_in	non_ts	btbd18_in	non_pathway	272	869	11015	-0.0323851	0.110303	0.223196	83.7462	94.2281	90.2964	99.2873	94.053	55.034	0	65.8784	8.33333	67.8182	49.2727	53.8636	74.6591	71.7955	78.0909	88.7728	0	0	0	0	0.167533	0.0474469	0.135263	0.0136714	0	11.489	0.335861	0.0648825	0.0172216	0.000177118	0	0	4.09577e-05	0.203795	0.176177	0.393265	0.765937	1.28111
Ino80d	protein_coding	amyb_in	non_ts	btbd18_in	non_pathway	306	17696	156249	0.17627	0.919534	0.616965	1.14788	0.779393	0.616497	1.30007	3.17393	1.77632	0.86039	1.02375	9.20139	0.817648	1.22941	1.38823	1.18824	1.45882	1.92353	1.57647	6.84886	0.559882	0.537544	1.68203	3.3262	3.18812	2.67832	3.14916	3.52916	3.45024	4.46066	5.51976	5.26027	74.8766	731.062	209.214	147.374	5.05413	3.87139	4.31955	11.2881	4.41862
AL645685.1	other	amyb_in	non_ts	btbd18_in	non_pathway	104	104	104	0	0	0.160502	86.3704	98.5615	90.7995	96.9782	98.223	71.3889	11.1111	76.4286	0	90.85	91.45	90.9	85.55	75.3	88.1	88.6	0	0	0	0	0	0	0	0	0	0	0	0	0	0	0	0	0	0.0778127	0.112934	0.255656	0.591365	1.31354
Gm24942	other	amyb_in	non_ts	btbd18_in	non_pathway	113	113	113	0	0	0.0314941	100	100	100	100	100	89.2857	4.00641	51.9444	0	85.875	73.125	79.625	71.25	56	50	59.75	0	0	0	0	0	0	0	0	0	0	0	0	0	0	0	0	0	0.211206	0.32525	0.263505	0.991232	1.07943
Rps13-ps7	other	amyb_in	non_ts	btbd18_in	non_pathway	367	367	367	-0.145117	0	0.0961834	92.189	93.374	88.5584	95.2447	91.6667	73.6147	1.90476	34.1162	0	84.95	81.05	78.75	76.1	75.9	77.9	76.5	0	0	0	0	0	0	0	0	0	0	0	0.0188756	0	0	0	0	4.11269	0.163036	0.185212	0.458323	0.213956	1.19161
Rps27-ps1	other	amyb_in	non_ts	btbd18_in	non_pathway	245	245	245	0.0552824	0	0.180371	93.3083	89.8504	95.8363	95.8257	100	90.5787	6.06061	67.8414	27.6836	95.5357	95.8571	97	95.0714	88	92.75	93	0.269388	0.126531	0	0.196971	0	0	0.0525409	0	0	0	0.0563311	0.110714	0.121951	0.182206	0	2.10383	0	0.255671	0.198764	0.590185	0.66689	2.41427
Ino80dos	lincRNA	amyb_in	non_ts	btbd18_in	non_pathway	141	2875	45212	0.0826371	0.249718	0.457403	2.8659	5.94974	3.89774	3.75077	4.09836	4.25251	14.4915	1.90632	0	3.91406	2.66406	3.14062	3.19531	3.14844	2.02344	2.71875	1.10671	0.350404	0.155146	0.712705	1.96477	1.04463	0.921463	1.44829	1.52632	2.08239	2.30201	2.33798	1.84895	0	0	19.8695	0	5.06523	3.88946	4.88422	11.1585	4.2096
Gm20342	lincRNA	amyb_in	non_ts	btbd18_in	non_pathway	9719	9719	9719	-0.0146692	0.230435	0.169395	90.86	98.944	89.6387	98.4909	97.4074	62.3092	1.94444	66.2831	11.1111	93.4722	94.25	95.3333	91.1667	74.7778	90	89.1389	0.611586	0.253113	0.122543	0.810921	1.59081	2.82377	2.11047	1.46956	2.08704	3.52482	2.63219	4.65421	2.18107	2.57415	0.459583	32.8986	0.911371	0.326072	0.334284	0.599975	2.70762	2.58638
Ndufs1	protein_coding	amyb_in	non_ts	btbd18_in	non_pathway	405	8065	33237	-0.100997	-0.487909	0.822035	0.28872	0.443483	0.102459	0.343295	0.629841	4.39551	1.69194	1.0921	0	0.571918	0.352739	0.0993149	0.565068	0.297945	0.315068	0.386986	9.92461	13.6128	12.03	9.97615	11.7749	16.0035	17.726	34.4309	48.0887	22.7665	7.91319	7.46033	10.1317	4.36249	50.6152	22.3152	0.122983	2.77531	3.91204	4.48812	3.54078	3.54601
Gm24557	other	amyb_in	non_ts	btbd18_in	non_pathway	88	88	88	0	0	0.236797	88.3704	94.7848	86.2163	95.6008	100	81.2798	7.29167	69.8581	0	95.675	95.925	96.4	93.65	89.575	91.4	94.125	0	0	0	0	0	0	0	0	0	0.0954658	0	0.157419	0.337079	0	0	0	0	0.251965	0.212316	0.514268	0.510302	1.78459
Eef1b2	protein_coding	amyb_in	non_ts	btbd18_in	non_pathway	466	2527	3661	0.317124	-0.0379517	0.813502	0.294404	0.443483	0.104167	0.348749	0.645329	4.40034	1.69063	1.11533	0	0.579861	0.357639	0.100695	0.572917	0.302083	0.201389	0.392361	12.3977	10.9599	7.9886	15.2163	17.1296	55.877	27.2165	24.9546	56.5198	21.1769	15.6333	13.7331	95.4167	8.66466	190.768	59.6111	16.4532	2.77531	3.91204	4.48105	3.53922	3.54344
Gm27390	other	amyb_in	non_ts	btbd18_in	non_pathway	175	175	175	0	0	0.263503	61.0885	67.2622	63.0711	67.2167	56.4399	6.84945	2.96884	16.9022	8.33333	35.3393	33.5	35.5714	30.4286	22.9286	23.9107	29.125	0	0	0	0	0	0	0	0	0	0	0	0	0	0	0	0	0	2.70862	3.48742	4.2159	3.6269	2.84168
Gm26457	other	amyb_in	non_ts	btbd18_in	non_pathway	77	77	77	0	0	0.161022	87.8857	92.1347	91.6105	98.4681	90.293	41.0752	2.97619	58.5671	0	84	80.4286	82.4286	75.3928	65.6786	69.8571	74.25	3.94805	2.80519	0	0.447522	1.22034	3.58125	1.65591	0.651662	2.2552	1.49997	1.78313	5.00466	6.15384	0	0	0	0	1.73411	1.92892	2.16698	2.68082	1.8064
snoZ196	other	amyb_in	non_ts	btbd18_in	non_pathway	34	34	34	0	0	0.164156	87.8857	92.1347	91.6105	98.4681	90.293	41.0752	2.97619	58.5671	0	84	80.4286	82.4286	75.3928	65.6786	69.8571	74.25	0	0	0	0	0	0	0	0	0	0	0	0	0	0	0	0	0	1.70077	1.91988	2.14847	2.67207	1.80845
Snora41	other	amyb_in	non_ts	btbd18_in	non_pathway	131	131	131	0.286621	0.249359	0.25796	89.7726	90.3529	93.4006	98.8511	94.0602	55.9094	4.37683	51.0165	22.2222	89.0682	85.9318	89.0227	86.1818	78.75	85.1363	86.3864	4.55725	4.93893	0.824427	0.767308	3.02909	7.21356	2.79078	1.37105	3.46387	2.48762	5.27964	10.7422	30.4167	0	0	0	0	1.29688	1.52235	1.36734	2.3562	1.9893
Gpr1	protein_coding	amyb_in	non_ts	btbd18_in	non_pathway	379	2491	31852	0.0341348	-0.00576848	0.379721	50.1622	63.004	62.3752	60.6611	42.3392	15.991	0	25.9297	0	31.1625	27.8875	32.4625	35.875	28.7625	27.175	26.0625	0.0411765	0	0.0964706	0.164335	0.703806	0.0422305	0.0046692	1.11571	2.15264	0.0169084	0.0322944	0	0.584936	0	0.0234467	0.123878	0	0.222323	0.230386	0.35778	4.7521	1.31364
Gm27512	other	amyb_in	non_ts	btbd18_in	non_pathway	125	125	125	-0.212544	0	0.355556	36.3057	44.2473	30.4953	23.3158	67.2024	64.9331	9.21191	22.295	5	75.6944	76.9861	82.2639	78.1667	77.0972	73.0278	78.5417	0	0	0	0	0	0	0	0	0	0.065218	0	0	0.15873	0.010616	0	0.0180354	0.0112624	0.133393	0.15359	0.565461	2.13378	0.983647
Platr12	other	amyb_in	non_ts	btbd18_in	non_pathway	361	908	7654	-0.030026	0.04178	0.645151	7.66688	25.5271	3.57223	20.4011	41.4904	45.564	7.00694	32.6939	0	96.0732	96.3232	93.8719	90.9391	90.933	93.6646	96.1464	0	0.0347567	0.0367428	0.115243	0	0	0	0	0	0	0	0.0155084	8.83097	0	0	0	0	0.214912	0.27556	0.59412	4.11866	1.17655
1700039I01Rik	other	amyb_in	non_ts	btbd18_in	non_pathway	478	478	478	0.0566946	-0.379178	0.86188	0.509232	1.9637	0.415103	1.29317	1.94004	8.67616	8.25598	3.02345	0	3.92578	3.96484	5.0586	5.27344	3.82812	5.09375	4.1875	0	11.954	4.17573	4.14602	0	0	0	0	0	0.0285274	0	0	0.167015	0	0	0	0	2.08243	6.09845	1.0494	3.49474	1.2156
Gm11608	lincRNA	amyb_in	ts	btbd18_in	non_pathway	299	877	6272	0	0.129026	0.968091	0.578075	1.85379	1.01414	1.07747	1.74511	3.85733	3.92546	4.30113	0	0.819308	0.900991	0.886137	1.47525	1.66832	1.99505	0.829206	0	5.09017	22.9621	18.2829	0.0224604	0	0	0.0439896	0	0	0	0	0.119047	0	0	0	0	4.08332	7.15552	3.81939	0.86964	1.08412
Gm24513	other	amyb_in	non_ts	btbd18_in	non_pathway	137	137	137	0	0.171952	0.983863	0.472839	0.717528	0.0726745	0.268518	0.92615	3.90711	3.15443	3.71035	0	0.882691	0.846154	0.815384	0.844232	1.26923	1.72115	0.81923	0	2.91971	3.75183	2.56701	0	0	0	0	0	0	0	0	0	0	0	0	0	4.10554	7.17359	3.83164	0.924633	1.0696
Zdbf2	protein_coding	amyb_in	non_ts	btbd18_in	non_pathway	207	12652	41311	0.392582	1.08445	0.973794	0.457757	0.660755	0	0.307123	1.25501	4.13229	3.30187	3.83886	0	0.77066	0.907026	0.822314	1.1033	1.26446	1.7438	0.785124	7.67027	3.36554	5.44999	7.15231	3.74517	0.0125928	0	0.406661	0.147554	0.0280467	0.0584429	0.00218249	11.5866	27.2277	116.509	35.0638	116.526	4.10185	7.17359	3.83802	0.908025	1.06833
Gm23448	other	amyb_in	non_ts	btbd18_in	non_pathway	103	103	103	0	0	0	100	100	100	100	0	0	0	0	0	0	0	0	0	0	0	0	0	0	0	0	0	0	0	0	0	0	0	0	0.0480769	0	0	0	0	0.163036	0.176177	0.339792	0.285566	1.48028
Gm11606	other	amyb_in	non_ts	btbd18_in	non_pathway	616	616	616	-0.0228279	0	0.0453515	100	100	100	100	73.3333	75.8333	0	46.3889	0	73.75	70	70.25	56.125	54	70.5	66.25	0	0	0	0	0	0	0	0	0	0	0	0	0	0	0	0	0	0.10375	0.121969	0.606342	0.312805	0.88252
Gm11605	other	amyb_in	non_ts	btbd18_in	non_pathway	645	645	645	-0.0200101	-0.0414597	0.494022	14.3829	12.2497	4.49274	4.03205	68.906	89.2662	2.79708	37.4244	50	91.4436	90.6774	91.3226	87.5484	86.7581	89.0887	90.9274	0.31938	0.0604651	0	0.391077	4.86412	17.5674	9.71129	4.0588	8.78671	12.0173	4.84376	4.55509	0.773994	2.37211	44.171	66.6212	26.7325	0.155625	0.158108	0.16878	0.401044	1.11528
Adam23	protein_coding	amyb_in	non_ts	btbd18_in	non_pathway	521	17878	150385	0.286615	0.424354	0.801321	0.392002	0.527024	0.384615	0.228349	3.16866	3.15189	1.61846	1.92422	0	5.11968	0.989363	1.23936	2.11968	3.2633	1.64096	1.79522	1.38302	0.454772	0.110743	0.454348	7.74762	0.413448	2.0299	0.789466	0.842864	0.0859395	1.17799	4.72781	12.8545	0	0	0	0	0.437233	0.27556	0.859777	3.0174	1.56115
Gm22281	other	amyb_in	non_ts	btbd18_in	non_pathway	102	102	102	-0.133679	0	0.0622662	100	100	91.6923	97.5	83.3333	80	0	87.5421	100	91	83.1667	84.3333	83.0833	81.75	85.25	88.8333	0	0	0	0	0	0	0	0	0	0	0	0	0.0485437	0	0	0	0	0.20009	0.198764	0.601147	0.592001	1.37093
Dytn	protein_coding	amyb_in	non_ts	btbd18_in	non_pathway	172	6131	64076	0	-0.0140227	0.182273	88.7095	92.4224	97.1007	98.3922	93.0208	97.5	0	54.6503	0	89.5312	89.875	90.75	83	74.25	83.2188	82.4375	0	0.141989	0.0885801	0.10875	0.0391489	0	0	0	0	0	0.0315428	0	0.00244181	9.09683e-05	0	0	4.09577e-05	0.140804	0.144556	0.409483	0.211642	1.21565
Gm12748	other	amyb_in	non_ts	btbd18_in	non_pathway	503	503	503	0	0	0.0482949	100	100	100	100	91.6667	93.75	20.4545	49.2754	49.0385	88.625	84.125	85.625	63.875	69.5	73	92.625	0	0	0	0	0	0	0	0	0	0	0	0	0	0	0	0	0	0.118572	0.180695	0.621892	0.337046	1.59118
Mdh1b	protein_coding	amyb_de	ts	btbd18_in	non_pathway	47	1708	31499	-3.15774	-4.93302	0.705911	1.75907	2.33192	1.12422	1.04001	4.52653	6.24084	0.399863	1.91267	0	9.31098	8.46342	8.42683	9.88415	11.3902	9.54878	10.4024	1.70082	81.7886	74.3876	44.9482	1.44595	0.00522362	0.0150379	0.111765	0	0.559985	4.51486	0.00762509	0.069808	3.09406	0	18.7007	0	1.78228	2.35806	2.22976	0.325888	1.14559
Fastkd2	protein_coding	amyb_in	non_ts	btbd18_in	non_pathway	77	5862	24041	-0.00741731	-0.241202	0.811392	0.306522	0.594028	0.13622	0.214588	0.587889	1.80871	0.820623	0.384135	0	1.04445	0.861111	0.811111	1.32222	1.63333	1.05	1.07222	5.31906	5.21207	8.82296	5.37044	4.20736	5.35733	5.94875	8.34143	9.72016	6.95899	3.14342	4.06106	10.2417	1.85644	0	0	0	1.7971	2.35356	2.2181	0.297053	1.07015
4933402D24Rik	protein_coding	amyb_in	non_ts	btbd18_in	non_pathway	86	1755	14360	0.00804631	0.0163203	0.243599	81.6183	93.0754	87.5032	84.0945	88.0159	91.172	9.94318	31.6007	0	75.2292	68.2708	63.3542	76.8958	74.1042	76.4375	75.0833	0.0176638	2.34473	12.3909	5.37628	0.324236	0	0	0.013547	0.0400947	0.00966604	0	0	0.0369739	0	0	0	0	0.463172	1.52687	0.445795	0.668594	1.15869
Gm13751	other	amyb_in	non_ts	btbd18_in	non_pathway	751	751	751	-0.0190584	0	0.0652029	89.8122	98.9474	88.4921	93.3333	66.8056	80.3968	0	34.5353	0	79.9167	79.5	73.1667	63.4166	60.1666	72.0833	78.5833	0	0	0	0	0.0274348	0	0	0	0	0.0109275	0.00921372	0	0	0	0	0	0	0.303841	0.257489	0.645395	0.635728	1.28117
Gm13754	other	amyb_in	non_ts	btbd18_in	non_pathway	83	989	18084	0.0143839	0	0.103306	85.3559	95.9865	92.6365	95.9107	100	63.8889	14.4737	55.8514	0	79.35	76.95	76.05	68.5	68.65	78	80.75	0	0	0	0.00653271	0.299851	0.0089974	0	0	0	0	0	0	0.00501	1.05594e-05	0	0	0	0.10375	0.15359	0.400839	0.411234	0.895332
Gm13749	lincRNA	amyb_in	non_ts	btbd18_in	non_pathway	71	1430	4272	-0.00983444	-0.0397462	0.042084	100	100	100	100	78.5714	95	0	47.2222	25	74.75	72.25	72.75	39.875	42.75	37.75	37.25	0.0468532	0	0	0	0.568122	0.0351297	0	0.0521266	0.073617	0.0390139	0.527212	0.00457665	0.00349162	0	0	0	0	0.140804	0.149073	0.46038	0.229533	0.991924
Klf7	protein_coding	amyb_in	non_ts	btbd18_in	non_pathway	80	8126	92835	0.203774	0.56295	0.794175	0.0781825	0.359726	0.737812	0.368568	2.44141	5.08064	1.41365	1.77335	2.85714	2.03169	1.67606	2.3169	2.01409	3.32394	2.53873	2.46127	10.6981	0.1519	0.20329	1.03609	10.207	7.83461	3.68253	8.37072	10.6789	5.55425	16.893	10.2527	2.42774	16.0891	1054.34	15.1943	0	2.60858	3.09891	5.76148	3.76892	7.57231
Gm26649	lincRNA	amyb_in	non_ts	btbd18_in	non_pathway	380	3194	3464	0.00431814	0	0.214854	79.3042	91.9564	94.2745	92.4448	91.6667	89.451	3.76488	11.1564	0	84.0357	84.7857	82.2857	82.5	67.1786	63.6786	80.3214	0	0	0	0	0	0	0	0	0	0	0	0	0.156445	0	0	0	0	0.163036	0.140039	0.452531	0.312887	1.44952
Mir6899	other	amyb_in	non_ts	btbd18_in	non_pathway	63	63	63	0	0	0.296296	90.7018	95.2825	96.1481	95.9454	85.8346	90.4215	11.433	59.0019	25	86.7167	81.95	83.1166	73.8333	73.5333	75.7833	83.8166	0	0	0	0.10187	0	0.140303	0.182099	0	1.10135	0.128398	0.33178	0	0	0	0	0	0	0.20009	0.212316	0.737452	0.755152	1.74816
Gm13748	other	amyb_in	non_ts	btbd18_in	non_pathway	56	374	12128	0	-0.0376704	0.335062	93.0537	92.0806	93.7144	97.1405	88.1259	75.8012	16.2984	40.7821	20	74.663	78.674	60.6087	58	50.0326	62.6739	63.75	0	0	0	0.0172477	0	0.0712651	0	0.0357328	0.093236	0	0.197252	0.034676	0.42328	0	0	0	0	0.20009	0.257489	0.474808	0.614859	2.20953
Gm13750	other	amyb_in	non_ts	btbd18_in	non_pathway	464	464	464	-0.0901978	-0.0607541	0.195609	90.0631	91.2694	95.5195	93.7439	91.075	81.2897	0	55.9629	0	91.3889	92.8333	89.3889	87.5556	79.5278	89.9723	92.25	0.284483	0.752155	0.321121	0.176849	0.347758	0.342823	0.149718	0.0290473	0.452083	0.196192	0.122093	0.24939	0.0322581	0.0515677	0	1.22723	0.816009	0.174152	0.149073	0.203772	0.101971	1.05203
Gm28981	lincRNA	amyb_in	non_ts	btbd18_in	non_pathway	36	1286	117052	0.0111578	0	0.241528	27.8786	41.599	39.9047	36.7196	26.37	23.8492	3.33333	9.51356	0	16.1346	12.5577	15.827	14.1731	14.2308	16.0577	25.4038	0	0	0	0	0.0271239	0	0	0	0.0271219	0	0.00537944	0.0372332	0	0	0	0	0	0.29643	0.474323	1.46888	2.57865	1.44854
Gm25748	other	amyb_in	non_ts	btbd18_in	non_pathway	69	69	69	0	0	0.0680272	81.1111	100	100	100	100	95	0	39.7817	0	83.5	85	84	71.0833	79	84.0833	73.6667	0	0	0	0	0	0	0	0	0	0	0	0	0	0	0	0	0	0.107456	0.072278	0.109004	0.163611	0.416431
Gm28980	other	amyb_in	non_ts	btbd18_in	non_pathway	218	218	218	0.0474612	0	0.20406	88.0974	95.5044	86.3096	92.5097	87.2222	76.0768	1.26297	38.45	22.1354	89.2708	92.2917	87.9583	85.0833	76.2292	81.3333	86.5	0	0	0	0	0	0.0662878	0	0.24558	0.321856	0.124791	0.0653206	0	0	0	0	0	0	0.163036	0.257489	0.37415	0.607828	1.23805
Creb1	protein_coding	amyb_in	non_ts	btbd18_in	non_pathway	375	13729	71903	0.254968	0.381435	0.795422	0.248018	0.154426	0.911952	0.0672613	0.87788	1.74125	0.623174	1.05412	1.63636	0.717876	0.374302	0.583799	0.606147	0.88268	1.07542	0.310055	6.90638	1.81885	1.08516	1.89369	4.60572	3.79783	2.7866	3.39838	4.6476	3.25421	5.96964	6.66295	3.20587	28.4786	100.06	123.306	123.006	8.8299	7.34975	9.12352	2.89916	4.03327
Mettl21a	protein_coding	amyb_in	non_ts	btbd18_in	non_pathway	969	3000	10769	-0.0199688	-0.150694	0.788642	0.404495	1.10975	0.28137	0	1.0617	3.70345	0.293569	0.449066	0	1.33861	0.164557	0.177215	0.272152	0.620253	0.873416	0.46519	3.85269	1.78519	0.469525	2.14543	3.9921	3.42897	5.55406	6.96162	6.00383	5.18013	6.30053	5.53019	5.74876	3.71287	0	0	0	1.45992	1.5856	1.97649	1.38736	2.94023
Gm28982	lincRNA	amyb_in	non_ts	btbd18_in	non_pathway	78	508	8249	-0.0279059	0.0279059	0.799358	0.157028	1.12728	0.413961	0.0595284	0.793309	4.09836	0.384615	1.0183	0	2.912	1.58	2.468	3.636	1.492	2.184	2.864	0.135827	0.0610236	0	0.0867806	0.156369	0.178024	0.0910494	0.224694	0.137669	0.21442	0.402772	0.363622	0.205078	0	0	0	0	1.47844	1.57656	1.93737	1.28194	2.84382
Gm29152	lincRNA	amyb_in	non_ts	btbd18_in	non_pathway	167	322	2821	-0.162729	0.0437213	0.213641	71.5504	76.947	77.6579	66.663	63.7678	86.787	2.32384	17.8082	0	81.25	80.125	80.9167	63.0417	74.75	71.375	60.625	0.214286	0	0	0.0601814	0	0	0	0.312798	0.650644	0	0.0213191	0.0415384	0.0153846	0	0	0	0	0.270491	0.194247	0.484925	0.644413	1.50705
2810408I11Rik	other	amyb_in	non_ts	btbd18_in	non_pathway	1535	2336	10788	0.00316682	-0.215985	0.958506	0.165395	0.160286	0.203459	0.454545	1.23984	1.54195	8.0644	1.02917	0	0.3725	0.26	0.665	0.5275	1.2275	1.04	0.3875	1.73638	14.9595	21.1989	12.6798	0.182032	3.24286	1.83434	0.138706	0.210237	1.11707	0.234349	1.4029	1.49296	0.64894	0.0159357	0.125027	23.377	8.25187	10.7288	3.6361	0.83113	2.25878
Ccnyl1	protein_coding	amyb_in	non_ts	btbd18_in	non_pathway	221	3444	35189	-0.326525	-0.721957	0.806885	0.138878	0.204503	0.807303	0.539548	0.826667	1.29133	9.89613	0.751263	0	0.782443	0.580153	0.805343	1.06488	0.832064	0.667939	0.767176	6.55397	10.5925	9.41038	19.7007	3.26211	6.12855	3.12215	7.46405	7.35647	5.054	5.40507	2.927	3.51707	8.66337	67.2168	57.2708	46.6105	8.23334	10.6655	3.63398	0.857376	2.25139
Fzd5	protein_coding	amyb_in	non_ts	btbd18_in	non_pathway	618	6913	7193	0.298973	0.810595	0.787776	0.148985	1.23457	1.12567	0	1.38374	1.5808	2.91176	2.18418	0	1.20455	0.704546	1.06566	0.853535	0.310606	1.08081	0.335859	12.8207	0.353253	0.0925964	1.39474	0.491969	16.094	4.87933	0.972903	0.940096	6.45071	7.609	3.69306	32.6052	1.23762	129.312	0	13.0235	1.16349	1.18355	1.40228	1.95067	2.5414
Gm38058	other	amyb_in	non_ts	btbd18_in	non_pathway	4367	4367	4367	-0.0241053	0.0153382	0.793649	0.540077	3.68892	2.38938	0.126342	7.83511	9.05143	0.171887	1.512	1.81818	6.84177	10.5538	10.9652	9.57278	10.5854	9.76264	11.7753	0.023128	0.0070987	0.0478589	0.0137468	0.0728258	0.0518158	0.0100203	0.00618452	0	0	0.024215	0.0372856	1.83265	0	0	0	0	1.06715	1.07062	1.23026	2.3382	2.94512
Plekhm3	protein_coding	amyb_in	non_ts	btbd18_in	non_pathway	209	10909	170841	0.167434	0.311204	0.668429	0.38957	0	0.871929	0.0943395	1.7803	5.72626	4.4016	2.19174	4.16667	2.82	1.18	1.91	3.045	3.115	3.965	2	3.92427	0.939304	0.29127	1.82794	6.39239	3.10301	0.612039	2.82452	1.9207	1.94634	5.97425	9.06189	1.62393	33.4714	629.048	143.416	73.0847	1.18201	0.817644	0.929871	0.896142	4.74105
Rpl31-ps24	other	amyb_in	non_ts	btbd18_in	non_pathway	378	378	378	-0.0688766	0	0.310035	91.6154	97.2847	96.4452	98.9053	95.3846	84.7427	5.1282	70.8931	0.12987	90.9286	94.4643	96.8036	89.8214	85.25	88.5893	93.0714	0	0	0	0	0	0	0	0	0	0	0	0	0	0	0	0	0	0.222323	0.198764	0.475052	0.543767	1.72539
Rpl10a-ps1	other	amyb_in	non_ts	btbd18_in	non_pathway	653	653	653	0.0624665	0.0747271	0.508813	8.13268	14.2227	6.88079	3.82776	65.6098	73.2041	1.81818	22.7712	0	89.971	91.4058	88.8623	84.4855	81.5507	79.2826	88.8478	4.17764	3.50383	1.14701	2.37717	27.1767	81.4224	60.377	51.213	100.767	44.9125	27.7285	21.1543	18.8532	3.00124	82.2072	5.6102	7.1972	0.155625	0.167143	0.188817	0.610886	2.37509
Gm24788	other	amyb_in	non_ts	btbd18_in	non_pathway	155	155	155	0	0	0.230404	87.404	91.9807	92.5083	95.1162	92.6984	73.4788	9.56092	46.5069	0	75	78.0455	77.1137	80.3182	72.5454	59.2955	65.3863	0	0	0	0	0	0	0	0	0	0	0	0	0	0	0	0	0	0.192679	0.194247	0.860864	0.451363	1.40261
Akr1cl	protein_coding	amyb_in	ts	btbd18_in	non_pathway	173	4198	20070	0.394773	0.355828	0.11125	83.9071	96.7183	86.7998	97.2961	84.6898	85.9798	0	24.4949	0	90.35	89.15	89.8	66.05	75.55	67.65	88.35	12.3258	21.8612	1.53291	17.9897	0	0.24827	0.00307081	0.0311205	0.0832171	0.00649305	0.0160538	0.76138	0.125921	0.0404938	1.11059	0.212765	0.226479	0.492814	0.347838	2.90239	0.0762605	1.21212
Gm8550	other	amyb_in	non_ts	btbd18_in	non_pathway	652	652	652	0.194466	0.235548	0.398616	4.50152	9.82612	9.22661	5.73396	28.2109	74.6867	1.43229	7.14595	0	76.1111	74.5139	73.7361	69.5278	75.3333	72.1389	57.4445	0.202454	0.115031	0.0552147	0.0770801	0.075319	0.123772	0.0197933	0.201759	0.215885	0	0.120145	0.10397	0.214395	0	0	0	0	0.470583	0.234903	2.8227	0.462948	1.07417
Cryge	protein_coding	amyb_in	non_ts	btbd18_in	non_pathway	379	721	2595	0.135819	0.253087	0.428815	1.91373	11.3464	1.90892	11.2011	18.6349	45.759	3.91667	16.0416	0	47.7	65.675	53.1834	71.5833	69.8333	50	60.2083	0.103343	0.0539514	0.111702	0.360666	0.00769342	0	0	0	0	0	0	0.00977052	0.55325	0	0	0	0	0.366831	0.374942	1.59787	0.562513	1.18267
Crygd	protein_coding	amyb_in	non_ts	btbd18_in	non_pathway	58	1024	1580	0.0275332	0	0.423488	16.1046	28.4286	21.5212	16.2893	40.3608	50.0232	12.018	17.6466	3.0303	54.426	68.6851	68.2778	73.1112	70.0833	75.2315	79.7593	0	0	0	0	0	0	0	0	0	0	0	0	0.150778	0	0	0	0	0.166742	0.216834	1.11742	0.65785	1.52462
Crygc	protein_coding	amyb_in	non_ts	btbd18_in	non_pathway	192	783	2164	-0.0694852	0.27179	0.370962	12.4285	24.7559	14.1241	9.03484	46.9648	54.6354	0	25.6333	0	49.337	51.413	54.7065	54.1087	58.7174	44.2826	59.5326	0.0313862	0.0340017	0.0313862	0.196652	0	0	0	0	0	0	0.0728001	0	0.203563	0	0	0	0	0.144509	0.140039	0.479121	0.397962	1.18786
Crygb	protein_coding	amyb_in	non_ts	btbd18_in	non_pathway	41	631	2069	-0.0448077	-0.0225779	0.406442	17.2451	19.7456	13.6944	20.1362	32.5086	48.5485	0.888889	20.2312	10	35.6562	38.3646	45.625	46.5417	43.5833	41.7604	45.1562	0	0	0	0	0	0	0	0	0	0.0129613	0	0	0.118297	0	0	0	0	0.129688	0.185212	0.460981	0.485691	1.09532
Gm7329	other	amyb_in	non_ts	btbd18_in	non_pathway	209	209	209	0	0.253756	0.17969	88.1035	90.8681	88.3931	91.6823	90.2679	90.4167	0	46.5121	45	56.8125	56.1875	53.4062	41.8125	42.1562	39.9375	51.5625	0.172249	0	0.177034	0.619013	1.52347	4.52875	4.34272	6.81361	4.83738	6.63682	1.27977	0.353759	0	0.309406	0	0	0	0.0815181	0.1039	0.0549202	0.128442	1.81474
Cryga	protein_coding	amyb_in	non_ts	btbd18_in	non_pathway	392	728	2984	0.0193654	0	0.508813	11.0636	14.0058	8.76856	12.9156	33.7205	64.4661	19.3407	31.6753	26.6667	87.5515	86.9632	84.4264	81.2058	79.5221	84.9044	88.2868	0	0	0	0	0.304254	0.0188704	0	0	0	0.621089	0	0	0.328767	0	0	0	0	0.233438	0.212316	0.415722	0.719104	1.32024
Gm28845	protein_coding	amyb_in	non_ts	btbd18_in	non_pathway	19	726	18939	0	0.0195491	0.0652029	83.6309	84.4444	87.8125	100	100	97.619	1.92308	73	50	91.1667	90.6667	91.0833	69.0833	77.3333	82.25	86.8333	0	0	0	0	0	0	0	0	0	0	0	0	0	0	0	0	0	0.15192	0.176177	0.518454	0.653428	2.16392
D630023F18Rik	protein_coding	amyb_in	non_ts	btbd18_in	non_pathway	161	2658	17929	0	0.0503258	0.161288	91.3241	91.1718	93.4271	92.9902	57.3512	66.4767	9.34066	24.9924	0	26.475	24.275	27.475	29.275	34.125	25.5	23.85	0.0350297	0.0935228	0.0287508	0.0378861	2.4507	1.53584	0	0.00506449	0.0132146	10.7585	0.00259794	0.0228961	1.1961	0	0	0.00228581	0	0.240849	0.126486	0.405977	0.455976	0.833239
Idh1	protein_coding	amyb_in	non_ts	btbd18_in	non_pathway	291	2758	27884	0.518038	0.392457	0.796671	0.331304	0.324675	1.32828	0.509129	1.28687	2.74152	2.79927	1.12069	1.47059	1.16418	1.59702	0.227612	0.828358	0.723882	1.05224	1.02985	14.3542	18.3195	5.45265	13.6377	14.0304	78.8284	85.7626	24.0527	44.8645	80.7949	24.249	12.7662	12.0282	1.23762	0	0	0	4.32416	3.00404	2.17295	0.967431	3.05236
Pikfyve	protein_coding	amyb_in	non_ts	btbd18_in	non_pathway	150	18462	92012	0.354425	0.694643	0.7934	0.305612	0.367858	1.10504	0.424529	1.573	2.00561	2.67926	0.988241	0	1.14145	1.48355	0.197368	0.684211	0.582237	1.19079	0.894736	6.55329	2.19671	1.85858	2.13692	4.26125	1.71456	2.71548	1.37521	1.57758	3.64464	2.79157	4.59266	4.02454	16.8151	178.13	99.6829	78.4124	4.33898	3.0176	2.15427	0.978095	3.12222
Pth2r	protein_coding	amyb_in	non_ts	btbd18_in	non_pathway	167	2568	107188	0.0648026	0.0331415	0.282933	92.6043	90.2014	95.002	95.7301	91.9192	87.6004	12.6667	30.9211	0.757576	77.05	81.525	86.475	71.3	72.9	73.55	85.525	0.0637971	0.692544	3.0761	1.85083	1.1232	0.00695539	0.0179953	0.0405158	0.0136496	0.0118736	0.00805041	0.0133449	0.0445391	0	0	0	0	0.3446	0.636948	0.661106	0.270609	0.631219
Gm28927	other	amyb_in	non_ts	btbd18_in	non_pathway	271	271	271	0	0	0.0963012	100	100	100	100	83.3333	97.1429	0	55	0	94.0833	95.8333	95.5833	81.1667	84.5833	89.4167	94	0	0	0	0	0	0	0	0	0	0	0	0	0	0	0	0	0	0.15192	0.176177	0.179245	0.398894	0.667487
Gm28926	other	amyb_in	non_ts	btbd18_in	non_pathway	679	679	679	-0.0210616	0	0.0915723	100	100	100	100	93.266	49.3733	7.01305	42.7778	50	87.5	79	86.6667	65.8333	62.5833	74.4167	82.0833	0	0	0	0	0	0	0	0	0	0	0	0	0	0	0	0	0	0.137099	0.203282	0.334588	0.562714	0.769705
Gm28925	other	amyb_in	non_ts	btbd18_in	non_pathway	167	167	167	0	0	0.111979	100	97.8804	100	100	86.6162	52.832	5.25978	35.9295	33.3333	85.1875	80.875	84.6875	63.375	58.3125	67.625	75.375	0	0	0	0	0	0	0	0	0	0	0	0	0	0	0	0	0	0.137099	0.185212	0.321962	0.554209	0.711313
Gm28923	other	amyb_in	non_ts	btbd18_in	non_pathway	321	321	321	0	0	0.309917	40.4431	48.5309	35.3858	44.5756	65.4145	84.1255	5.74713	40.2528	0	90.1166	92.6	88.4167	79.4667	81.7666	85.7167	88.1667	0.112149	0	0	0	0	0	0	0	0	0	0	0	0	0	0	0	8.68234	0.0963397	0.162625	0.205853	0.382521	1.07222
Gm28922	other	amyb_in	non_ts	btbd18_in	non_pathway	307	307	307	0.13006	0.0460964	0.203492	91.498	95.9353	95.6327	93.4636	88.5994	74.2063	0	61.5738	10.7692	57.6136	53.5909	59.0909	42.8864	44.9091	46.9091	52.1136	0	0	0	0	0	0	0	0	0	0	0	0	0	0	0	0	0	0.0666967	0.180695	0.130993	0.237133	0.936008
Gm28728	other	amyb_in	non_ts	btbd18_in	non_pathway	404	404	404	0.233673	-0.0335526	0.322955	64.2886	72.3884	63.5338	73.5429	80.68	75.5273	32.7288	38.0497	7.69231	81.0909	77.0113	77.6022	75.2159	66.6591	72.8182	80.0455	0	0	0	0.0506126	0.0703591	0.107534	0.684456	0.133403	2.16785	0.16232	0.104859	0.164728	0	0	0	0	0	0.059286	0.121969	0.0226043	0.255848	1.39772
Gm5255	other	amyb_in	non_ts	btbd18_in	non_pathway	68	640	773	0	0	0.249065	9.79937	9.40352	14.2229	7.08487	29.6379	88.2246	2.38095	31.2254	0	95.6875	95.1042	95.8125	82.5208	83.4792	88.9583	93.4583	0	0	0	0	0	0	0	0	0	0	0	0	0	0.309406	0	0	0	0.111161	0.17166	0.231979	0.475044	1.12494
Gm8805	other	amyb_in	non_ts	btbd18_in	non_pathway	312	312	312	0	0	0.329081	29.0162	22.8398	20.8318	24.2836	36.3766	70.8867	0.285714	35.779	0	87.7813	87.7031	88.2344	75.3125	81.1563	81.5156	86.4687	0.75	0.099359	0.115385	0	0.316861	2.04454	0.717178	0.817557	2.5739	0.533331	1.12971	1.2755	0	1.36139	18.5646	17.9215	0	0.0889288	0.140039	0.103723	0.226378	0.924416
Crygf	protein_coding	amyb_in	non_ts	btbd18_in	non_pathway	46	624	1787	-0.0224723	0	0.238091	21.8269	9.70314	8.29142	8.53573	28.7271	77.9321	0.333333	18.7336	0	68.7833	79.4167	73.35	69.8834	70.0667	69.45	71.3834	0	0	0	0	0	0	0	0	0	0	0	0	0	0	0	0	0	0.118572	0.117452	0.400324	0.517778	0.714469
Gm8809	other	amyb_in	non_ts	btbd18_in	non_pathway	742	742	742	-0.0684671	0	0.348068	49.3126	58.6026	48.7296	53.4928	72.7867	78.9239	17.7144	34.3633	0	90.7353	92.6471	88.9265	79.8235	81.1911	79.3676	89.7058	0	0.0902965	0.0498652	0.0501938	0	0	0	0	0	0	0	0	0	0.319561	0	0	0	0.114866	0.180695	0.205684	0.447303	0.861547
Gm15659	other	amyb_in	non_ts	btbd18_in	non_pathway	340	340	340	0.0822271	0.0416993	0.410114	50.7717	59.892	51.3302	55.7978	73.6372	76.4575	17.2083	34.0404	0	88.5833	90.4861	86.5138	77.0694	78.4167	76.5972	87.0417	0	0	0.7	0.226836	0	0.0263326	0	0	0.102443	0.0240981	0	0.0192192	0	0	0	0	0	0.107456	0.162625	0.156866	0.417291	0.756839
Gm8812	other	amyb_in	non_ts	btbd18_in	non_pathway	411	411	411	0	0	0.216576	25.7066	15.2294	16.0491	26.4244	47.376	80.3494	2.84091	33.3062	0	89.0384	88.9231	87.4423	75.3654	73.5192	77.1923	84.5769	0	0	0.121654	0.0570471	0.081005	0.120614	0.196282	0.267885	0	0.22188	0.113554	0.280425	0	0	37.7694	0	0	0.166742	0.17166	0.109059	0.226378	1.09006
Map2	protein_coding	amyb_in	non_ts	btbd18_in	non_pathway	425	16425	267310	0.147014	0.152904	0.696594	0.18361	0.409453	0.62434	0.11995	1.8523	2.17637	0.521739	0.729222	0.431034	0.332143	0.789286	0.989285	0.867857	0.985712	1.11072	0.732145	2.78338	1.71826	5.86264	5.25507	30.7755	0.389883	0.133153	0.556186	0.891059	0.780351	2.96201	0.474955	0.283604	0	0	0	0	0.203795	0.293629	1.00978	0.832647	0.849583
Gm24729	other	amyb_in	non_ts	btbd18_in	non_pathway	136	136	136	0	0	0.12484	88.2837	94.4444	95.8333	100	60	83.6111	17.5926	71.4286	25	93	90.875	92.875	76.875	72.375	81.9375	91	0	0	0.367647	0.0951774	0	0	0	0	0	0.0599815	0	0	0.145985	0	0	0	0	0.24826	0.546601	0.215101	0.208618	0.828188
Gm10558	other	amyb_in	non_ts	btbd18_in	non_pathway	130	1658	6520	-0.0425353	0	0.192901	87.7718	95.4978	92.5329	92.4591	92.1569	59.1453	4.31548	32.8106	0	27.9722	63.3056	50.5555	70.75	51.9167	55.6945	47.1389	0	0	0	0	0.00669759	0	0	0	0	0	0	0	0	0	0	0	0	0.159331	0.17166	0.613129	0.243044	0.908786
Gm25411	other	amyb_in	non_ts	btbd18_in	non_pathway	150	150	150	0	0	0.204529	83.5064	100	86.002	98.6111	79.1667	52.2727	0	52.3148	0	89.8571	85.8929	90.4642	76.1072	68.0357	75.5357	85.0714	0.206667	0.206667	0.82	0.178925	2.63361	0.091228	0	0.0788598	0.231345	0.0544203	0.312796	0.0434024	0	0	0	0	0	0.163036	0.126486	0.366182	0.196647	0.652558
Unc80	protein_coding	amyb_in	non_ts	btbd18_in	non_pathway	171	15078	231499	-0.0319032	-0.0273887	0.735268	0.465997	0.838176	0.641025	0.665343	2.66447	3.92665	10.3077	0.46875	0	3.04465	0.791668	1.35714	1.09524	2.90179	1.27381	0.848214	0.0456616	0.637783	1.25983	0.809919	17.589	0.0802959	0.00834133	0.077739	0.0116163	0.00112216	0.039848	0.00632346	0.0227828	0.00630594	0.119507	0	0	0.303841	0.198764	0.295161	0.429821	0.959419
Gm37181	other	amyb_in	non_ts	btbd18_in	non_pathway	1726	1726	1726	0.00818787	0.0728789	0.136054	94.799	87.4062	90.7521	97.5789	93.6869	75.6667	1.81818	40.0219	0	40.25	54.25	53.9583	62.5833	66.5	63.25	77.5417	0	0	0	0	0.0128833	0	0	0	0	0	0	0	0.0086856	0	0	0	0	0.0926343	0.117452	0.262394	0.362581	1.00249
Rpe	protein_coding	amyb_in	non_ts	btbd18_in	non_pathway	586	3106	18974	0.268705	0.183336	0.73792	0.459392	2.39447	1.29173	1.02391	1.65785	5.16857	3.49882	1.04861	0	2.85156	3.41016	2.64844	3.54297	4.42969	2.46484	2.95312	8.70711	9.44198	4.75177	4.41716	6.14831	14.5857	13.4883	8.08427	8.56872	11.3307	10.3534	9.17991	15.9975	0.309406	0	0	0	2.38996	2.11865	2.04726	3.99749	2.25871
Kansl1l	protein_coding	amyb_de	non_ts	btbd18_in	non_pathway	188	6647	98314	-0.739125	-1.05681	0.897783	0.565082	0.134408	0.106838	0	1.62602	4.39252	0.251099	2.75689	1.25	1.84829	0.711537	0.807691	0.489316	0.681624	1.51924	0.568377	8.8299	15.4065	10.7024	9.5844	2.30326	1.81113	4.19463	8.40772	5.73764	10.4216	5.37047	4.34305	0.747299	8.04455	0	57.2708	52.094	7.23659	4.77033	10.8459	1.71395	4.4965
Gm37570	other	amyb_in	non_ts	btbd18_in	non_pathway	3105	3105	3105	0.037411	0.128195	0.186218	87.6095	86.7162	84.8792	89.4001	92.0455	58.8384	10.3175	58.1061	0	91.0417	88.0417	88.0833	83.25	77.4167	82.4167	91.5833	0.194203	0.0921095	0.0161031	0.486251	0.606317	0.0593639	0.391299	0.345162	0.272324	1.04432	0.402396	0.403789	0.172247	0.018497	0	0	0	0.188973	0.271043	0.384561	0.22601	1.67328
Gm38387	other	amyb_in	non_ts	btbd18_in	non_pathway	2576	2576	2576	-0.0562711	0.083543	0.132118	81.6478	95.0218	91.6768	94.4708	82.1429	58.3333	1.51515	59.359	0	94.375	95.6875	96.625	92.0625	82.4375	94.875	93.9375	0.649845	0.289208	0.0803571	0.176809	0.493442	0.120235	0.237862	0.113057	0.13652	0.666875	0.176607	0.187679	0.137757	0	0	0	0	0.174152	0.370424	0.386341	0.0894699	0.994759
Gm38162	other	amyb_in	non_ts	btbd18_in	non_pathway	4596	4596	4596	0.0426692	0.0500697	0.143751	89.5598	98.8757	92.2458	99.3055	97.1781	52	24.4444	67.6323	0	89.8	93.6	89.55	82.5	82.1	68.55	89.75	0.131201	0.0794169	0.0506963	0.291871	1.14257	0.854346	0.100646	0.233645	0.206255	0.0854478	0.530518	1.3131	0.328475	0.618812	0.00586166	0.0406215	0.00108286	0.15192	0.216834	0.217477	0.131117	0.947242
Gm15789	other	amyb_in	non_ts	btbd18_in	non_pathway	559	1356	2532	-0.0562524	0.0802261	0.211327	92.213	95.2431	87.2066	94.132	95.5556	76.1905	16.6667	54.3155	12.5	94.4643	96.25	92.5	87.5	79.6786	86.5357	92.4286	0.0228614	0.234513	0.29941	0.136008	0.491232	0.413103	0.0656399	0.125404	0.103733	0.0181401	0.306205	0.493628	0.250184	0	0	0	0	0.20009	0.203282	0.299861	0.26602	0.590516
6820402A03Rik	other	amyb_in	non_ts	btbd18_in	non_pathway	2653	2653	2653	-0.0799348	-0.0633043	0.287806	87.3571	87.2829	92.8007	95.331	95.4688	100	20.0267	39.3913	23.0769	86.5454	93.8409	91.1363	89.6364	91.75	93.5	93.8637	0.291745	0.18922	0.147003	0.197139	0.0565875	0.00519044	0.0658684	0.0942217	0	0.403373	0.027447	0.0958203	0	0	0	0	0	0.211206	0.27556	0.711626	0.179839	0.479794
Gm37285	other	amyb_in	non_ts	btbd18_in	non_pathway	1138	1138	1138	0	0.391091	0.163611	92.6705	99.6428	94.5311	98.257	82.6923	63.8393	2.77778	72.9118	0	86.9167	93.125	92.875	91.9583	86.375	91.75	91.375	0.984183	0.379613	0.13884	0.421278	0.420094	0.408978	0.532913	0.936467	0.307516	1.08932	0.421702	0.998683	0.610185	1.23762	0	35.0638	0	0.207501	0.433668	0.312567	0.136704	1.24217
Gm37755	other	amyb_in	non_ts	btbd18_in	non_pathway	2178	2178	2178	0.0743502	0	0.0877155	100	100	100	100	100	91.6667	0	85	0	90.5	91.625	93.875	88.5	76.875	82.625	87.625	0.0142332	0.210285	0.296143	0.26972	0.650856	0.136611	0	0.0357245	0.0485221	0.0422515	0.0904721	0.274421	0.100964	0	0	0	0	0.244554	0.370424	0.46758	0.109476	0.673419
Gm38218	other	amyb_in	non_ts	btbd18_in	non_pathway	4688	4688	4688	0.0148304	0.00914258	0.158699	92.5751	90.6085	93.75	92.2619	80.9524	77.9762	4.44444	82.2917	0	85.35	86.75	87.95	73.6	67.05	80.4	88.1	0.077645	0.0326365	0	0.0447284	0.0769046	0.258053	0.213982	0.216578	0.300051	0.326501	0.192418	0.164334	0.0277245	0.00848816	0	0.0108094	0	0.303841	0.44722	1.46084	0.389427	1.18661
Acadl	protein_coding	amyb_in	non_ts	btbd18_in	non_pathway	104	1993	32438	0.495065	0.561601	0.894166	0.304154	0.652009	0	0.048077	1.00733	4.09877	1.45304	1.92509	1.23457	1.02381	0.812499	2.19643	1.13393	0.66369	0.321429	0.794643	38.883	15.9205	2.64906	9.75703	11.2809	70.4611	59.7221	114.505	203.304	64.3816	27.1695	20.2094	1.89277	0	0	0	0	1.28206	0.718263	2.65313	0.503165	1.41648
Gm15793	other	amyb_in	non_ts	btbd18_in	non_pathway	494	494	494	-0.104023	0.0262315	0.443213	56.6366	71.3079	59.0416	48.5553	82.931	100	5.52857	44.0108	60	95.18	95.93	97.66	92.32	89.62	95.09	96.58	0.479757	0.198381	0.0748988	0.117131	0.227436	0.328999	0.0941763	0.380227	0.141144	0.341037	0.297789	0.546408	0.181818	1.35674	110.092	0	0	1.00416	0.262006	0.998884	0.374517	0.72976
Gm27934	other	amyb_in	non_ts	btbd18_in	non_pathway	62	62	62	0	0	0.066436	88.2455	96.3569	92.5396	97.5714	100	0	8.3	88.3117	0	98	96	94.75	94.4167	89.3333	95.9167	96.4167	0	0	0	0	0	0	0	0	0	0	0	0	0	0	0	0	0	0.148215	0.248455	0.386805	0.477652	1.16153
Gm25832	other	amyb_in	non_ts	btbd18_in	non_pathway	129	129	129	-0.106915	0	0.196656	91.5171	98.6257	93.8031	94.1521	95.3431	65.2778	0.520833	67.4048	11.7647	85.45	86.675	87.875	80.5	74.825	79.6	84.95	0	0	0	0	0	0	0	0	0	0	0	0.0534323	0	0	0	0	0	0.24826	0.162625	0.789496	0.583143	1.34239
Myl1	protein_coding	amyb_in	non_ts	btbd18_in	non_pathway	113	2063	21109	-0.0579996	-0.101851	0.338064	20.7806	26.7392	22.1647	25.7535	40.3571	73.8462	1.2	27.3515	37.3297	87.3393	76.9642	79.2143	66.9464	78.3214	81.875	71.875	0.160968	0.187292	0.0744327	0.33124	0.717273	0.612704	0.0158277	159.516	4.98648	0.184349	0.752206	0.0630675	0.0072324	0	0	0	0	0.707726	0.162625	0.828501	0.4138	0.841623
Rpl31-ps14	other	amyb_in	non_ts	btbd18_in	non_pathway	377	377	377	0	-0.0707343	0.449813	13.7343	20.4482	11.2649	2.81321	57.0664	71.6667	1.47959	42.1043	1.5625	80.7686	77.1574	76.037	73.9351	71.6574	74.5185	77.3055	0.259947	0.594164	0.519894	0.175106	0.333504	0.544107	0.379251	0.308253	0.557775	0.155128	0.729344	0.711591	0.357142	0.796287	5.83257	0	1.49552	0.159331	0.185212	0.401235	0.0927322	0.879678
Gm15826	other	amyb_in	non_ts	btbd18_in	non_pathway	1095	1382	1640	0	0	0.0690095	93.6425	100	91.7725	98.4211	79.7619	68.1818	5	41.7106	0	83.4167	76.5	78.5833	63.5	68.4167	71.5	84.5833	0	0	0	0	0	0	0	0	0	0.00593748	0.00877221	0	0	0	0	0	0	0.226028	0.162625	0.568079	0.284721	0.80474
Lancl1	protein_coding	amyb_de	non_ts	btbd18_in	non_pathway	377	6854	38355	-0.480577	-1.5549	0.719415	0.195379	0.347222	0.305293	0.13587	1.0082	2.63039	2.90023	0	0	1.03125	1.09821	0.495536	0.558036	1.28125	0.8125	0.294643	4.47867	19.7763	19.7265	22.9203	15.1351	4.35487	7.58146	7.5986	6.69368	5.64304	6.18568	4.79391	4.53228	54.3007	0	199.863	210.433	2.87166	2.24512	3.63456	0.796975	1.90548
Cps1	protein_coding	amyb_in	non_ts	btbd18_in	non_pathway	264	5517	108233	-0.0549043	-0.331941	0.201004	89.0552	93.7354	97.7619	97.2573	90.3846	53.0921	1.92308	58.6634	20	90.9688	87.5	87.9375	76.4688	60.4375	81.0938	86.2812	0.110749	0.323002	0.468552	0.555006	0.14612	69.3239	227.064	0.034041	0.0126888	0.0247497	0	0.00969274	0.106211	0	0	0	0	0.140804	0.0767952	0.290019	0.202899	0.316897
Gm15668	lincRNA	amyb_in	non_ts	btbd18_in	non_pathway	42	673	74409	-0.0211233	0	0.0469018	100	100	100	100	88.8889	20.8333	8.33333	53.7037	0	74.75	79	67.875	53.875	54.5	63.125	62.625	0	0	0	0	0	0	0	0	0	0.0201543	0	0	0.00737465	0	0	0	0	0.166742	0.144556	0.184596	0.0686073	0.808968
Gm26342	other	amyb_in	non_ts	btbd18_in	non_pathway	128	128	128	0	0	0.0985167	70.1018	96.1111	96.4253	97.4868	92	92.8571	0	31.5646	0	83.4375	86.0625	89.125	69.25	68.9375	73.375	83.5625	0	0	0	0	0	0	0	0	0	0	0	0	0	0	0	0	0	0.125982	0.131004	0.201143	0.317524	1.39078
Kif22-ps	other	amyb_in	non_ts	btbd18_in	non_pathway	1983	1983	1983	-0.0357297	0	0.225681	39.5454	67.2157	36.5122	43.4569	53.7222	75.8333	0.757576	30.1566	0	90.9	91.6	90.625	78.775	73.525	79.625	86.275	0	0	0	0	0	0	0	0	0	0	0	0	0	0.309406	0	0	0	0.144509	0.112934	0.25842	0.253516	1.11718
Gm22548	other	amyb_in	non_ts	btbd18_in	non_pathway	77	77	77	0	0	0.0957579	100	100	100	100	82.7778	81.25	25	35.7143	0	97.75	92.9167	93.5	79.75	85.0833	84.4167	90.3333	0	0	0	0	0	0	0	0	0	0	0	0	0	0	0	0	0	0.125982	0.112934	0.0228439	0.0767854	0.337961
Gm15669	lincRNA	amyb_in	ts	btbd18_in	non_pathway	208	524	12843	0	0	0.128156	100	100	100	100	93.3333	41.6667	0	42	0	82.75	86	84.4167	72.0833	70.5833	75.5	85.25	0	2.00763	11.8244	2.43019	0	0	0	0	0	0	0	0	0.0095057	0	0	0	0	0.263082	0.795058	0.27232	0.119889	0.718868
Gm37957	other	amyb_in	non_ts	btbd18_in	non_pathway	2302	2302	2302	-0.0184333	0.00625085	0.0495037	100	100	100	100	43.9103	61.1111	30.4762	64.0152	0	80.625	79.75	72.875	58	36	51.75	58.5	0	0	0.100348	0.0266676	0	0	0	0	0	0	0	0	0	0	0	0	0	0.0889288	0.135521	0.138738	0.285885	0.825827
Gm23189	other	amyb_in	non_ts	btbd18_in	non_pathway	101	101	101	0	0	0.0209458	100	100	100	100	100	0	20	53.8462	0	95.75	92.75	91.5	69.5	70.75	83.75	96.5	0	0	0	0.205179	0	0	0	0	0	0	0.119027	0	0	0.00273657	0.0296326	0	0	0.137099	0.144556	0.115679	0.0635577	0.841954
Gm15671	lincRNA	amyb_in	non_ts	btbd18_in	non_pathway	97	573	1520	-0.0248318	0	0	100	100	100	100	0	0	0	0	0	0	0	0	0	0	0	0	0	0.122164	0.338569	0.0953052	0	0	0	0	0	0	0	0	0	0	0	0	0	0.133393	0.126486	0.436194	0.127171	0.884151
Erbb4	protein_coding	amyb_in	non_ts	btbd18_in	non_pathway	384	12326	1075873	0.27889	0.591045	0.802673	0.0452897	0.19216	0.322456	0.393993	0	4.61071	7.28346	0.693459	0	1.73611	0.475695	0.402778	0.711805	1.52431	0.34375	0.388889	4.51664	0.0457012	0.0247778	0.205015	6.63959	0.00346495	0.460756	0.0403345	0.677048	2.08882	0.0824782	0.000571759	0.00404694	0.618812	0	23.3758	0	0.426118	0.167143	1.09897	0.558418	1.04471
Gm37100	other	amyb_in	non_ts	btbd18_in	non_pathway	1352	1352	1352	-0.0314097	0	0.208247	87.4762	87.5477	90.3774	92.4066	79.1667	94.9735	0	36.5812	1.99049	64.5938	73.25	82.25	86.2188	77.9688	88.0312	91.1562	0	0	0	0.0110256	0.0579769	0	0.00861369	0	0.0779154	0.075273	0	0	0	0	0	0	0	0.122277	0.0948648	0.414677	0.171584	0.901152
Gm15670	other	amyb_in	non_ts	btbd18_in	non_pathway	446	446	446	0.0319194	0	0.125675	86.7928	93.1161	84.9801	95.2396	94.2429	71.2302	11.3511	33.2429	16.6667	88.2917	89.375	87.5417	83.0833	67.0417	69.375	72.0833	0	0	0	0	0.0283808	0	0	0	0	0.221227	0	0	0	0	0	0	0	0.140804	0.121969	0.212658	0.182303	0.484405
Gm25542	other	amyb_in	non_ts	btbd18_in	non_pathway	93	93	93	0	0	0.208839	76.2778	95.7143	80.2443	88.2222	87.5	66.6667	14.2857	56.5777	0	82.5833	88.6667	91.4167	89.5	80.125	78.3333	84.5833	0	0	0	0	0	0	0	0	0	0	0	0	0	0	0	0	0	0.240849	0.216834	0.416759	0.139411	0.738843
Gm19335	other	amyb_in	non_ts	btbd18_in	non_pathway	2068	2068	2068	-0.00682456	0	0.0378698	100	100	100	100	100	75	0	0	0	83.75	88	85.75	74	56.5	67	67.5	0	0.0188588	0.0531915	0.0101151	0.00344314	0	0	0	0.0170339	0.0202631	0	0	0	0	0	0	0	0.137099	0.108417	0.0644893	0.0742996	0.848119
Gm37735	other	amyb_in	non_ts	btbd18_in	non_pathway	1405	1405	1405	-0.0294237	0	0.0330295	100	100	100	100	58.3333	0	100	100	0	99.25	94.25	99	96	84.75	93.5	95.5	0	0	0	0.009942	0.511319	0	0.0580229	0.00960669	0.150177	0.512171	0.00985593	0	0	0	0	0	0	0.0852234	0.158108	0.0814752	0.0524467	0.879737
Gm37769	other	amyb_in	non_ts	btbd18_in	non_pathway	2368	2368	2368	-0.0357859	0.0596486	0.0350128	100	100	100	100	100	75	0	59.5238	0	78.25	79	88.75	88	63.25	68.5	52	0	0	0	0.0115863	0.211096	0	0.0147585	0	0.104007	0.0966622	0.00603851	0.00298188	0	0.037895	0	0.157303	0	0.20009	0.112934	0.128626	0.104893	0.943725
Gm37061	other	amyb_in	non_ts	btbd18_in	non_pathway	3242	3242	3242	-0.0218727	0.00444179	0.100545	81.6961	92.8685	92.0383	92.8261	93.9815	89.8016	0	25.2857	0	87.6	81.1	77.75	43.75	62.85	72.8	64.75	0	0	0	0.0116904	0.0379098	0	0	0	0.0107718	0.105432	0	0	0	0	0	0	0	0.129688	0.121969	0.196314	0.281187	0.597035
Gm16076	other	amyb_in	non_ts	btbd18_in	non_pathway	139	478	14827	0	0.169925	0.539257	0.345081	0.337411	0.0589893	0.19624	1.65625	6.92717	1.56311	0.678694	1.02339	1.75252	0.419192	0.363636	0.762626	0.904042	1.55051	0.585859	0	0	0	0.0353829	0.0759171	0	0.0242798	0.0281396	0.22027	0.154659	0.0288697	0	0	0	0	0	0	0.426118	0.158108	1.27813	0.566124	1.52587
Gm8840	other	amyb_in	non_ts	btbd18_in	non_pathway	385	385	385	0.0368995	0	0.377038	35.1584	38.9661	24.4061	41.0869	47.4022	72.8571	15.5605	41.5597	0	82.7656	87.7031	89.9375	84.3594	75.2187	83.6094	90.2656	0.171429	0.0805195	0	0.0168903	0.0823292	0.300871	0	0	0.362	0	0.0718002	0.103905	0	0.0140639	1.49684	0	0	0.144509	0.117452	0.27572	0.435166	1.15574
Pced1c-ps	other	amyb_in	non_ts	btbd18_in	non_pathway	750	750	750	0.212884	0.695287	0.60902	9.30142	11.8013	14.8083	5.41399	47.6883	55.482	17.1631	36.9214	0	96.4445	96.6064	96.7361	93.6064	89.8195	93.75	95.8241	2.144	0.0893333	0.048	0.917568	0	0	0	0	0	0	0	0	0.0798934	1.23762	0	0	0	0.515045	0.736332	1.77479	0.441904	0.987272
Gm28497	lincRNA	amyb_in	non_ts	btbd18_in	non_pathway	3028	3028	3028	-0.0461111	0	0.38733	88.9378	92.5981	92.5248	96.2469	94.0153	92.1875	6.88172	41.8434	20.7989	89.5972	90.2083	89.25	73.6945	62.6944	73.7083	82.0694	0	0	0	0.0090617	0.00183636	0	0	0	0.0116353	0.0209731	0.0259012	0	0	0	0	0	0.000700551	0.144509	0.194247	0.478301	0.468587	1.27141
Gm29113	lincRNA	amyb_in	non_ts	btbd18_in	non_pathway	3431	3431	3431	-0.0124478	0.00418538	0.297612	56.5336	66.1029	69.5776	55.2342	56.7525	77.3397	4.75	12.7304	0	79.5178	86.4464	81.875	73.1072	47.5357	64.5179	62.9286	0	0	0	0	0	0	0	0.0191404	0	0.00247566	0	0.00393356	0.00145688	6.87802e-06	0	0.00420825	0.000126036	0.122277	0.203282	0.41446	0.575641	1.46068
Gm29114	other	amyb_in	non_ts	btbd18_in	non_pathway	38	2504	33775	-0.0114138	0.00571818	0.170677	81.0243	94.659	77.6553	92.014	70.9921	88.2465	0.833333	51.5557	0	56.6562	61.9375	55.5625	34.4062	11.0312	21.75	56.0938	0.0267572	0	0	0	0	0	0	0	0	0	0.00760345	0.00542976	0.00398724	0	0	0	0	0.166742	0.198764	0.489987	0.189239	1.18887
Ikzf2	protein_coding	amyb_in	non_ts	btbd18_in	non_pathway	204	11603	156031	0.0831402	0.173258	1.05348	0.470208	0.836355	0.569892	1.12044	2.08116	2.27208	1.9334	3.06699	0	0.584184	1.03571	1.21939	0.354592	1.7347	0.140306	0.563776	0.487521	0.107302	0.0475998	0.11723	0.884233	1.26225	0.0486114	3.41436	0.926915	0.821292	1.36627	2.681	0.436149	25.9901	58.2545	40.9077	55.5217	0.84112	0.636948	1.24143	1.21177	1.88045
Gm29112	other	amyb_in	non_ts	btbd18_in	non_pathway	3486	3486	3486	-0.0243361	0.0164552	0.228413	91.3808	90.4205	90.8646	95.6937	91.5241	88.7847	1.69312	63.4477	0	79.8888	83.8333	86.2777	78.2222	73.8611	66.6111	77.5833	0	0	0	0	0.00363815	0.00257511	0.00370664	0.0184152	0.0201251	0.00974643	0.00807647	0.0116145	0.0329796	0	0	0	0	0.170447	0.144556	0.306069	0.377744	1.18046
Gm28112	other	amyb_in	non_ts	btbd18_in	non_pathway	1874	1874	1874	0.00714202	0.030294	0.231139	91.8301	91.5472	92.8438	97.6897	90.6878	92.5076	3.53056	65.9199	0	83.9	86.15	88.8	83.3	77.275	86.5	83.3	0	0	0.0266809	0.0154112	0.0491006	0.053797	0.00689336	0.437421	0.488706	0.134295	0.356932	0.420281	0.0373334	0.00203406	0.0450082	0.0556466	0.0277613	0.177858	0.144556	0.378342	0.264405	1.16308
Gm37930	other	amyb_in	non_ts	btbd18_in	non_pathway	1885	1885	1885	0.00762929	0	0.360293	89.4115	94.6805	95.3737	93.9987	83.7267	88.0967	10.614	57.6744	71.4286	87.625	87.3333	87.3542	80.2292	57.2292	81.9792	85.5625	0	0	0	0	0.0042125	0	0	0	0	0	0	0	0	0	0	0	0	0.137099	0.176177	0.275846	0.187127	0.96185
Spag16	protein_coding	amyb_de	non_ts	btbd18_in	non_pathway	151	6740	898162	-1.1262	-3.07327	0.529084	0.445454	0.717148	0.3125	0.905725	9.56553	32.484	1.53846	0.997217	0	6.85898	6.18589	6.52564	5.53205	8.66027	4.21154	7.48718	1.62619	24.6311	24.6413	12.3511	0.283664	0	0	0.00704188	0	0.0369932	4.05731	0.0052044	0.0399172	1.24317	0	1.1939	0.0473788	2.89761	3.33834	1.53764	0.405366	0.773157
Gm22665	other	amyb_in	non_ts	btbd18_in	non_pathway	274	274	274	-0.0978475	0	0.113778	100	100	90	100	97.9167	89.5833	0	83.3333	66.6667	88.4375	89.5	86.4375	69.625	65.5625	75.875	81.1875	0	0	0	0	0	0	0	0	0	0	0	0	0	0	0	0	0	0.140804	0.248455	0.30151	0.299698	1.13204
Gm23879	other	amyb_in	non_ts	btbd18_in	non_pathway	125	125	125	-0.212544	0	0.142078	91.8	96.2471	95.665	94.8223	72.4074	84.7307	10	39.9256	0	79	75.6667	74.125	58.875	55.7917	65.3333	68.5417	0	0	0	0	0	0	0	0	0	0	0	0	0.0396825	0	0	0	0	0.218617	0.257489	0.133385	0.114159	0.514894
Gm28580	other	amyb_in	non_ts	btbd18_in	non_pathway	87	87	87	0.155278	0	0.126833	81.4329	99.2857	90.1538	93.3948	85.7576	88.5185	8.33333	36.3847	0	79.75	82.75	71.7083	53.5833	56.5833	60.3333	70.875	7.32184	1.17241	0.413793	0.158846	0.080953	0.53401	0.146876	6.90812	1.59844	1.02823	0.162559	0.0789341	0	0	0	0	0	0.177858	0.189729	0.3145	0.209626	0.995073
Gm38272	other	amyb_in	non_ts	btbd18_in	non_pathway	2399	2399	2399	-0.0117294	-0.00597389	0.205095	88.7263	86.5473	86.8051	96.154	74.1192	85.0952	0.844156	65.2735	0	88.4062	76.8125	85.375	72.5	73.5625	71.7188	85.8438	0	0	0	0.00543304	0.00231764	0	0	0	0	0	0	0	0	0	0	1.12307e-06	0	0.137099	0.203282	0.247712	0.162414	0.814063
Gm37456	other	amyb_in	non_ts	btbd18_in	non_pathway	5836	5836	5836	-0.0146791	0.00985284	0.0920803	90.1515	100	90	100	76.6667	70.5556	29.1667	41.4286	20	87.25	85.75	88.9167	72.4167	63.25	66.8333	78.5833	0	0	0	0	0	0	0	0	0	0	0	0	0	0	0	0	0	0.122277	0.149073	0.195014	0.143813	0.638713
Gm23422	other	amyb_in	non_ts	btbd18_in	non_pathway	106	106	106	0	0	0.199321	89.8575	100	92.5926	98.8095	100	94.7552	5.19481	50.0926	1.85185	93.5417	94.2917	96.125	86.125	79.5	87.625	92.25	0	0	0	0.387162	0	0	0	0	0	0	0	0	0	0	0	0	0	0.0889288	0.176177	0.0307639	0.00637113	0.943767
Vwc2l	protein_coding	amyb_in	non_ts	btbd18_in	non_pathway	723	7685	159682	-0.020053	-0.014856	0.429967	3.65952	9.04092	9.79186	7.36478	15.101	43.8135	3.58974	11.1531	1.13636	14.1191	12.2619	18	22	24.7023	22.5477	25.1191	0.00254527	0.0202894	0.00269071	0.00714978	3.43588	0.00350348	0	0.00154868	0	0	0	0	0	0.618812	0	0	0	0.0963397	0.131004	0.266222	0.124954	0.492602
Bard1	protein_coding	amyb_in	non_ts	btbd18_in	non_pathway	478	5648	75648	-0.1449	-0.120741	0.757955	0.0356125	0	0.303574	1.25884	1.45744	1.58964	0.587302	1.62662	0	6.00848	3.77966	3.76271	1.22034	0.618644	2.45339	2.11864	4.62766	8.97627	2.41909	4.96527	0.333977	2.39848	0.138237	0.0874124	0.50942	0.551424	0.958762	5.49063	7.36526	20.4212	0.00302794	171.812	46.6105	6.88087	2.53425	2.73108	2.09431	2.04201
Gm16236	other	amyb_in	non_ts	btbd18_in	non_pathway	378	378	378	-0.0741908	0	0.219384	90.5975	98.3763	91.2396	98.8358	95.9559	83.4355	0.714286	55.8911	42.8571	86.45	90.8	92.05	86.175	90.75	87.375	90.975	0.0925926	0.457672	0	0.240128	0.0375929	0.0236924	0	0	0	0.021682	0	0.0532232	2.59895	0	0	0	0	0.15192	0.176177	0.310886	0.577764	1.07204
Gm8870	other	amyb_in	non_ts	btbd18_in	non_pathway	774	774	774	0	-0.0726037	0.201995	85.4699	90.3123	86.1394	94.7215	94.0437	89.0664	8.27331	28.4002	0	90.7381	86.7143	82.1667	80.4523	77.8572	87.5952	89.0714	0.125323	0.147287	0.0968992	0.00841245	0.0593894	0.156031	0.0166775	0.0153649	0.135625	0	0.0788252	0.0881093	0	0.0783364	0	1.0388	0.369763	0.188973	0.167143	0.310367	0.37495	0.67678
Abca12	protein_coding	amyb_in	non_ts	btbd18_in	non_pathway	396	14755	172634	0.00934944	0.194541	0.331839	72.1781	71.7997	81.4393	73.809	72.831	90.859	7.95726	27.9525	2	78.7375	80.7625	80.8875	75.3125	72.9	62.25	52.2375	0.0639339	0.08211	0.329647	0.271071	0.059563	0	0	0	0.6903	0.00168364	0.0183221	0.000477045	0.0300513	0.0772099	0.549487	1.45155	0.818376	0.163036	0.144556	0.228049	0.539541	0.51199
Gm6947	other	amyb_in	non_ts	btbd18_in	non_pathway	77	77	77	0	0	0.434586	40.7402	57.0635	52.7029	45.9505	62.2567	88.2319	3.43088	26.5269	0	92.4167	92.7812	92.0938	88.9583	82.3855	87.5833	92.1458	0	0	0	0.0835852	0	0	0	0	0	0	0	0.0840226	0.0641025	0	0	0	0	0.10375	0.194247	0.279858	0.348341	1.10985
Atic	protein_coding	amyb_in	non_ts	btbd18_in	non_pathway	2801	7971	22481	0.36066	0.46873	0.628491	0.321508	1.52223	1.18042	0.373113	1.47392	1.50126	24.3332	1.30303	0	1.40625	0.334821	0.745536	0.808037	0.821429	0.718749	0.232143	10.4846	0.902245	0.722798	2.89115	3.9063	8.3662	6.20426	7.47721	5.53398	5.44674	5.84572	6.79802	14.2987	1.88131	0.193434	0.41791	0.456074	0.90411	0.772469	1.54234	0.658032	2.09058
Fn1	protein_coding	amyb_in	non_ts	btbd18_in	non_pathway	368	11640	67680	0.459545	0.927277	0.686207	0.343784	0.322618	0.167352	0.400214	0.560386	2.10275	2.4449	1.64887	2.12766	2.52778	0.281746	0.52381	0.095238	0.638889	1.8254	0.373016	20.8523	0.864586	1.23539	3.8018	4.88173	14.1062	85.9053	16.7063	9.64686	7.75408	19.6545	12.7405	92.0326	3.72694	0.720493	8.24473	0.0485504	0.741074	0.935094	1.85687	3.5151	4.73949
Apol7d	other	amyb_in	non_ts	btbd18_in	non_pathway	247	2085	10006	0.0901621	0.17305	0.705724	0.408036	0.648659	0.276712	0.40246	0.7343	1.99624	2.48623	1.23771	0	2.54959	0.487603	0.772727	0.219008	0.785124	1.72314	0.541322	0.167104	0.026227	0.0134882	0.0537383	0.066329	0.0197639	0.269607	0.00645959	0.0502675	0.0119232	0.126618	0.0263694	5.59541	0	0	0	0	0.741074	0.975752	1.89417	3.84612	4.7941
Gm5829	other	amyb_in	non_ts	btbd18_in	non_pathway	350	350	350	0	0.0405278	0.580949	9.69953	28.4214	7.68934	16.6732	42.4035	90.5986	2.66222	38.7805	0	93.4839	92.6693	95.0323	86.6532	84.6855	86.4355	94.2177	0.202857	0.1	0.102857	0.0669613	1.18662	0.40089	1.1947	1.29421	0	0.669509	0.883971	0.731554	0.2849	0	0	0	0	0.155625	0.158108	0.443859	0.201649	0.716217
Gm5256	other	amyb_in	non_ts	btbd18_in	non_pathway	876	876	876	0.0485257	0.0161739	0.324649	89.3819	95.9461	93.855	96.3744	92.0353	90.3646	1.46636	45.3462	0.105042	95.6094	95.9375	96.0938	87.125	86.8125	94.3594	95.0313	0.0810502	0.0445205	0	0	0.575149	2.04608	1.16246	0.259804	0.679981	1.89082	0.369151	0.723805	0.102623	0	0	0	0	0.211206	0.167143	0.399707	0.392105	0.981778
Gm37217	other	amyb_in	non_ts	btbd18_in	non_pathway	3520	3520	3520	0	-0.00814855	0.169111	94.4806	97.6988	89.8829	96.3803	91.1905	88.1578	16.663	66.1021	13.7967	89.625	92.1875	91.8125	89.5312	83.9062	90.7188	89.3438	0	0.00880682	0.0491477	0.0250626	0	0	0	0	0	0	0	0	0.00142005	0.000124433	0	0	0	0.122277	0.198764	0.680455	0.537711	1.11775
Gm8883	lincRNA	amyb_in	non_ts	btbd18_in	non_pathway	409	1536	3092	-0.0278164	0	0.243887	87.9042	92.2075	94.2419	94.9077	92.6912	81.3384	11.0831	38.1649	15.7895	93.9	92.9333	91.9	87.1333	69.1667	85.65	83.4333	0.126667	0	0.0877778	0.0175326	0.00515559	0	17.8828	0.0164924	0	0.0108462	0	0	0.00324464	0.0020307	0.00577298	0.000500741	0.000564157	0.196384	0.176177	0.516641	0.710902	1.89325
Gm28818	lincRNA	amyb_in	non_ts	btbd18_in	non_pathway	155	3064	23057	0	-0.0415925	0.169032	83.9238	92.7286	84.1555	98.2913	95.5357	91.108	0	59.0235	50	86.25	87.2858	81.6429	75.5714	77.7857	80.5714	66.8214	0.0310366	0.0524519	0	0.00455769	0	0	0.51038	0.00440398	0	0.0484096	0	0.00909771	0	0.0411538	0.798405	0.892295	0.733135	0.148215	0.189729	0.435754	0.56751	1.06304
4933417E11Rik	lincRNA	amyb_in	ts	btbd18_in	non_pathway	183	1090	46197	-0.146468	-1.08075	0.224205	90.9439	97.8161	91.3556	96.1324	98.4848	93.1926	0	41.5949	0	75.0227	85.6591	83.9091	84.0682	78.8182	80.2955	89.9772	0.0605505	7.61376	1.83028	1.93976	0.0398573	0	0	0.0123577	0	0	0.318005	0.0123513	0.00457457	0	0	0	0	0.289019	0.15359	0.516953	0.694626	1.30677
4930556G22Rik	lincRNA	amyb_in	ts	btbd18_in	non_pathway	347	739	55050	-0.163293	-0.908577	0.352842	15.5306	16.9934	14.1845	14.0856	34.8198	54.3199	12.7954	19.1114	0	45.9412	66.2206	70.3382	68.2206	69.2794	61.7647	55.5735	0	3.79432	1.64005	1.7468	0.00750654	0	0	0	0	0	0	0	0	0.000136003	0	0.0461095	0	0.500225	0.257489	0.694203	0.437235	1.00122
Gm5528	other	amyb_in	non_ts	btbd18_in	non_pathway	479	479	479	0.0291464	0.0291464	0.376433	91.2241	96.2777	93.0964	94.3997	84.4798	88.6697	0.877193	35.9558	16.6667	81.525	88.5875	87.525	85.55	72.525	75.1375	58.2875	0.419624	0.0730689	0.0772443	0.111122	0.13723	0.580676	0.051207	0.373452	0.218978	0.26586	0.210431	0.197611	0	0.052598	2.60257	0	0.268803	0.255671	0.198764	0.612925	0.728068	0.977671
Gm8885	other	amyb_in	non_ts	btbd18_in	non_pathway	597	597	597	0.152462	-0.153951	0.391573	15.2288	27.3864	14.2249	12.0223	26.837	66.377	2.30769	32.0769	5.26316	88.3718	79.5898	93.4102	88.4359	79.9359	85.8718	92.7436	0.175879	0.117253	0.393635	0.42951	0.0212144	0.414497	0.138033	0.247634	0.350499	0.150845	0.262994	0.283109	0.903008	0.275469	0	0.7997	0	0.159331	0.266526	0.415292	0.180097	1.11331
Gm4319	lincRNA	amyb_in	non_ts	btbd18_in	non_pathway	56	2044	14846	-0.027507	0	0.528786	10.751	12.7513	7.94186	3.46541	55.5377	67.681	14.2853	36.4718	43.75	89.5391	73.9609	87.5859	86.6016	88.5391	89.5	86.3594	0.0342466	0.0308219	0.0181018	0.00318342	0.0193458	0	0	0	0	0	0.0103681	0	0.0024414	0	0	0	0	0.166742	0.17166	0.469941	0.72407	1.37329
Mreg	protein_coding	amyb_de	non_ts	btbd18_in	non_pathway	290	2279	52865	-0.355861	-1.45568	0.9476	0.745081	0.754996	0.192308	0.393818	1.28816	1.89655	1.42886	0.468442	0	1.15	0.488235	0.947057	1.19706	1.06764	1.56765	0.508823	11.7806	20.6064	4.10794	9.83527	3.52482	5.9634	20.4931	30.4505	11.6351	2.80978	2.69918	8.13119	34.1134	1.54703	0.64016	0	0	4.40568	1.03448	2.68552	4.98991	2.8669
Gm25360	other	amyb_in	non_ts	btbd18_in	non_pathway	190	190	190	-0.947411	-2.888	0.724364	0.535683	2.18009	1.59338	0.795346	2.50225	3.04094	2.94527	0.547945	0	0.478261	0.864131	0.853259	1.33696	0.440217	0.418478	0.543478	6.57895	4.48421	34.821	1.8909	0.0745954	1.54876	0.887509	0.0707173	0	0	0.331173	1.4658	125.838	0	0	0	0	3.87581	4.02949	3.57545	2.40969	5.44783
[truncated: 45,136 more rows]
[truncated: 67 more columns]
