# Supplementary material for: Long first exons and epigenetic marks distinguish conserved pachytene piRNA clusters from other mammalian genes
Source: Nat Commun. 2021 Jan 4;12:73. doi: 10.1038/s41467-020-20345-3 (PMC7782496; doi:10.1038/s41467-020-20345-3)
Supplement: Supplementary file 7 — Supplementary Data 3 [file 41467_2020_20345_MOESM7_ESM.xlsx]

## Sheet: Caption
Supplementary Data 3. Mapping statistics and accessions for RNA-seq, ChIP-seq, small RNA-seq and Bisulfite-seq data used in our analysis.
a.	RNA-seq
b.	ChIP-seq
c.	small RNA-seq
d.	Bisulfite-seq

## Sheet: RNA-seq
Supplementary Table 3a. Mapping statistics and accessions for RNA-seq data used in our analysis.
GEO accession	Species	tissue/cell type	N. replicates	N. reads	N. uniquely mapped reads	Unique-mapping rate	N. multiply maping reads	Multiple-mapping rate	read length
GSM1020648	mouse	testis	1	108816213	98383176	0.9041	5995394	0.0551	100
GSM1020656	mouse	testis	2	115874175	103524557	0.8934	4540038	0.0392	160
GSM1020665	mouse	testis	3	35666793	30296476	0.8494	2338575	0.0656	80
GSM1020641	mouse	colon	1	101816491	84932275	0.8342	10036548	0.0986	100
GSM1020650	mouse	colon	2	87447334	68883999	0.7877	9509831	0.1087	160
GSM1020658	mouse	colon	3	34248444	25651950	0.749	5181118	0.1513	80
GSM1020642	mouse	heart	1	35175982	24726790	0.7029	8495248	0.2415	72
GSM1020659	mouse	heart	2	15968605	11337381	0.71	3400651	0.213	80
GSM1020643	mouse	kidney	1	119274786	99859483	0.8372	13085929	0.1097	100
GSM1020651	mouse	kidney	2	118885190	100637242	0.8465	13451110	0.1131	155
GSM1020660	mouse	kidney	3	29821800	24030702	0.8058	3824284	0.1282	72
GSM1020644	mouse	liver	1	116292478	82758880	0.7116	25012352	0.2151	100
GSM1020652	mouse	liver	2	102098213	84799843	0.8306	9939220	0.0973	160
GSM1020661	mouse	liver	3	34824609	27207253	0.7813	4587321	0.1317	80
GSM1020645	mouse	lung	1	34050626	29235124	0.8586	3052689	0.0897	72
GSM1020653	mouse	lung	2	62362901	52270711	0.8382	3905683	0.0626	160
GSM1020662	mouse	lung	3	111879091	98972510	0.8846	6881736	0.0615	100
GSM1020646	mouse	skeleton muscle	1	113111277	96228410	0.8507	11196769	0.099	100
GSM1020654	mouse	skeleton muscle	2	117171737	99316205	0.8476	9392123	0.0802	160
GSM1020663	mouse	skeleton muscle	3	29738869	22165266	0.7453	4352133	0.1463	72
GSM1020647	mouse	spleen	1	114072257	92143679	0.8078	13160001	0.1154	100
GSM1020655	mouse	spleen	2	114814142	100109785	0.8719	8606607	0.075	160
GSM1020664	mouse	spleen	3	113321013	92675276	0.8178	12681068	0.1119	100
GSM1020640	mouse	brain	1	86135328	75506170	0.8766	6109168	0.0709	100
GSM1020649	mouse	brain	2	118042133	106001508	0.898	5214495	0.0442	160
GSM1020657	mouse	brain	3	32348607	28130079	0.8696	1955092	0.0604	80
GSM1069640	mouse	spermatogonia	1	33308345	24289970	0.7292	3056358	0.1703	76
GSM1069640	mouse	spermatogonia	2	35742186	25426049	0.7114	3219146	0.1864	76
GSM1069640	mouse	spermatogonia	3	41435589	29993433	0.7239	3768749	0.091	76
GSM1069641	mouse	pachytene spermatocyte	1	31950112	23163458	0.725	2126591	0.0666	76
GSM1069641	mouse	pachytene spermatocyte	2	36632802	27121070	0.7403	2452110	0.0669	76
GSM1069641	mouse	pachytene spermatocyte	3	44526936	33226789	0.7462	3009110	0.0676	76
GSM1069642	mouse	round spermatid	1	24295450	18083696	0.7443	1554139	0.064	76
GSM1069642	mouse	round spermatid	2	38510922	28635437	0.7436	2467906	0.0641	76
GSM1069642	mouse	round spermatid	3	40215919	30804540	0.766	2634218	0.0655	76

## Sheet: ChIP-seq
Supplementary Table 3b. Mapping statistics and accessions for ChIP-seq data used in our analysis.
GEO/ENCODE accession	Species	Antibody	tissue/cell type	N. reads	N. mapped reads	Mapping rate
GSM1069683	mouse	H3K4me2	brain	27188972	21764703	0.8005
GSM1069684	mouse	H3K4me3	liver	27235921	22087420	0.811
GSM1069685	mouse	H3K4me3	testis	30285329	23635949	0.7804
GSM1202706	mouse	H3K4me3	pachytene spermatocyte	20928041	16642271	0.7952
GSM1202707	mouse	H3K4me3	round spermatid	25660968	20205166	0.7874
GSM1087281	mouse	A-Myb	testis	16293776	8882488	0.5451
GSM1087284	mouse	A-Myb input	testis	27843965	19237236	0.6909
GSM1202717	mouse	5hmC	pachytene spermatocyte	40724588	38934200	0.956
GSM1202714	mouse	H3K27ac	pachytene spermatocyte	265653783	79055741	0.2976
GSM1202709	mouse	H3K27me3	pachytene spermatocyte	279881604	116145013	0.415
GSM1202706	mouse	H3K4me3	pachytene spermatocyte	235374102	80642652	0.3426
GSM1202724	mouse	input	pachytene spermatocyte	122094814	54205496	0.444
GSM1202713	mouse	H3K27ac	spermatogonia	35182915	29310335	0.8331
GSM1202708	mouse	H3K27me3	spermatogonia	74790225	53508636	0.7154
GSM1202705	mouse	H3K4me3	spermatogonia	95039840	66445476	0.6991
GSM1202723	mouse	input	spermatogonia	80474421	50962600	0.6333
GSM1202719	mouse	5hmC	sperm	46741833	45840683	0.9807
GSM1202718	mouse	5hmC	round spermatid	52517270	50333296	0.9584
GSM1202715	mouse	H3K27ac	round spermatid	280516904	151700482	0.5408
GSM1202710	mouse	H3K27me3	round spermatid	305095765	197438051	0.6471
GSM1202707	mouse	H3K4me3	round spermatid	273758385	153199789	0.5596
GSM1202721	mouse	H3K9ac	round spermatid	28329107	21597206	0.7624
GSM1202725	mouse	input	round spermatid	147013905	69370483	0.4719
GSM1202720	mouse	PolII	round spermatid	53479355	41908318	0.7836
GSM2047212	mouse	H4K5ac	pachytene spermatocyte	27124836	26753100	0.986295
GSM2047213	mouse	H4K5bu	pachytene spermatocyte	37891545	37374332	0.98635
GSM2047214	mouse	H4K8ac	pachytene spermatocyte	35944469	35523605	0.988291
GSM2047215	mouse	H4K8bu	pachytene spermatocyte	38720815	38219641	0.987057
GSM2047211	mouse	input	pachytene spermatocyte	47319058	46556036	0.983875
GSM2047207	mouse	H4K5ac	round spermatid	24206604	23899834	0.987327
GSM2047208	mouse	H4K5bu	round spermatid	34352190	33919821	0.987414
GSM2047209	mouse	H4K8ac	round spermatid	36088113	35609749	0.986745
GSM2047210	mouse	H4K8bu	round spermatid	33388003	32923380	0.986084
GSM2047206	mouse	input	round spermatid	52492339	51623094	0.983441
GSM2751125	mouse	ATAC	spermatogonia	105901812	61569825	0.581386
GSM2751129	mouse	ATAC	pachytene spermatocyte	61830607	46503599	0.752113
GSM2751133	mouse	ATAC	round spermatid	67338419	50179895	0.74519
GSM2152919,GSM2152920,GSM2152921	mouse	Btbd18	testis	85126811	75823083	0.890707
GSM2152912,GSM2152913,GSM2152914	mouse	Btbd18 input	testis	48711134	41124252	0.844247
GSM810676	mouse	input	round spermatid	43928317	37125098	0.845129
GSM810673	mouse	input	pachytene spermatocyte	39959769	34351596	0.859655
GSM810677	mouse	kac	round spermatid	51481906	43824139	0.851253
GSM810674	mouse	Kac	pachytene spermatocyte	53428117	44462604	0.832195
GSM810678	mouse	Kcro	round spermatid	133523062	109875004	0.822892
GSM810675	mouse	Kcro	pachytene spermatocyte	134845502	110804442	0.821714
ENCSR000CAV	mouse	Input	adult heart	6867621	4924032	0.716992
ENCSR000CAV	mouse	Input	adult heart	14272381	11233321	0.787067
ENCSR000CDF	mouse	H3K27ac	adult heart	14050111	9309846	0.662617
ENCSR000CDF	mouse	H3K27ac	adult heart	14078606	10080128	0.715989
ENCSR000CEJ	mouse	H3K27me3	adult heart	21197682	13176870	0.621618
ENCSR000CEJ	mouse	H3K27me3	adult heart	30816799	17476763	0.567118
ENCSR000CEK	mouse	H3K36me3	adult heart	75375387	47767501	0.633728
ENCSR000CEK	mouse	H3K36me3	adult heart	28984073	15667839	0.540567
ENCSR000CAE	mouse	H3K4me1	adult heart	15015488	13592026	0.9052
ENCSR000CAE	mouse	H3K4me1	adult heart	24602763	21618315	0.878695
ENCSR000CAM	mouse	H3K4me3	adult heart	8057856	5397745	0.669874
ENCSR000CAM	mouse	H3K4me3	adult heart	8094230	7214210	0.891278
ENCSR000CBS	mouse	PolII	adult heart	7831173	6257961	0.799109
ENCSR000CBS	mouse	PolII	adult heart	13607093	10650912	0.782747
ENCSR000CAW	mouse	Input	adult kidney	4761790	3437247	0.721839
ENCSR000CAW	mouse	Input	adult kidney	15507306	12534454	0.808293
ENCSR000CDG	mouse	H3K27ac	adult kidney	13319058	9191437	0.690097
ENCSR000CDG	mouse	H3K27ac	adult kidney	12524950	9036697	0.721496
ENCSR000CFP	mouse	H3K27me3	adult kidney	38098407	17933057	0.470704
ENCSR000CFP	mouse	H3K27me3	adult kidney	35661728	18633277	0.522501
ENCSR000CFQ	mouse	H3K36me3	adult kidney	34995403	17917596	0.511999
ENCSR000CFQ	mouse	H3K36me3	adult kidney	35302401	21026441	0.595609
ENCSR000CAF	mouse	H3K4me1	adult kidney	8186870	7483742	0.914115
ENCSR000CAF	mouse	H3K4me1	adult kidney	13984700	11933928	0.853356
ENCSR000CAN	mouse	H3K4me3	adult kidney	6168561	4882857	0.791571
ENCSR000CAN	mouse	H3K4me3	adult kidney	15121324	13721448	0.907424
ENCSR000CBK	mouse	PolII	adult kidney	13673755	10092104	0.738064
ENCSR734EYQ	mouse	Input	adult liver	8031379	6193151	0.771119
ENCSR734EYQ	mouse	Input	adult liver	16362311	11099840	0.678379
ENCSR000CDH	mouse	H3K27ac	adult liver	17933611	12786482	0.71299
ENCSR000CDH	mouse	H3K27ac	adult liver	13550162	9423378	0.695444
ENCSR000CEN	mouse	H3K27me3	adult liver	35302432	20451811	0.579332
ENCSR000CEN	mouse	H3K27me3	adult liver	23915298	13895284	0.581021
ENCSR000CAP	mouse	H3K4me3	adult liver	22864470	19926315	0.871497
ENCSR000CAP	mouse	H3K4me3	adult liver	6476183	5432454	0.838836
ENCSR000CBR	mouse	PolII	adult liver	4161401	3339196	0.802421
ENCSR000CBR	mouse	PolII	adult liver	13737108	9316687	0.678213
ENCSR000CAY	mouse	Input	adult lung	4107963	3116182	0.758571
ENCSR000CAY	mouse	Input	adult lung	8527891	6204794	0.727588
ENCSR000CAQ	mouse	H3K4me1	adult lung	8212769	7243710	0.882006
ENCSR000CAQ	mouse	H3K4me1	adult lung	10969909	9729680	0.886943
ENCSR000CAR	mouse	H3K4me3	adult lung	4987399	4078760	0.817813
ENCSR000CAR	mouse	H3K4me3	adult lung	11541870	9899778	0.857727
ENCSR000CBT	mouse	PolII	adult lung	5258678	4116219	0.782748
ENCSR000CBT	mouse	PolII	adult lung	12248213	9907782	0.808917
ENCSR000CBE	mouse	Input	adult spleen	24026621	17390401	0.723797
ENCSR000CBE	mouse	Input	adult spleen	29605854	12339351	0.416788
ENCSR000CDJ	mouse	H3K27ac	adult spleen	11156838	7554544	0.677122
ENCSR000CDJ	mouse	H3K27ac	adult spleen	13453006	8911766	0.662437
ENCSR000CGA	mouse	H3K27me3	adult spleen	39383852	20413989	0.518334
ENCSR000CGA	mouse	H3K27me3	adult spleen	44981145	23571342	0.524027
ENCSR000CFT	mouse	H3K36me3	adult spleen	61640380	35219378	0.571369
ENCSR000CFT	mouse	H3K36me3	adult spleen	43107170	25540803	0.592495
ENCSR000CBC	mouse	H3K4me1	adult spleen	15504429	9564521	0.61689
ENCSR000CBC	mouse	H3K4me1	adult spleen	12699655	6072502	0.478163
ENCSR000CBD	mouse	H3K4me3	adult spleen	15231356	10391481	0.682243
ENCSR000CBD	mouse	H3K4me3	adult spleen	10747424	4834695	0.449847
ENCSR000CBZ	mouse	PolII	adult spleen	20983394	14168865	0.675242
ENCSR000CBZ	mouse	PolII	adult spleen	22673294	15265106	0.673264
ENCSR000CGB	mouse	H3K27me3	adult testis	42268670	21408768	0.506493
ENCSR000CGB	mouse	H3K27me3	adult testis	42396121	21110028	0.497924
ENCSR000CFU	mouse	H3K36me3	adult testis	41365735	24743781	0.598171
ENCSR000CFU	mouse	H3K36me3	adult testis	38829823	22790208	0.586925
ENCSR000CEG	mouse	PolII	adult testis	20890675	13404829	0.641666
ENCSR000CEG	mouse	PolII	adult testis	21228458	21228458	N/A	BAM file only contained mapped reads was downloaded from the ENCODE portal directly.
ENCSR000CCX	mouse	Input	adult testis	3908796	3908796	N/A	BAM file only contained mapped reads was downloaded from the ENCODE portal directly.
ENCSR000CCX	mouse	Input	adult testis	5133109	5133109	N/A	BAM file only contained mapped reads was downloaded from the ENCODE portal directly.
ENCSR000CCU	mouse	H3K27ac	adult testis	6245740	6245740	N/A	BAM file only contained mapped reads was downloaded from the ENCODE portal directly.
ENCSR000CCU	mouse	H3K27ac	adult testis	9951627	9951627	N/A	BAM file only contained mapped reads was downloaded from the ENCODE portal directly.
ENCSR000CCV	mouse	H3K4me1	adult testis	9739845	9739845	N/A	BAM file only contained mapped reads was downloaded from the ENCODE portal directly.
ENCSR000CCV	mouse	H3K4me1	adult testis	16573003	16573003	N/A	BAM file only contained mapped reads was downloaded from the ENCODE portal directly.
ENCSR000CCW	mouse	H3K4me3	adult testis	12520644	12520644	N/A	BAM file only contained mapped reads was downloaded from the ENCODE portal directly.
ENCSR000CCW	mouse	H3K4me3	adult testis	27586433	27586433	N/A	BAM file only contained mapped reads was downloaded from the ENCODE portal directly.
note: This table includes ChIP-seq, ATAC-seq, and 5hMeDIP.

## Sheet: small RNA-seq
Supplementary Table 3c. Mapping statistics and accessions for small RNA-seq data used in our analysis.
GEO accession	tissue/cell type	N. reads	N. mapped reads	Mapping rate
GSM1531556	spermatogonia	4756260	3455151	0.6364
GSM1531560	pachytene spermatocyte	34618617	33451757	0.9663
GSM1531564	round spermatid	47130234	45306288	0.9613
GSM1096587	adult testis	14738614	11705241	0.7942
Note: other replicates from Wasik were not used due to low quality

## Sheet: Bisulfite-seq
Supplementary Table 3d. Mapping statistics and accessions for Bisulfite-seq data used in our analysis.
GEO/ENCODE accession	Species	tissue/cell type	N. replicates	N. reads	N. mapped reads	Mapping rate	Description
GSM1202742	mouse	pachytene spermatocyte	1	159551836	108761616	0.681669
GSM1202743	mouse	pachytene spermatocyte	2	153103975	100590178	0.657006
GSM1202744	mouse	pachytene spermatocyte	3	150865194	100561764	0.666567
GSM1202745	mouse	pachytene spermatocyte	4	148083868	98385186	0.664388
GSM1202738	mouse	Kit+ spermatogonia	1	218788070	146633088	0.670206
GSM1202739	mouse	Kit+ spermatogonia	2	205389365	137093850	0.667483
GSM1202740	mouse	Kit+ spermatogonia	3	209963938	140868594	0.670918
GSM1202741	mouse	Kit+ spermatogonia	4	209622731	140960591	0.672449
GSM1202750	mouse	sperm	1	139362028	91420935	0.655996
GSM1202751	mouse	sperm	2	145958555	95651453	0.655333
GSM1202752	mouse	sperm	3	147472747	96328532	0.653195
GSM1202753	mouse	sperm	4	145638908	94432459	0.648401
GSM1202746	mouse	round spermatid	1	174831221	121204782	0.693267
GSM1202747	mouse	round spermatid	2	163108599	113796425	0.697673
GSM1202748	mouse	round spermatid	3	158038729	111126913	0.703163
GSM1202749	mouse	round spermatid	4	160297697	112404814	0.701225
ENCSR020GGM	mouse	forebrain (postnatal 0 days)	1				processed methylation signal is directly downloaded from ENCODE
ENCSR550CYA	mouse	liver (postnatal 0 days)	1				processed methylation signal is directly downloaded from ENCODE
ENCSR397YEG	mouse	heart (postnatal 0 days)	1				processed methylation signal is directly downloaded from ENCODE
