# Supplementary material for: Long first exons and epigenetic marks distinguish conserved pachytene piRNA clusters from other mammalian genes
Source: Nat Commun. 2021 Jan 4;12:73. doi: 10.1038/s41467-020-20345-3 (PMC7782496; doi:10.1038/s41467-020-20345-3)
Supplement: Supplementary file 8 — Supplementary Data 4 [file 41467_2020_20345_MOESM8_ESM.xlsx]

## Sheet: caption
Supplementary Data 4. Refined piRNA gene annotations for mouse, human, rhesus, marmoset, rat, cow, opossum, and platypus.
	species	genome version
a	mouse	mm10
b	human	hg19
c	rhesus	rheMac8
d	marmoset	calJac3
e	rat	rn6
f	cow	bosTau8
g	opossum	monDom5
h	platypus	ornAna1
Annotations is provided in bed12 format. For mouse and human, an additional column is added as the type of piRNA genes (pachytene, prepacytene, or hybrid).

## Sheet: mouse
Supplementary Table 4a. Refined piRNA gene annotations for mouse.
chr13	23763667	23764414	pi-Hist1h1a.2	700	+	23855536	23856283	pi-Hist1h1a.1	1	747,	0,	Prepachytene
chr1	161002921	161034827	pi-Zbtb37.1	31	-	162933052	162964958	pi-Zbtb37.1	6	6570,923,100,960,197,50,	0,16562,26720,28883,31166,31856,	Prepachytene
chr1	161019639	161034827	pi-Zbtb37.2	32	-	162949770	162964958	pi-Zbtb37.1	5	767,100,957,197,50,	0,10002,12165,14448,15138,	Prepachytene
chr6	85111415	85126094	pi-Gm5878.1	356	-	85061409	85076088	pi-Gm5878.1	3	4019,119,505,	0,7153,14174,	Pachytene
chr1	161019639	161034624	pi-Zbtb37.3	33	-	162949770	162964755	pi-Zbtb37.1	4	767,100,960,537,	0,10002,12165,14448,	Prepachytene
chr3	124398082	124425991	pi-1700006A11Rik.2	276	-	124101000	124128909	pi-1700006A11Rik.1	13	3331,257,190,110,159,176,259,190,110,162,179,96,56,	0,7048,8248,9509,11533,14303,15482,16229,18652,21141,21673,23294,27853,	Pachytene
chr3	124400989	124425991	pi-1700006A11Rik.1	277	-	124103907	124128909	pi-1700006A11Rik.1	11	424,190,110,159,176,259,190,110,162,96,56,	0,5341,6602,8626,11396,12575,13322,15745,18234,20387,24946,	Pachytene
chr15	74606028	74636247	pi-1700016M24Rik.1	180	-	74436458	74466677	pi-1700016M24Rik.1	27	183,75,103,123,156,177,144,112,138,185,145,155,150,95,136,105,96,136,77,123,120,117,93,149,262,90,32,	0,372,640,2082,3613,4184,4868,5215,5497,5842,7195,8274,8881,10062,10234,15072,18656,19393,20081,20249,21582,21924,22246,23325,28613,29489,30187,	Pachytene
chr15	74606028	74636770	pi-1700016M24Rik.2	179	-	74436458	74467200	pi-1700016M24Rik.1	29	183,75,103,123,156,177,144,112,138,185,145,155,150,95,136,105,96,136,77,123,147,120,117,93,131,79,262,90,147,	0,372,640,2082,3613,4184,4868,5215,5497,5842,7195,8274,8881,10062,10234,15072,18656,19393,20081,20249,20860,21582,21924,22246,25525,25793,28613,29489,30595,	Pachytene
chr15	74626590	74636770	pi-1700016M24Rik.3	181	-	74457020	74467200	pi-1700016M24Rik.1	1	10180,	0,	Pachytene
chr1	156558072	156649619	pi-Abl2.1	28	+	158488203	158579750	pi-Abl2.1	13	1133,63,171,296,273,85,178,185,153,90,174,237,8078,	0,62766,64412,67215,71780,73272,75007,75680,76992,78745,82366,82920,83469,	Prepachytene
chr1	156558072	156649619	pi-Abl2.2	27	+	158488203	158579750	pi-Abl2.1	12	1133,63,171,296,273,85,178,185,153,90,174,8627,	0,62766,64412,67215,71780,73272,75007,75680,76992,78745,82366,82920,	Prepachytene
chr9	119402285	119441914	pi-Acvr2b.1	476	+	119311403	119351032	pi-Acvr2b.1	11	312,208,110,152,144,144,149,115,139,131,8648,	0,25169,25681,25915,26139,27579,27934,28938,30203,30427,30981,	Prepachytene
chr8	122883088	123042254	pi-Ankrd11.1	437	-	125406988	125566154	pi-Ankrd11.1	13	1248,93,144,99,6518,148,143,204,171,139,145,64,306,	0,2561,4225,4439,6550,13471,15485,16515,16890,25579,32812,91640,158860,	Prepachytene
chr8	122883088	123042254	pi-Ankrd11.2	436	-	125406988	125566154	pi-Ankrd11.1	14	1248,93,144,99,6518,148,143,204,171,97,139,145,64,306,	0,2561,4225,4439,6550,13471,15485,16515,16890,17513,25579,32812,91640,158860,	Prepachytene
chr9	51765351	51853059	pi-Arhgap20.1	452	+	51573456	51661164	pi-Arhgap20.1	15	260,83,165,150,42,85,78,67,189,179,162,110,190,112,4492,	0,20384,51325,55811,59541,60487,61484,63978,66287,73446,75042,78314,80773,81955,83216,	Pachytene
chr9	51765298	51853665	pi-Arhgap20.2	451	+	51573403	51661770	pi-Arhgap20.1	15	313,83,165,150,42,85,78,67,189,179,162,110,190,112,5098,	0,20437,51378,55864,59594,60540,61537,64031,66340,73499,75095,78367,80826,82008,83269,	Pachytene
chr1	91541079	91559583	pi-Asb1.1	12	+	93437656	93456160	pi-Asb1.1	5	96,147,303,386,4833,	0,3071,5848,10974,13671,	Hybrid
chr1	91540696	91559583	pi-Asb1.2	11	+	93437273	93456160	pi-Asb1.1	5	168,142,303,386,4833,	0,3459,6231,11357,14054,	Hybrid
chr1	91540015	91555117	pi-Asb1.3	10	+	93436592	93451694	pi-Asb1.1	5	849,142,303,386,367,	0,4140,6912,12038,14735,	Hybrid
chr8	109726649	109737749	pi-Atxn1l.1	427	-	112250549	112261649	pi-Atxn1l.1	4	7093,59,66,119,	0,8655,8810,10981,	Prepachytene
chr8	109733305	109737749	pi-Atxn1l.2	428	-	112257205	112261649	pi-Atxn1l.1	4	437,59,66,119,	0,1999,2154,4325,	Prepachytene
chr4	56802579	56809597	pi-BC026590.1	282	+	56815451	56822469	pi-BC026590.1	6	147,52,130,77,70,3564,	0,1016,1574,3102,3298,3454,	Hybrid
chr4	56802348	56809597	pi-BC026590.2	281	+	56815220	56822469	pi-BC026590.1	6	378,52,130,77,70,3564,	0,1247,1805,3333,3529,3685,	Hybrid
chr6	120836211	120892841	pi-Bcl2l13.1	373	+	120786229	120842859	pi-Bcl2l13.1	7	146,161,108,157,70,144,6164,	0,12244,26643,29356,34554,39991,50466,	Prepachytene
chr6	120836211	120889008	pi-Bcl2l13.2	372	+	120786229	120839026	pi-Bcl2l13.1	7	146,161,108,157,70,144,2331,	0,12244,26643,29356,34554,39991,50466,	Prepachytene
chr5	67392149	67428120	pi-Bend4.1	312	-	67783388	67819359	pi-Bend4.1	6	6301,170,89,567,727,151,	0,7982,13281,25306,34916,35820,	Prepachytene
chr5	67392149	67428120	pi-Bend4.2	313	-	67783388	67819359	pi-Bend4.1	6	6301,241,89,567,727,151,	0,7911,13281,25306,34916,35820,	Prepachytene
chr2	154436483	154539356	pi-Cbfa2t2.1	263	+	154262219	154365092	pi-Cbfa2t2.1	11	153,144,242,90,182,254,86,196,69,191,4473,	0,63916,68069,74024,79333,81225,84667,87420,92353,94738,98400,	Prepachytene
chr9	44142978	44233502	pi-Cbl.1	446	-	43951061	44041585	pi-Cbl.1	16	8759,180,98,141,95,378,132,204,132,88,138,122,157,147,248,142,	0,9810,10782,11211,13637,15535,15998,20360,21147,21823,23474,24231,26041,30274,57981,90382,	Hybrid
chr9	44149258	44233996	pi-Cbl.2	447	-	43957341	44042079	pi-Cbl.1	16	2479,180,98,141,95,378,132,204,132,88,138,122,157,147,248,297,	0,3530,4502,4931,7357,9255,9718,14080,14867,15543,17194,17951,19761,23994,51701,84441,	Hybrid
chr9	44151270	44233996	pi-Cbl.3	448	-	43959353	44042079	pi-Cbl.1	16	467,180,98,141,95,378,132,204,132,88,138,122,157,147,248,297,	0,1518,2490,2919,5345,7243,7706,12068,12855,13531,15182,15939,17749,21982,49689,82429,	Hybrid
chr15	103191552	103239828	pi-Cbx5.1	203	-	103021983	103070259	pi-Cbx5.1	5	8239,101,187,183,96,	0,9248,13939,21519,48180,	Prepachytene
chr15	103191552	103215344	pi-Cbx5.2	204	-	103021983	103045775	pi-Cbx5.1	6	8239,101,187,183,100,77,	0,9248,13939,21519,23469,23715,	Prepachytene
chr15	103191552	103240756	pi-Cbx5.3	202	-	103021983	103071187	pi-Cbx5.1	5	8239,101,187,183,1024,	0,9248,13939,21519,48180,	Prepachytene
chr15	103199465	103240756	pi-Cbx5.4	205	-	103029896	103071187	pi-Cbx5.1	5	326,101,187,183,1024,	0,1335,6026,13606,40267,	Prepachytene
chr11	5528889	5542201	pi-Ccdc117.1	76	-	5428892	5442204	pi-Ccdc117.1	5	2644,138,225,51,325,	0,5353,5875,12483,12987,	Hybrid
chr3	51224932	51251625	pi-Ccrn4l.1	272	+	51028854	51055547	pi-Ccrn4l.1	3	355,270,1929,	0,22872,24764,	Prepachytene
chr3	51224932	51251625	pi-Ccrn4l.2	273	+	51028854	51055547	pi-Ccrn4l.1	2	23142,1929,	0,24764,	Prepachytene
chr17	79334678	79354890	pi-Cdc42ep3.1	238	-	79734018	79754230	pi-Cdc42ep3.1	2	1038,74,	0,20138,	Pachytene
chr17	79334004	79354890	pi-Cdc42ep3.2	237	-	79733344	79754230	pi-Cdc42ep3.1	2	1712,74,	0,20812,	Pachytene
chr17	79333728	79354890	pi-Cdc42ep3.3	236	-	79733068	79754230	pi-Cdc42ep3.1	2	1988,74,	0,21088,	Pachytene
chr8	104348210	104395808	pi-Cmtm4.1	425	-	106872110	106919708	pi-Cmtm4.1	4	7081,99,177,358,	0,8051,9487,47240,	Prepachytene
chr8	104354775	104395808	pi-Cmtm4.2	426	-	106878675	106919708	pi-Cmtm4.1	4	516,99,177,358,	0,1486,2922,40675,	Prepachytene
chr17	24961291	25015587	pi-Cramp1l.1	220	-	25098236	25152532	pi-Cramp1l.1	21	3655,146,165,232,66,179,105,82,75,182,178,1173,82,124,86,49,84,154,194,338,58,	0,7634,9123,10085,11044,11789,12212,13413,16040,16204,18194,20932,22652,23683,24230,30978,33294,36161,41920,52396,54238,	Prepachytene
chr17	24961291	25015246	pi-Cramp1l.2	221	-	25098236	25152191	pi-Cramp1l.1	21	3655,146,165,232,66,179,105,82,75,182,178,1173,82,124,86,49,84,154,194,338,120,	0,7634,9123,10085,11044,11789,12212,13413,16040,16204,18194,20932,22652,23683,24230,30978,33294,36161,41920,52396,53835,	Prepachytene
chr16	17451966	17486836	pi-Crkl.1	208	+	17452059	17486929	pi-Crkl.1	3	822,466,3176,	0,16926,31694,	Prepachytene
chr16	17451966	17487432	pi-Crkl.2	209	+	17452059	17487525	pi-Crkl.1	3	822,466,3772,	0,16926,31694,	Prepachytene
chr10	126978697	126999960	pi-Ctdsp2.1	69	+	126415753	126437016	pi-Ctdsp2.1	8	604,146,39,102,57,93,186,3600,	0,12833,13901,14310,15154,17157,17328,17663,	Prepachytene
chr10	126978937	126996772	pi-Ctdsp2.2	71	+	126415993	126433828	pi-Ctdsp2.1	8	364,146,39,102,57,93,186,412,	0,12593,13661,14070,14914,16917,17088,17423,	Prepachytene
chr10	126978697	126997310	pi-Ctdsp2.3	70	+	126415753	126434366	pi-Ctdsp2.1	8	604,146,39,102,57,93,186,950,	0,12833,13901,14310,15154,17157,17328,17663,	Prepachytene
chr10	83360240	83368834	pi-D10Wsu102e.1	59	+	82822985	82831579	pi-D10Wsu102e.1	4	133,87,137,3131,	0,1806,4138,5463,	Prepachytene
chr10	83360240	83488082	pi-D10Wsu102e.2	60	+	82822985	82950827	pi-D10Wsu102e.1	4	133,87,137,122379,	0,1806,4138,5463,	Prepachytene
chr4	56867025	56947483	pi-D730040F13Rik.1	284	-	56879897	56960355	pi-D730040F13Rik.1	18	13267,195,175,101,111,123,36,132,99,91,83,105,170,237,117,102,118,639,	0,18992,21509,23774,32000,32280,36186,36892,39189,43131,45022,49676,56313,57953,59151,69343,70836,79819,	Prepachytene
chr4	56867025	56947483	pi-D730040F13Rik.2	283	-	56879897	56960355	pi-D730040F13Rik.1	15	13267,195,175,403,132,99,91,83,105,170,237,117,102,118,639,	0,18992,21509,32000,36892,39189,43131,45022,49676,56313,57953,59151,69343,70836,79819,	Prepachytene
chr11	106036878	106059322	pi-Dcaf7.1	106	+	105898192	105920636	pi-Dcaf7.1	7	383,159,112,119,210,118,4640,	0,9812,10758,11264,14878,16852,17804,	Prepachytene
chr11	106036878	106055124	pi-Dcaf7.2	107	+	105898192	105916438	pi-Dcaf7.1	7	383,159,112,119,210,118,442,	0,9812,10758,11264,14878,16852,17804,	Prepachytene
chr8	111003186	111031723	pi-Ddx19b.1	431	-	113527086	113555623	pi-Ddx19b.1	12	5125,192,163,238,178,115,103,93,136,54,49,102,	0,5463,5994,7534,8098,9567,12378,17442,17773,19214,20779,28435,	Hybrid
chr8	111003186	111027765	pi-Ddx19b.2	432	-	113527086	113551665	pi-Ddx19b.1	12	5120,192,163,238,178,115,103,93,136,54,49,168,	0,5463,5994,7534,8098,9567,12378,17442,17773,19214,20779,24411,	Hybrid
chr8	111008014	111031723	pi-Ddx19b.3	433	-	113531914	113555623	pi-Ddx19b.1	12	297,192,163,238,178,115,103,93,136,54,49,102,	0,635,1166,2706,3270,4739,7550,12614,12945,14386,15951,23607,	Hybrid
chr12	3891106	3914443	pi-Dnmt3a.1	114	+	3891106	3914443	pi-Dnmt3a.1	19	754,216,159,108,157,150,45,80,113,184,85,146,91,149,86,70,119,181,3168,	0,4436,4883,5471,5779,6191,6458,8086,8480,8757,9170,10442,11274,11559,13033,14486,15658,16499,20169,	Prepachytene
chr12	3806979	3914443	pi-Dnmt3a.2	113	+	3806979	3914443	pi-Dnmt3a.1	23	141,234,105,268,44,147,216,159,108,157,150,45,80,113,184,85,146,91,149,86,70,119,6838,	0,28047,42655,59005,65855,66302,88563,89010,89598,89906,90318,90585,92213,92607,92884,93297,94569,95401,95686,97160,98613,99785,100626,	Prepachytene
chr15	73095848	73185186	pi-Eif2c2.1	178	-	72926278	73015616	pi-Eif2c2.1	19	11168,200,102,135,195,91,160,185,134,123,120,148,88,135,137,182,121,196,426,	0,11316,12523,15838,17859,20454,23488,25215,27474,28028,28281,29315,30598,31105,32475,35012,42144,50521,88912,	Hybrid
chr10	61428491	61452798	pi-Eif4ebp2.1	46	-	60891239	60915546	pi-Eif4ebp2.1	3	5337,186,397,	0,6426,23910,	Hybrid
chr10	61431837	61452798	pi-Eif4ebp2.2	47	-	60894585	60915546	pi-Eif4ebp2.1	3	1991,186,397,	0,3080,20564,	Hybrid
chr1	132007617	132031584	pi-Elk4.1	24	+	133904194	133928161	pi-Elk4.1	5	323,216,870,117,8032,	0,6765,9975,11732,15935,	Prepachytene
chr8	124893111	124897776	pi-Exoc8.1	439	-	127417011	127421676	pi-Exoc8.1	1	4665,	0,	Hybrid
chr8	124890299	124897776	pi-Exoc8.2	438	-	127414199	127421676	pi-Exoc8.1	1	7477,	0,	Hybrid
chr9	119444964	119464230	pi-Exog.1	477	+	119354082	119373348	pi-Exog.1	7	186,114,150,140,77,115,1855,	0,723,1984,3424,4813,7263,17411,	Prepachytene
chr9	119444964	119465504	pi-Exog.2	479	+	119354082	119374622	pi-Exog.1	7	186,35,150,140,77,115,3129,	0,322,1984,3424,4813,7263,17411,	Prepachytene
chr9	119444964	119465504	pi-Exog.3	478	+	119354082	119374622	pi-Exog.1	7	186,114,150,140,77,115,3129,	0,723,1984,3424,4813,7263,17411,	Prepachytene
chr4	132639087	132724761	pi-Eya3.1	300	+	132195002	132280676	pi-Eya3.1	17	68,96,44,80,67,137,86,184,137,84,90,59,161,115,122,101,3483,	0,17605,22807,28067,31101,33808,50617,53874,55659,59942,61933,65264,67875,70857,72754,80124,82191,	Prepachytene
chr4	132639087	132722134	pi-Eya3.2	301	+	132195002	132278049	pi-Eya3.1	18	68,96,44,80,67,137,138,86,184,137,84,90,59,161,115,122,101,856,	0,17605,22807,28067,31101,33808,41668,50617,53874,55659,59942,61933,65264,67875,70857,72754,80124,82191,	Prepachytene
chr1	34813226	34843022	pi-Fam168b.1	1	-	34870071	34899867	pi-Fam168b.1	7	4178,130,199,143,81,81,195,	0,4770,6365,6640,15540,23506,29601,	Prepachytene
chr1	34813226	34843022	pi-Fam168b.2	2	-	34870071	34899867	pi-Fam168b.1	8	4178,130,178,143,36,81,81,195,	0,4770,6365,6640,10793,15540,23506,29601,	Prepachytene
chr1	34817157	34843022	pi-Fam168b.3	3	-	34874002	34899867	pi-Fam168b.1	7	247,130,178,143,81,81,195,	0,839,2434,2709,11609,19575,25670,	Prepachytene
chr7	132712087	132852628	pi-Fam53b.1	409	-	139903770	140044311	pi-Fam53b.1	10	3915,779,52,250,180,217,108,115,66,130,	0,47301,59490,67048,115615,119272,125012,138507,139338,140411,	Prepachytene
chr7	132712087	132813327	pi-Fam53b.2	410	-	139903770	140005010	pi-Fam53b.1	5	3915,779,52,250,262,	0,47301,59490,67048,100978,	Prepachytene
chr5	142866945	142895212	pi-Fbxl18.1	335	-	143628624	143656891	pi-Fbxl18.1	4	5575,219,207,103,	0,11712,21723,28164,	Prepachytene
chr5	142866945	142895212	pi-Fbxl18.2	334	-	143628624	143656891	pi-Fbxl18.1	5	5575,219,1544,207,103,	0,11712,18593,21723,28164,	Prepachytene
chr5	142871788	142895212	pi-Fbxl18.3	336	-	143633467	143656891	pi-Fbxl18.1	5	732,219,1544,207,103,	0,6869,13750,16880,23321,	Prepachytene
chr6	85469577	85484659	pi-Fbxo41.1	357	-	85419571	85434653	pi-Fbxo41.1	12	3511,116,159,119,96,153,116,242,359,74,226,834,	0,3623,5502,5816,7990,8278,8528,8823,10050,10642,11189,14248	Prepachytene
chr6	85469577	85502886	pi-Fbxo41.2	358	-	85419571	85452880	pi-Fbxo41.1	14	3511,116,159,119,96,153,116,242,359,74,226,1038,175,178,	0,3623,5502,5816,7990,8278,8528,8823,10050,10642,11189,14248,16343,33131,	Prepachytene
chr10	42181845	42192010	pi-Foxo3.1	43	-	41901651	41911816	pi-Foxo3.1	2	4450,160,	0,10005,	Prepachytene
chr10	42181845	42276755	pi-Foxo3.2	44	-	41901651	41996561	pi-Foxo3.1	4	4450,1436,730,230,	0,14620,92970,94680,	Prepachytene
chr10	42185976	42276755	pi-Foxo3.3	45	-	41905782	41996561	pi-Foxo3.1	4	319,1436,726,230,	0,10489,88839,90549,	Prepachytene
chr19	9982703	9985092	pi-Fth1.1	244	+	10057193	10059582	pi-Fth1.1	4	280,147,126,312,	0,1477,1856,2077,	Prepachytene
chr3	95181761	95217980	pi-Gabpb2.1	275	-	94985683	95021902	pi-Gabpb2.1	9	7214,131,186,151,195,168,140,55,392,	0,7392,8791,18379,21969,22879,24701,34452,35827,	Prepachytene
chr3	95181761	95217980	pi-Gabpb2.2	274	-	94985683	95021902	pi-Gabpb2.1	10	7214,131,186,151,195,168,140,97,55,392,	0,7392,8791,18379,21969,22879,24701,27078,34452,35827,	Prepachytene
chr8	117158264	117215995	pi-Gan.1	434	+	119682164	119739895	pi-Gan.1	11	37,115,351,218,122,113,150,137,129,110,11849,	0,25236,28882,32007,32399,34975,35848,37501,38187,45685,45882,	Prepachytene
chr8	117158264	117205416	pi-Gan.2	435	+	119682164	119729316	pi-Gan.1	11	37,115,351,218,122,113,150,137,129,110,1270,	0,25236,28882,32007,32399,34975,35848,37501,38187,45685,45882,	Prepachytene
chr2	28822301	28840341	pi-Gtf3c4.1	250	-	28677821	28695861	pi-Gtf3c4.1	5	4496,89,131,1824,459,	0,5176,8200,11248,17581,	Prepachytene
chr16	17233586	17263430	pi-Hic2.1	207	+	17233679	17263523	pi-Hic2.1	3	144,99,6096,	0,21381,23748,	Prepachytene
chr19	44562847	44576272	pi-Hif1an.1	248	+	44637337	44650762	pi-Hif1an.1	8	207,251,149,146,107,64,111,5159,	0,442,3030,5487,6556,7045,7379,8266,	Prepachytene
chr19	44562847	44572927	pi-Hif1an.2	249	+	44637337	44647417	pi-Hif1an.1	8	207,251,149,146,107,64,111,1814,	0,442,3030,5487,6556,7045,7379,8266,	Prepachytene
chr9	44292438	44305634	pi-Hinfp.1	449	-	44100521	44113717	pi-Hinfp.1	10	4142,125,139,121,78,153,112,230,178,19,	0,5254,5460,5685,5895,6434,6774,7124,9971,13177,	Prepachytene
chr9	44294640	44305634	pi-Hinfp.2	450	-	44102723	44113717	pi-Hinfp.1	10	1940,125,139,121,78,153,112,230,178,19,	0,3052,3258,3483,3693,4232,4572,4922,7769,10975,	Prepachytene
chr13	23763667	23764346	pi-Hist1h1a.1	124	+	23855536	23856215	pi-Hist1h1a.1	1	679,	0,	Prepachytene
chr1	88263113	88277518	pi-Hjurp.1	7	-	90159688	90174093	pi-Hjurp.1	8	3545,79,93,98,37,56,67,145,	0,4834,6207,7088,9615,11928,14105,14260,	Prepachytene
chr1	88258855	88277518	pi-Hjurp.2	6	-	90155430	90174093	pi-Hjurp.1	8	7803,79,93,98,37,56,67,145,	0,9092,10465,11346,13873,16186,18363,18518,	Prepachytene
chr14	64811601	64949862	pi-Hmbox1.1	170	-	65430438	65568699	pi-Hmbox1.1	11	1818,6682,92,96,83,154,111,86,477,80,286,	0,5415,13999,15170,16984,40283,49914,75973,85048,91637,137975,	Prepachytene
chr14	64811601	64949862	pi-Hmbox1.2	171	-	65430438	65568699	pi-Hmbox1.1	10	12097,92,96,83,154,111,86,477,80,286,	0,13999,15170,16984,40283,49914,75973,85048,91637,137975,	Prepachytene
chr11	95957165	96006708	pi-Igf2bp1.1	93	-	95818479	95868022	pi-Igf2bp1.1	15	6427,114,132,75,120,123,136,123,135,282,64,52,49,61,1250,	0,9011,9485,10383,11197,11633,12683,13503,15879,16773,18094,22116,22455,47057,48293,	Prepachytene
chr11	95957165	96007888	pi-Igf2bp1.2	94	-	95818479	95869202	pi-Igf2bp1.1	15	6427,114,132,75,120,123,136,123,135,282,64,52,49,61,2430,	0,9011,9485,10383,11197,11633,12683,13503,15879,16773,18094,22116,22455,47057,48293,	Prepachytene
chr11	95961766	96006708	pi-Igf2bp1.3	95	-	95823080	95868022	pi-Igf2bp1.1	15	1826,114,132,75,120,123,136,123,135,282,64,52,49,61,1250,	0,4410,4884,5782,6596,7032,8082,8902,11278,12172,13493,17515,17854,42456,43692,	Prepachytene
chr11	95963139	96006708	pi-Igf2bp1.4	96	-	95824453	95868022	pi-Igf2bp1.1	15	453,114,132,75,120,123,136,123,135,282,64,52,49,61,1250,	0,3037,3511,4409,5223,5659,6709,7529,9905,10799,12120,16142,16481,41083,42319,	Prepachytene
chr9	27340634	27357729	pi-Igsf9b.1	445	+	27148219	27165314	pi-Igsf9b.1	3	1538,122,11960,	0,1876,5135,	Prepachytene
chr9	27299244	27357501	pi-Igsf9b.2	443	+	27106829	27165086	pi-Igsf9b.1	20	273,198,147,152,118,142,146,143,141,117,151,112,176,227,85,162,46,1656,122,11732,	0,10159,12322,18110,18564,19961,20279,22928,23372,23599,23964,24932,27601,29235,30294,32406,33257,33833,43266,46525,	Prepachytene
chr9	27299244	27346092	pi-Igsf9b.3	444	+	27106829	27153677	pi-Igsf9b.1	20	273,198,147,152,118,142,146,143,141,117,151,112,176,227,85,162,46,1656,122,323,	0,10159,12322,18110,18564,19961,20279,22928,23372,23599,23964,24932,27601,29235,30294,32406,33257,33833,43266,46525,	Prepachytene
chr14	27039032	27107286	pi-Il17rd.1	166	+	27852218	27920472	pi-Il17rd.1	13	197,58,126,119,121,45,152,66,55,111,185,943,6010,	0,37318,43622,48366,48973,52756,52896,54364,55145,55743,56870,60450,62244,	Prepachytene
chr14	27039032	27100091	pi-Il17rd.2	165	+	27852218	27913277	pi-Il17rd.1	12	197,58,126,119,121,45,152,66,55,111,185,609,	0,37318,43622,48366,48973,52756,52896,54364,55145,55743,56870,60450,	Prepachytene
chr1	93803976	93822102	pi-Ing5.1	15	+	95700553	95718679	pi-Ing5.1	8	63,72,167,112,94,136,62,3822,	0,2071,7805,8430,8689,12398,12661,14304,	Prepachytene
chr1	93803976	93818303	pi-Ing5.2	16	+	95700553	95714880	pi-Ing5.1	8	63,72,167,112,94,136,62,23,	0,2071,7805,8430,8689,12398,12661,14304,	Prepachytene
chr1	93803499	93818303	pi-Ing5.3	14	+	95700076	95714880	pi-Ing5.1	8	540,72,167,112,94,136,62,23,	0,2548,8282,8907,9166,12875,13138,14781,	Prepachytene
chr9	108002644	108048780	pi-Ip6k1.1	474	+	107904975	107951111	pi-Ip6k1.1	6	178,348,211,182,176,3318,	0,21458,29354,38260,42080,42818,	Hybrid
chr9	107995742	107999673	pi-Ip6k1.10	468	+	107898073	107902004	pi-Ip6k1.1	8	279,563,140,143,57,64,31,144,	0,495,1138,2177,2770,2959,3254,3787,	Hybrid
chr9	107995742	107999673	pi-Ip6k1.11	469	+	107898073	107902004	pi-Ip6k1.1	7	279,563,111,221,143,31,144,	0,495,1138,1746,2177,3254,3787,	Hybrid
chr9	107995742	107999673	pi-Ip6k1.12	470	+	107898073	107902004	pi-Ip6k1.1	9	279,563,111,221,143,57,64,31,144,	0,495,1138,1746,2177,2770,2959,3254,3787,	Hybrid
chr9	107995742	107999673	pi-Ip6k1.13	471	+	107898073	107902004	pi-Ip6k1.1	8	279,563,140,151,221,143,31,144,	0,495,1138,1510,1746,2177,3254,3787,	Hybrid
chr9	107995742	107999673	pi-Ip6k1.14	472	+	107898073	107902004	pi-Ip6k1.1	10	279,563,140,151,221,143,57,64,31,144,	0,495,1138,1510,1746,2177,2770,2959,3254,3787,	Hybrid
chr9	107995742	108048780	pi-Ip6k1.2	461	+	107898073	107951111	pi-Ip6k1.1	10	279,563,140,143,31,348,211,182,176,3318,	0,495,1138,2177,3254,28360,36256,45162,48982,49720,	Hybrid
chr9	107995742	108048780	pi-Ip6k1.3	462	+	107898073	107951111	pi-Ip6k1.1	12	279,563,140,143,57,64,31,348,211,182,176,3318,	0,495,1138,2177,2770,2959,3254,28360,36256,45162,48982,49720,	Hybrid
chr9	107995742	108048780	pi-Ip6k1.4	463	+	107898073	107951111	pi-Ip6k1.1	11	279,563,111,221,143,31,348,211,182,176,3318,	0,495,1138,1746,2177,3254,28360,36256,45162,48982,49720,	Hybrid
chr9	107995742	108048780	pi-Ip6k1.6	464	+	107898073	107951111	pi-Ip6k1.1	13	279,563,111,221,143,57,64,31,348,211,182,176,3318,	0,495,1138,1746,2177,2770,2959,3254,28360,36256,45162,48982,49720,	Hybrid
chr9	107995742	108048780	pi-Ip6k1.7	465	+	107898073	107951111	pi-Ip6k1.1	12	279,563,140,151,221,143,31,348,211,182,176,3318,	0,495,1138,1510,1746,2177,3254,28360,36256,45162,48982,49720,	Hybrid
chr9	107995742	108048780	pi-Ip6k1.8	466	+	107898073	107951111	pi-Ip6k1.1	14	279,563,140,151,221,143,57,64,31,348,211,182,176,3318,	0,495,1138,1510,1746,2177,2770,2959,3254,28360,36256,45162,48982,49720,	Hybrid
chr9	108002644	108046115	pi-Ip6k1.5	473	+	107904975	107948446	pi-Ip6k1.1	6	178,348,211,182,176,653,	0,21458,29354,38260,42080,42818,	Hybrid
chr9	107995742	107999673	pi-Ip6k1.9	467	+	107898073	107902004	pi-Ip6k1.1	6	279,563,140,143,31,144,	0,495,1138,2177,3254,3787,	Hybrid
chr10	71344912	71385881	pi-Ipmk.1	54	+	70807660	70848629	pi-Ipmk.1	6	3178,86,97,173,82,4677,	0,18537,21096,27795,31792,36292,	Hybrid
chr10	71344912	71381915	pi-Ipmk.2	55	+	70807660	70844663	pi-Ipmk.1	6	3178,86,97,173,82,711,	0,18537,21096,27795,31792,36292,	Hybrid
chr17	83574023	83632446	pi-Kcng3.1	239	-	83973363	84031786	pi-Kcng3.1	2	14356,1484,	0,56939,	Prepachytene
chr5	130144921	130155114	pi-Kctd7.1	327	+	130620791	130630984	pi-Kctd7.1	4	305,170,179,2884,	0,3132,6749,7309,	Hybrid
chr5	130144921	130153085	pi-Kctd7.2	328	+	130620791	130628955	pi-Kctd7.1	4	305,170,179,855,	0,3132,6749,7309,	Hybrid
chr7	63886350	63938875	pi-Klf13.1	387	-	71031236	71083761	pi-Klf13.1	2	5447,909,	0,51616,	Prepachytene
chr11	100457124	100472782	pi-Klhl11.1	102	-	100318438	100334096	pi-Klhl11.1	2	7321,602,	0,15056,	Hybrid
chr11	100462611	100472782	pi-Klhl11.2	103	-	100323925	100334096	pi-Klhl11.1	2	1834,602,	0,9569,	Hybrid
chr16	24393445	24992575	pi-Lpp.1	214	+	24393531	24992661	pi-Lpp.1	13	159,110,110,66,202,113,126,684,127,170,179,121,13383,	0,49335,63387,166146,214670,268231,288300,368147,451645,496344,578385,583754,585747,	Prepachytene
chr16	24393445	24979374	pi-Lpp.2	213	+	24393531	24979460	pi-Lpp.1	13	159,110,110,66,202,113,126,684,127,170,179,121,182,	0,49335,63387,166146,214670,268231,288300,368147,451645,496344,578385,583754,585747,	Prepachytene
chr11	69395816	69396674	pi-Lsmd1.1	84	+	69209318	69210176	pi-Lsmd1.1	3	156,184,155,	0,360,703,	Prepachytene
chr4	136469763	136554782	pi-Luzp1.1	307	+	136025678	136110697	pi-Luzp1.1	7	87,103,92,3163,162,239,279,	0,51577,69361,70592,75477,82080,84740,	Prepachytene
chr4	136469763	136549313	pi-Luzp1.2	309	+	136025678	136105228	pi-Luzp1.1	5	87,103,92,3163,4076,	0,51577,69361,70592,75474,	Prepachytene
chr4	136469763	136541071	pi-Luzp1.3	308	+	136025678	136096986	pi-Luzp1.1	4	87,103,92,716,	0,51577,69361,70592,	Prepachytene
chr11	120625127	120633954	pi-Mafg.1	112	-	120486441	120495268	pi-Mafg.1	3	4609,64,593,	0,4690,8234,	Prepachytene
chr12	81714959	81781170	pi-Map3k9.1	115	-	82815946	82882157	pi-Map3k9.1	11	7564,813,113,154,123,241,176,149,181,414,681,	0,9104,10762,14723,15577,17032,19120,20110,28838,57720,65530,	Prepachytene
chr12	81721585	81781170	pi-Map3k9.2	116	-	82822572	82882157	pi-Map3k9.1	11	938,813,113,154,123,241,176,149,181,414,681,	0,2478,4136,8097,8951,10406,12494,13484,22212,51094,58904,	Prepachytene
chr6	116338021	116409533	pi-March08.1	370	+	116288039	116359551	pi-March08.1	8	194,105,171,51,86,181,148,3509,	0,364,38671,54502,63015,65398,67613,68003,	Prepachytene
chr6	116338021	116406386	pi-March08.2	371	+	116288039	116356404	pi-March08.1	7	469,171,51,86,181,148,362,	0,38671,54502,63015,65398,67613,68003,	Prepachytene
chr4	45395924	45408922	pi-Mcart1.2	279	-	45408796	45421794	pi-Mcart1.1	3	4255,109,21,	0,8802,12977,	Prepachytene
chr4	45395924	45408761	pi-Mcart1.3	278	-	45408796	45421633	pi-Mcart1.1	3	4255,109,67,	0,8802,12770,	Prepachytene
chr4	45398422	45408761	pi-Mcart1.1	280	-	45411294	45421633	pi-Mcart1.1	3	1757,109,67,	0,6304,10272,	Prepachytene
chr6	88724469	88825847	pi-Mgll.1	365	+	88674463	88775841	pi-Mgll.1	8	102,145,107,137,111,90,216,197,	0,1231,40126,83541,84866,94104,98721,101181,	Hybrid
chr6	88724469	88828357	pi-Mgll.2	364	+	88674463	88778351	pi-Mgll.1	8	102,145,107,137,111,90,81,2707,	0,1231,40126,83541,84866,94104,98856,101181,	Hybrid
chr6	88724469	88828357	pi-Mgll.3	366	+	88674463	88778351	pi-Mgll.1	8	102,145,107,137,111,90,216,2707,	0,1231,40126,83541,84866,94104,98721,101181,	Hybrid
chr6	88724740	88828357	pi-Mgll.4	367	+	88674734	88778351	pi-Mgll.1	8	438,145,107,137,111,90,216,2707,	0,960,39855,83270,84595,93833,98450,100910,	Hybrid
chr15	88955890	88982677	pi-Mlc1.1	197	-	88786320	88813107	pi-Mlc1.1	11	1206,162,57,117,72,102,102,54,90,199,4162,	0,2173,8257,9488,10048,10502,18594,18833,20612,21908,22625,	Hybrid
chr15	88955890	88982677	pi-Mlc1.2	196	-	88786320	88813107	pi-Mlc1.1	12	1206,162,123,57,117,72,102,102,54,90,199,4162,	0,2173,7523,8257,9488,10048,10502,18594,18833,20612,21908,22625,	Hybrid
chr5	115142981	115158216	pi-Mlec.1	323	-	115592990	115608225	pi-Mlec.1	5	5163,58,177,179,414,	0,7087,7226,7834,14821,	Prepachytene
chr5	115146395	115158216	pi-Mlec.2	324	-	115596404	115608225	pi-Mlec.1	5	1749,58,177,179,414,	0,3673,3812,4420,11407,	Prepachytene
chr5	115147172	115158216	pi-Mlec.4	325	-	115597181	115608225	pi-Mlec.1	5	972,58,177,179,414,	0,2896,3035,3643,10630,	Prepachytene
chr5	115147971	115158216	pi-Mlec.3	326	-	115597980	115608225	pi-Mlec.1	5	173,58,177,179,414,	0,2097,2236,2844,9831,	Prepachytene
chr11	97663216	97685443	pi-Mllt6.1	99	+	97524530	97546757	pi-Mllt6.1	20	464,80,55,110,104,94,213,99,136,612,182,109,67,143,198,89,350,91,357,3898,	0,1738,2269,2513,3573,3858,6207,7036,9240,10243,11221,11557,12922,13153,13645,13931,15097,15748,17253,18329,	Prepachytene
chr13	24987483	25020304	pi-Mrs2.1	128	-	25079352	25112173	pi-Mrs2.1	11	5705,114,118,153,117,131,174,113,37,74,223,	0,6186,7241,7861,9544,11441,14143,17459,18955,31036,32598,	Hybrid
chr13	24987483	25020123	pi-Mrs2.2	129	-	25079352	25111992	pi-Mrs2.1	12	5705,114,118,153,117,131,174,113,37,74,70,678,	0,6186,7241,7861,9544,11441,14143,17459,18955,31036,31420,31962,	Hybrid
chr13	24991271	25020123	pi-Mrs2.3	130	-	25083140	25111992	pi-Mrs2.1	12	1917,114,118,153,117,131,174,113,37,74,70,678,	0,2398,3453,4073,5756,7653,10355,13671,15167,27248,27632,28174,	Hybrid
chr13	24992941	25020123	pi-Mrs2.4	131	-	25084810	25111992	pi-Mrs2.1	11	247,114,118,153,117,131,174,113,37,74,678,	0,728,1783,2403,4086,5983,8685,12001,13497,25578,26504,	Hybrid
chr18	60684494	60748654	pi-Ndst1.1	240	-	60844148	60908308	pi-Ndst1.1	15	4870,103,110,171,175,124,97,183,129,186,155,88,495,910,154,	0,5469,6683,7434,10841,12572,13944,15013,15877,18278,19242,20581,23106,28228,64006,	Prepachytene
chr6	92091401	92173057	pi-Nr2c2.1	368	+	92041395	92123051	pi-Nr2c2.1	15	341,40,111,201,103,180,148,94,134,178,122,140,138,106,5599,	0,47585,48378,58202,60913,62933,65170,66004,66928,67810,68917,70511,71719,72786,76057,	Hybrid
chr6	92092374	92167950	pi-Nr2c2.2	369	+	92042368	92117944	pi-Nr2c2.1	17	440,84,40,111,201,103,74,180,148,94,134,178,122,140,138,106,492,	0,12907,46612,47405,57229,59940,60555,61960,64197,65031,65955,66837,67944,69538,70746,71813,75084,	Hybrid
chr13	55212056	55318324	pi-Nsd1.1	152	+	55313417	55419685	pi-Nsd1.1	25	51,114,90,136,173,2560,125,271,110,76,119,144,124,201,180,157,206,113,270,117,142,107,205,38,6206,	0,1147,2004,21838,26633,33461,48287,49487,51276,56391,64466,65475,70602,77998,79074,81501,83930,86507,87634,89670,90782,94879,98280,99889,100062,	Prepachytene
chr13	55212056	55240848	pi-Nsd1.3	150	+	55313417	55342209	pi-Nsd1.1	6	51,114,90,136,173,307,	0,1147,2004,21838,26633,28485,	Prepachytene
chr13	55212056	55318324	pi-Nsd1.2	151	+	55313417	55419685	pi-Nsd1.1	24	51,947,136,173,2560,125,271,110,76,119,144,124,201,180,157,206,113,270,117,142,107,205,38,6206,	0,1147,21838,26633,33461,48287,49487,51276,56391,64466,65475,70602,77998,79074,81501,83930,86507,87634,89670,90782,94879,98280,99889,100062,	Prepachytene
chr13	55212056	55314014	pi-Nsd1.4	153	+	55313417	55415375	pi-Nsd1.1	24	51,114,90,136,173,2560,125,271,110,76,119,144,124,201,180,157,206,113,270,117,142,107,205,1896,	0,1147,2004,21838,26633,33461,48287,49487,51276,56391,64466,65475,70602,77998,79074,81501,83930,86507,87634,89670,90782,94879,98280,100062,	Prepachytene
chr13	55212056	55314014	pi-Nsd1.5	154	+	55313417	55415375	pi-Nsd1.1	23	51,947,136,173,2560,125,271,110,76,119,144,124,201,180,157,206,113,270,117,142,107,205,1896,	0,1147,21838,26633,33461,48287,49487,51276,56391,64466,65475,70602,77998,79074,81501,83930,86507,87634,89670,90782,94879,98280,100062,	Prepachytene
chr2	156196657	156309951	pi-Phf20.1	265	+	156022393	156135687	pi-Phf20.1	18	140,115,172,85,80,388,114,189,180,279,99,165,179,100,196,397,184,2658,	0,26677,55118,57568,67623,70497,75884,77025,79831,91143,95808,96756,97439,99991,101863,106125,107973,110636,	Prepachytene
chr2	156196657	156214339	pi-Phf20.2	264	+	156022393	156040075	pi-Phf20.1	1	17682,	0,	Prepachytene
chr15	100575318	100580234	pi-Pou6f1.1	201	-	100405749	100410665	pi-Pou6f1.1	2	3300,359,	0,4557,	Hybrid
chr16	16896456	16927358	pi-Ppm1f.1	206	+	16896549	16927451	pi-Ppm1f.1	8	168,268,143,203,189,144,94,3719,	0,6867,14482,17577,18703,21203,26006,27183,	Prepachytene
chr1	134754664	134955950	pi-Ppp1r12b.1	26	-	136651241	136852527	pi-Ppp1r12b.1	24	5831,51,54,105,145,17,42,113,190,189,91,183,126,83,201,113,140,80,75,145,160,119,131,459,	0,17333,18761,21711,22650,27486,79770,81120,81313,83188,87978,111113,118142,119274,121300,124968,131758,132610,136091,137493,138685,141678,147713,200827,	Prepachytene
chr1	133131137	133139782	pi-Ppp1r15b.1	25	+	135027714	135036359	pi-Ppp1r15b.1	2	2478,3120,	0,5525,	Prepachytene
chr11	79660712	79698022	pi-Rab11fip4.1	89	+	79474214	79511524	pi-Rab11fip4.1	12	144,224,126,135,36,462,141,82,138,156,144,5300,	0,20075,22697,23510,23888,24315,25839,28902,29745,29959,31043,32010,	Prepachytene
chr11	79591211	79694013	pi-Rab11fip4.2	88	+	79404713	79507515	pi-Rab11fip4.1	15	223,88,89,224,195,135,36,100,104,141,82,138,156,144,1291,	0,28417,29255,89576,92129,93011,93389,93816,94174,95340,98403,99246,99460,100544,101511,	Prepachytene
chr9	106692554	106789172	pi-Rad54l2.2	460	-	106594885	106691503	pi-Rad54l2.1	22	1156,93,90,200,197,173,206,100,119,119,252,178,343,197,134,183,227,117,140,199,194,193,	0,3317,5563,7940,10090,10937,11510,13213,15660,17779,18113,19777,20689,23506,24631,25194,26358,27053,27770,30161,61390,96425	Prepachytene
chr9	106688081	106789172	pi-Rad54l2.1	459	-	106590412	106691503	pi-Rad54l2.1	22	5629,93,90,200,197,173,206,100,119,119,252,178,343,197,134,183,227,117,140,199,194,193,	0,7790,10036,12413,14563,15410,15983,17686,20133,22252,22586,24250,25162,27979,29104,29667,30831,31526,32243,34634,65863,100898,	Prepachytene
chr1	160906383	160974973	pi-Rc3h1.1	30	+	162836514	162905104	pi-Rc3h1.1	20	316,381,121,240,176,201,133,119,113,282,215,368,165,153,214,91,133,171,116,7327,	0,23580,31728,33611,34435,36144,40150,41923,43838,44457,45231,48400,49431,53017,55887,57095,57324,58566,59289,61263,	Hybrid
chr1	160906383	160968048	pi-Rc3h1.2	29	+	162836514	162898179	pi-Rc3h1.1	20	316,381,121,240,176,201,133,119,113,282,215,368,165,153,214,91,133,171,116,402,	0,23580,31728,33611,34435,36144,40150,41923,43838,44457,45231,48400,49431,53017,55887,57095,57324,58566,59289,61263,	Hybrid
chr4	135412307	135433791	pi-Rcan3.1	302	-	134968222	134989706	pi-Rcan3.1	5	4291,172,174,232,180,	0,6072,7938,12906,21304,	Prepachytene
chr7	99920256	99980458	pi-Rnf169.1	402	-	107068766	107128968	pi-Rnf169.1	6	6227,100,119,147,74,487,	0,6836,14905,22702,35210,59715,	Prepachytene
chr9	61913285	61914541	pi-Rplp1.1	456	-	61761092	61762348	pi-Rplp1.1	3	236,75,185,	0,602,1071,	Prepachytene
chr15	89501373	89560260	pi-Shank3.1	200	+	89331804	89390691	pi-Shank3.1	19	102,109,152,374,78,67,271,194,114,76,83,125,133,81,24,131,85,2257,2526,	0,1746,1929,2166,2943,4016,19729,22652,23786,29969,30252,30721,30955,32000,36641,41726,42420,46252,56361,	Prepachytene
chr15	89499856	89560260	pi-Shank3.2	199	+	89330287	89390691	pi-Shank3.1	22	63,204,72,109,152,168,117,78,67,271,194,114,76,83,125,133,81,24,131,85,2257,2526,	0,358,1547,3263,3446,3683,3940,4460,5533,21246,24169,25303,31486,31769,32238,32472,33517,38158,43243,43937,47769,57878,	Prepachytene
chr15	89499856	89560260	pi-Shank3.3	198	+	89330287	89390691	pi-Shank3.1	21	63,204,72,109,152,168,117,78,67,271,194,114,76,83,125,133,81,24,131,85,12635,	0,358,1547,3263,3446,3683,3940,4460,5533,21246,24169,25303,31486,31769,32238,32472,33517,38158,43243,43937,47769,	Prepachytene
chr11	75531716	75577567	pi-Slc43a2.1	85	+	75345218	75391069	pi-Slc43a2.1	14	62,201,208,56,77,93,134,203,147,139,130,74,124,5253,	0,871,11441,12965,14037,29182,31055,31274,31845,35262,36644,38854,40040,40598,	Prepachytene
chr11	75532111	75577567	pi-Slc43a2.2	86	+	75345613	75391069	pi-Slc43a2.1	14	303,201,208,56,77,93,134,203,147,139,130,74,124,5253,	0,476,11046,12570,13642,28787,30660,30879,31450,34867,36249,38459,39645,40203,	Prepachytene
chr11	75532111	75573782	pi-Slc43a2.3	87	+	75345613	75387284	pi-Slc43a2.1	14	303,201,208,56,77,93,134,203,147,139,130,74,124,1468,	0,476,11046,12570,13642,28787,30660,30879,31450,34867,36249,38459,39645,40203,	Prepachytene
chr11	60777537	60784290	pi-Smcr8.1	83	+	60591039	60597792	pi-Smcr8.1	2	2844,537,	0,6216,	Prepachytene
chr11	60777537	60788285	pi-Smcr8.3	82	+	60591039	60601787	pi-Smcr8.1	2	2844,4532,	0,6216,	Prepachytene
chr11	60777537	60781064	pi-Smcr8.2	81	+	60591039	60594566	pi-Smcr8.1	1	3527,	0,	Prepachytene
chr4	59805649	59904740	pi-Snx30.1	289	+	59818521	59917612	pi-Snx30.1	9	576,192,111,159,196,200,87,153,5833,	0,51795,62588,73572,79330,80757,86812,88875,93258,	Prepachytene
chr11	97362327	97398541	pi-Socs7.1	98	+	97223641	97259855	pi-Socs7.1	11	1096,65,105,102,192,131,169,129,136,151,5153,	0,10738,14109,14669,15167,15608,16215,20572,26784,27238,31061,	Prepachytene
chr11	97362327	97393630	pi-Socs7.2	97	+	97223641	97254944	pi-Socs7.1	10	1096,65,105,102,131,169,129,136,151,242,	0,10738,14109,14669,15608,16215,20572,26784,27238,31061,	Prepachytene
chr5	113937099	113993758	pi-Ssh1.1	320	-	114387108	114443767	pi-Ssh1.1	15	6366,553,201,147,47,129,94,195,66,69,122,65,104,41,95,	0,9176,13286,14779,16153,18618,20284,21614,23500,24250,29080,29609,33271,52546,56564,	Prepachytene
chr2	37569876	37703370	pi-Strbp.1	251	-	37425396	37558890	pi-Strbp.1	18	14230,45,124,141,135,159,200,93,112,98,112,96,92,145,166,221,170,179,	0,16633,20780,26827,29244,30868,33058,34045,54296,54616,55301,56605,57558,65547,70974,75594,77239,133315,	Hybrid
chr2	37583155	37703370	pi-Strbp.2	252	-	37438675	37558890	pi-Strbp.1	18	951,45,124,141,135,159,200,93,112,98,112,96,92,145,166,221,170,179,	0,3354,7501,13548,15965,17589,19779,20766,41017,41337,42022,43326,44279,52268,57695,62315,63960,120036,	Hybrid
chr8	25155629	25203880	pi-Tacc1.1	414	-	26266101	26314352	pi-Tacc1.1	11	4191,121,107,161,44,77,126,53,124,61,115,	0,5565,8759,9831,11732,11885,13567,15642,19512,22304,48136,	Hybrid
chr8	25154552	25203880	pi-Tacc1.2	412	-	26265024	26314352	pi-Tacc1.1	11	5268,121,107,161,44,77,126,53,124,61,115,	0,6642,9836,10908,12809,12962,14644,16719,20589,23381,49213,	Hybrid
chr8	25157726	25203880	pi-Tacc1.5	415	-	26268198	26314352	pi-Tacc1.1	11	2094,121,107,161,44,77,126,53,124,61,115,	0,3468,6662,7734,9635,9788,11470,13545,17415,20207,46039,	Hybrid
chr8	25154552	25201387	pi-Tacc1.3	411	-	26265024	26311859	pi-Tacc1.1	11	5268,121,107,161,44,77,126,53,124,61,266,	0,6642,9836,10908,12809,12962,14644,16719,20589,23381,46569,	Hybrid
chr8	25154552	25201387	pi-Tacc1.4	413	-	26265024	26311859	pi-Tacc1.1	13	5268,121,107,161,44,77,126,53,124,61,1108,116,266,	0,6642,9836,10908,12809,12962,14644,16719,20589,23381,27270,45538,46569,	Hybrid
chr5	135149692	135162666	pi-Tbl2.1	332	+	135625562	135638536	pi-Tbl2.1	7	172,122,185,152,127,153,3447,	0,3242,4621,6675,7839,8911,9527,	Hybrid
chr5	135149460	135162666	pi-Tbl2.2	330	+	135625330	135638536	pi-Tbl2.1	7	404,122,185,152,127,153,3447,	0,3474,4853,6907,8071,9143,9759,	Hybrid
chr5	135149164	135163872	pi-Tbl2.3	329	+	135625034	135639742	pi-Tbl2.1	7	700,122,185,152,127,153,4653,	0,3770,5149,7203,8367,9439,10055,	Hybrid
chr5	135149692	135159823	pi-Tbl2.4	331	+	135625562	135635693	pi-Tbl2.1	7	172,122,185,152,127,153,604,	0,3242,4621,6675,7839,8911,9527,	Hybrid
chr15	81802717	81826859	pi-Tef.1	190	+	81633147	81657289	pi-Tef.1	4	169,318,221,3394,	0,12226,18481,20748,	Prepachytene
chr15	81811412	81826859	pi-Tef.2	192	+	81641842	81657289	pi-Tef.1	4	308,318,221,3394,	0,3531,9786,12053,	Prepachytene
chr15	81809033	81823904	pi-Tef.3	191	+	81639463	81654334	pi-Tef.1	4	226,318,221,439,	0,5910,12165,14432,	Prepachytene
chr6	83362373	83441608	pi-Tet3.1	345	-	83312367	83391602	pi-Tet3.1	11	7452,337,138,90,151,209,94,91,2158,57,59,	0,8009,10820,11409,13376,14392,17498,23611,40293,78843,79176,	Prepachytene
chr6	83362373	83455516	pi-Tet3.2	344	-	83312367	83405510	pi-Tet3.1	11	7452,337,138,90,151,209,94,91,2158,57,767,	0,8009,10820,11409,13376,14392,17498,23611,40293,78843,92376,	Prepachytene
chr1	118627944	118685162	pi-Tfcp2l1.1	18	+	120524521	120581739	pi-Tfcp2l1.1	15	158,152,77,106,107,153,111,92,49,94,91,104,143,52,7775,	0,4297,24356,24924,25771,28423,31063,34035,36814,36953,38171,40686,41444,47630,49443,	Prepachytene
chr1	118675581	118677706	pi-Tfcp2l1.2	20	+	120572158	120574283	pi-Tfcp2l1.1	2	45,319,	0,1806,	Prepachytene
chr1	118627944	118677706	pi-Tfcp2l1.3	19	+	120524521	120574283	pi-Tfcp2l1.1	15	158,152,77,106,107,153,111,92,49,94,91,104,143,52,319,	0,4297,24356,24924,25771,28423,31063,34035,36814,36953,38171,40686,41444,47630,49443,	Prepachytene
chr8	66511737	66519199	pi-Tktl2.1	421	+	69035636	69043098	pi-Tktl2.1	2	1963,4407,	0,3055,	Hybrid
chr10	127677051	127695165	pi-Tmem194.1	75	+	127114107	127132221	pi-Tmem194.1	7	176,116,220,73,94,115,737,	0,11181,12173,13809,15916,16432,17377,	Pachytene
chr10	127677051	127701048	pi-Tmem194.2	74	+	127114107	127138104	pi-Tmem194.1	9	176,116,220,73,94,115,226,174,4821,	0,11181,12173,13809,15916,16432,17377,18317,19176,	Pachytene
chr10	127667199	127701048	pi-Tmem194.3	72	+	127104255	127138104	pi-Tmem194.1	10	184,189,116,74,73,94,115,226,174,4821,	0,9440,21033,22025,23661,25768,26284,27229,28169,29028,	Pachytene
chr10	127667199	127668685	pi-Tmem194.4	73	+	127104255	127105741	pi-Tmem194.1	2	184,268,	0,1218,	Pachytene
chr9	114507221	114564369	pi-Trim71.1	475	-	114416339	114473487	pi-Trim71.1	4	6875,135,168,2065,	0,8511,17732,55083,	Prepachytene
chr1	170193430	170215410	pi-Uhmk1.1	34	-	172123561	172145541	pi-Uhmk1.1	8	6583,89,99,77,95,192,293,438,	0,11684,13683,13915,15224,17600,18805,21542,	Prepachytene
chr1	170199518	170215410	pi-Uhmk1.2	35	-	172129649	172145541	pi-Uhmk1.1	8	495,89,99,77,95,192,293,438,	0,5596,7595,7827,9136,11512,12717,15454,	Prepachytene
chr17	27856506	27900040	pi-Uhrf1bp1.1	227	+	27993451	28036985	pi-Uhrf1bp1.1	21	288,163,39,92,190,141,171,187,87,171,140,142,194,1430,197,152,151,263,109,101,4159,	0,20156,20417,20815,22717,23144,23628,24922,27514,27927,28406,28900,29394,29756,33493,36634,36872,38040,38763,38953,39375,	Prepachytene
chr17	27856506	27896222	pi-Uhrf1bp1.2	226	+	27993451	28033167	pi-Uhrf1bp1.1	21	288,163,39,92,190,141,171,187,87,171,140,142,194,1430,197,152,151,263,109,101,341,	0,20156,20417,20815,22717,23144,23628,24922,27514,27927,28406,28900,29394,29756,33493,36634,36872,38040,38763,38953,39375	Prepachytene
chr5	101832959	101851513	pi-Wdfy3.1	314	-	102261978	102280532	pi-Wdfy3.1	8	3322,198,112,324,97,183,180,274,	0,11057,11588,11961,14143,15363,16309,18280,	Pachytene
chr5	101832959	102069932	pi-Wdfy3.2	315	-	102261978	102498951	pi-Wdfy3.1	67	3322,198,112,324,97,183,180,159,155,148,213,92,154,107,118,120,55,81,86,121,149,164,169,228,78,158,183,107,230,161,100,234,180,135,236,218,121,95,162,74,153,191,112,161,232,182,219,101,232,113,215,178,84,458,194,102,468,167,187,193,162,110,124,211,99,89,337,	0,11057,11588,11961,14143,15363,16309,18280,19263,19548,22429,22845,25505,27458,28404,30817,31117,33237,34534,35073,37001,39872,42881,49463,49954,51083,52171,54001,55127,56226,57790,61951,63439,65467,67054,68811,69480,73144,74489,74726,77967,79078,80213,82379,84440,86436,89454,89795,90896,93464,96921,97868,103030,104322,108480,110060,110921,115848,118265,120021,124424,128156,135909,148419,176829,…	Pachytene
chr11	98863632	98905578	pi-Wipf2.2	100	+	98724946	98766892	pi-Wipf2.1	8	270,131,133,117,657,210,102,5934,	0,21341,27067,27863,28430,32484,35098,36012,	Prepachytene
chr11	98863632	98903295	pi-Wipf2.1	101	+	98724946	98764609	pi-Wipf2.1	8	270,131,133,117,657,210,102,3651,	0,21341,27067,27863,28430,32484,35098,36012,	Prepachytene
chr5	38200251	38220389	pi-Zbtb49.1	311	-	38591490	38611628	pi-Zbtb49.1	8	1062,162,83,74,47,1076,167,67,	0,3244,3493,5637,10366,13056,16195,20071,	Prepachytene
chr5	38200251	38220389	pi-Zbtb49.2	310	-	38591490	38611628	pi-Zbtb49.1	7	3406,83,74,47,1076,167,67,	0,3493,5637,10366,13056,16195,20071,	Prepachytene
chr16	43964765	43979030	pi-Zdhhc23.1	216	-	43964878	43979143	pi-Zdhhc23.1	4	4648,168,699,123,	0,6633,8702,14142,	Prepachytene
chr16	43964765	43979755	pi-Zdhhc23.2	215	-	43964878	43979163	pi-Zdhhc23.1	5	4648,168,699,170,297,	0,6633,8702,14142,14693,	Prepachytene
chr10	76032655	76042969	pi-Zfp280b.1	58	+	75495400	75505714	pi-Zfp280b.1	2	94,4736,	0,5578,	Hybrid
chr13	55105321	55134829	pi-Zfp346.1	149	+	55206682	55236190	pi-Zfp346.1	7	197,104,93,145,186,94,2523,	0,7714,8356,10158,17008,25212,26985,	Prepachytene
chr13	55105321	55135057	pi-Zfp346.2	148	+	55206682	55236418	pi-Zfp346.1	8	197,673,104,93,145,234,94,2751,	0,1973,7714,8356,10158,16960,25212,26985,	Prepachytene
chr7	30121923	30140747	pi-Zfp382.1	384	+	30906942	30925766	pi-Zfp382.1	5	153,74,127,93,7485,	0,3844,8777,9608,11339,	Hybrid
chr7	30121923	30134944	pi-Zfp382.2	383	+	30906942	30919963	pi-Zfp382.1	5	153,74,127,93,1682,	0,3844,8777,9608,11339,	Hybrid
chr11	95749142	95772350	pi-Zfp652.1	92	+	95610456	95633664	pi-Zfp652.1	5	465,148,116,145,8812,	0,3732,4219,4768,14396,	Hybrid
chr11	95749142	95764713	pi-Zfp652.2	91	+	95610456	95626027	pi-Zfp652.1	5	1005,148,116,145,1175,	0,3732,4219,4768,14396,	Hybrid
chr8	69761325	69774895	pi-Zfp866.1	422	-	72285224	72298794	pi-Zfp866.1	4	5452,61,127,106,	0,6307,7795,13464,	Prepachytene
chr3	32334793	32365665	pi-Zmat3.1	269	-	32233715	32264587	pi-Zmat3.1	6	6902,101,167,123,327,162,	0,8540,8758,10664,26096,30710,	Hybrid
chr4	108175241	108217922	pi-Zyg11a.1	295	-	107847846	107890527	pi-Zyg11a.1	14	6880,98,62,195,45,162,54,100,65,177,141,752,166,84,	0,8406,9191,11998,14205,14327,16668,16810,18741,20902,25951,29353,34814,42597,	Prepachytene
chr4	108227754	108301090	pi-Zyg11b.1	296	-	107900359	107973695	pi-Zyg11b.1	14	8440,98,53,198,48,162,51,100,65,177,141,755,166,200,	0,9587,14066,14245,16971,17121,22740,23019,24397,27446,32195,38063,44463,73136,	Prepachytene
chr1	57348975	57377520	1-qC1.3-637.1	4	-	57405819	57434364	1-qC1.1	4	11688,198,272,116,	0,13590,26272,28429,
chr1	57359226	57377520	1-qC1.3-637.2	5	-	57416070	57434364	1-qC1.1	4	1437,198,272,116,	0,3339,16021,18178,
chr1	91404881	91406029	1-qD-2017.1	9	-	93301458	93302606	1-qD-2017.1	3	301,119,124,	0,614,1024,	Pachytene
chr1	91403055	91406029	1-qD-2017.2	8	-	93299632	93302606	1-qD-2017.1	3	2127,119,124,	0,2440,2850,	Pachytene
chr1	92992344	92997067	1-qD-4525.1	13	-	94888921	94893644	1-qD-4525.1	1	4723,	0,	Pachytene
chr1	118459144	118459266	1-qE2.3-2.1	17	-	120355721	120355843	1-qE2.1	1	122,	0,
chr1	125174891	125177979	1-qE3-706.1	21	+	127071468	127074556	1-qE3-706.1	1	3088,	0,	Pachytene
chr10	20310505	20312312	10-qA3-143.1	41	-	20030311	20032118	10-qA3-143.1	1	1807,	0,	Pachytene
chr10	20310505	20312760	10-qA3-143.2	42	-	20030311	20032566	10-qA3-143.1	1	2255,	0,	Pachytene
chr10	18796805	18831930	10-qA3-2592.1	37	-	18516611	18551736	10-qA3-2592.1	4	1573,170,124,215,	0,6362,21917,34910,	Pachytene
chr10	18800304	18831930	10-qA3-2592.2	39	-	18520110	18551736	10-qA3-2592.1	3	3033,124,215,	0,18418,31411,	Pachytene
chr10	18796805	18831930	10-qA3-2592.3	38	-	18516611	18551736	10-qA3-2592.1	4	620,5042,124,215,	0,1490,21917,34910,	Pachytene
chr10	18796805	18831930	10-qA3-2592.4	36	-	18516611	18551736	10-qA3-2592.1	5	2688,3729,124,1274,215,	0,2803,21917,32712,34910,	Pachytene
chr10	18818522	18831930	10-qA3-2592.5	40	-	18538328	18551736	10-qA3-2592.1	3	324,1274,215,	0,10995,13193,	Pachytene
chr10	62651692	62701509	10-qB4-6488.1	50	+	62114440	62164257	10-qB4-6488.1	1	49817,	0,	Pachytene
chr10	62651692	62706331	10-qB4-6488.2	48	+	62144404	62169079	10-qB4-6488.1	2	50298,851,	0,53788,	Pachytene
chr10	62651692	62706018	10-qB4-6488.3	49	+	62114440	62168766	10-qB4-6488.1	2	50298,2910,	0,51416,	Pachytene
chr10	66698292	66708692	10-qB5.1-221.1	53	+	66161040	66171440	10-qB5.1	1	10400,	0,
chr10	66692030	66698136	10-qB5.1-5404.1	52	-	66154778	66160884	10-qB5.1	1	6106,	0,
chr10	66679899	66698136	10-qB5.1-5404.2	51	-	66142647	66160884	10-qB5.1	1	18237,	0,
chr10	84488293	84504837	10-qC1-117.1	61	+	83951038	83967582	10-qC1-117.1	1	16544,	0,	Pachytene
chr10	75837523	75861698	10-qC1-12816.1	56	+	75300268	75324443	10-qC1-12816.1	1	24175,	0,	Pachytene
chr10	75837523	75864170	10-qC1-12816.2	57	+	75300268	75326915	10-qC1-12816.1	1	26647,	0,	Pachytene
chr10	86548678	86591509	10-qC1-1527.1	64	-	86011423	86054254	10-qC1-1527.1	1	42831,	0,	Pachytene
chr10	85748561	85775601	10-qC1-2617.1	62	+	85211306	85238346	10-qC1-2617.1	1	27040,	0,	Pachytene
chr10	85748561	85781750	10-qC1-2617.2	63	+	85211306	85244495	10-qC1-2617.1	1	33189,	0,	Pachytene
chr10	86591510	86625875	10-qC1-875.1	67	+	86079756	86088620	10-qC1-875.1	1	34365,	0,	Pachytene
chr10	86617011	86625875	10-qC1-875.2	67	+	86079756	86088620	10-qC1-875.1	1	8864,	0,	Pachytene
chr10	86617011	86655953	10-qC1-875.3	65	+	86079756	86118698	10-qC1-875.1	1	38942,	0,	Pachytene
chr10	94673712	94688442	10-qC2-545.1	68	-	94136457	94151187	10-qC2-545.1	3	3417,117,210,	0,4618,14520,	Pachytene
chr11	50941701	50943725	11-qB1.3-590.1	80	-	50755203	50757227	11-qB1.1	1	2024,	0,
chr11	50940819	50943725	11-qB1.3-590.2	79	-	50754321	50757227	11-qB1.1	1	2906,	0,
chr11	50939595	50943725	11-qB1.3-590.3	77	-	50753097	50757227	11-qB1.1	2	3157,124,	0,4006,
chr11	50939595	50943725	11-qB1.3-590.4	78	-	50753097	50757227	11-qB1.1	1	4130,	0,
chr11	108417575	108425425	11-qE1-252.1	111	-	108278889	108286739	11-qE1-252.1	1	7850,	0,	Pachytene
chr11	107994011	107997723	11-qE1-3997.1	110	+	107855325	107859037	11-qE1-3997.1	2	42,3397,	0,315,	Pachytene
chr11	107994011	107999715	11-qE1-3997.2	108	+	107855325	107861029	11-qE1-3997.1	2	42,5389,	0,315,	Pachytene
chr11	107994011	107994631	11-qE1-3997.3	109	+	107855325	107855945	11-qE1-3997.1	2	42,305,	0,315,	Pachytene
chr11	103425263	103453696	11-qE1-9443.1	105	+	103286577	103315010	11-qE1-9443.1	1	28433,	0,	Pachytene
chr11	103424326	103453696	11-qE1-9443.2	104	+	103285640	103315010	11-qE1-9443.1	1	29370,	0,	Pachytene
chr12	98382371	98420048	12-qE-23911.1	118	-	99620581	99658258	12-qE-23911.1	1	37677,	0,	Pachytene
chr12	98378944	98420048	12-qE-23911.2	117	-	99617154	99658258	12-qE-23911.1	1	40204,	0,	Pachytene
chr12	98420243	98454717	12-qE-7089.1	120	+	99658453	99692927	12-qE-7089.1	1	34474,	0,	Pachytene
chr12	98420147	98455965	12-qE-7089.2	119	+	99658357	99694175	12-qE-7089.1	1	35818,	0,	Pachytene
chr13	21503620	21506524	13-qA3.1-213.1	122	-	21595489	21598393	13-qA3.1	2	1612,17,	0,2887,
chr13	21503620	21506524	13-qA3.1-213.2	121	-	21595489	21598393	13-qA3.1	2	1612,305,	0,2599,
chr13	21504315	21506524	13-qA3.1-213.3	123	-	21596184	21598393	13-qA3.1	2	917,17,	0,2192,
chr13	24905599	24935032	13-qA3.1-355.1	126	+	24997468	25026901	13-qA3.1	3	109,290,372,	0,25499,29061,
chr13	24905599	24907280	13-qA3.1-355.2	125	+	24997468	24999149	13-qA3.1	2	109,1369,	0,312,
chr13	24905599	24916548	13-qA3.1-355.3	127	+	24997468	25008417	13-qA3.1	2	109,10637,	0,312,
chr13	49814721	49895692	13-qA5-156.1	132	+	49910090	49991061	13-qA5-156.1	12	150,1426,130,1079,147,102,163,154,1598,105,210,8113	0,5891,14214,14816,29139,29780,30873,32449,41779,63865,70548,72858	Hybrid
chr13	49814721	49887865	13-qA5-156.2	133	+	49910090	49983234	13-qA5-156.1	12	150,1426,130,1079,147,102,163,154,1598,105,210,286,	0,5891,14214,14816,29139,29780,30873,32449,41779,63865,70548,72858,	Hybrid
chr13	50268024	50317360	13-qA5-208.1	134	+	50363393	50412729	13-qA5-208.1	4	77,162,77,31519,	0,8484,17039,17817,	Pachytene
chr13	50268024	50317360	13-qA5-208.2	136	+	50363393	50412729	13-qA5-208.1	7	77,199,49,159,213,77,31519,	0,5309,7207,8487,16267,17039,17817,	Pachytene
chr13	50268024	50286970	13-qA5-208.3	135	+	50363393	50382339	13-qA5-208.1	4	77,162,77,1129,	0,8484,17039,17817,	Pachytene
chr13	50512222	50595487	13-qA5-464.1	139	-	50607591	50690856	13-qA5-464.1	9	6151,162,350,4945,103,77,213,594,121,	0,10690,10934,26764,64448,65252,65888,73651,83144,	Pachytene
chr13	50509702	50595487	13-qA5-464.2	138	-	50605071	50690856	13-qA5-464.1	9	8671,162,350,4945,103,77,213,594,121,	0,13210,13454,29284,66968,67772,68408,76171,85664,	Pachytene
chr13	50501553	50539111	13-qA5-464.3	137	-	50596922	50634480	13-qA5-464.1	4	16820,159,350,125,	0,21359,21603,37433,	Pachytene
chr13	50558044	50595487	13-qA5-464.4	141	-	50653413	50690856	13-qA5-464.1	3	18729,594,121,	0,27829,37322,	Pachytene
chr13	50518054	50539111	13-qA5-464.5	140	-	50613423	50634480	13-qA5-464.1	4	319,159,350,125,	0,4858,5102,20932,	Pachytene
chr13	50905639	50934148	13-qA5-703.1	142	-	51001008	51029517	13-qA5-703.1	5	8650,162,336,91,140,	0,18940,19184,27615,28369,	Pachytene
chr13	52096734	52124158	13-qA5-967.1	143	+	52192103	52219527	13-qA5-967.1	6	106,304,86,1393,137,2002,	0,1807,2559,21432,23331,25422,	Pachytene
chr13	53393667	53454538	13-qB1-1517.1	147	+	53489036	53549907	13-qB1-1517.1	8	63,129,111,135,177,103,112,438,	0,588,1617,4231,38778,41026,58850,60433,	Pachytene
chr13	53393667	53402936	13-qB1-1517.2	146	+	53489036	53498305	13-qB1-1517.1	6	63,239,111,56,135,1496,	0,478,1617,3928,4231,7773,	Pachytene
chr13	53393667	53402936	13-qB1-1517.3	145	+	53489036	53498305	13-qB1-1517.1	5	63,94,111,60,5035,	0,623,1617,3924,4234,	Pachytene
chr13	53393667	53398182	13-qB1-1517.4	144	+	53489036	53493551	13-qB1-1517.1	5	63,94,111,60,281,	0,623,1617,3924,4234,	Pachytene
chr14	24081993	24120468	14-qA3-19970.1	159	+	24901215	24939690	14-qA3-19970.1	1	38475,	0,	Pachytene
chr14	24081993	24130091	14-qA3-19970.2	160	+	24901215	24949313	14-qA3-19970.1	1	48098,	0,	Pachytene
chr14	24365607	24369814	14-qA3-2286.1	162	-	25184829	25189036	14-qA3-2286.1	1	4207,	0,	Pachytene
chr14	24337662	24369814	14-qA3-2286.2	161	-	25156884	25189036	14-qA3-2286.1	1	32152,	0,	Pachytene
chr14	24425163	24429825	14-qA3-284.1	164	-	25244385	25249047	14-qA3-284.1	1	4662,	0,	Pachytene
chr14	24412816	24429825	14-qA3-284.2	163	-	25232038	25249047	14-qA3-284.1	1	17009,	0,	Pachytene
chr14	19626159	19653410	14-qA3-3095.1	158	-	20445381	20472632	14-qA3-3095.1	1	27251,	0,	Pachytene
chr14	44926822	44950266	14-qC1-1010.1	168	+	45546497	45569941	14-qC1-1010.1	2	18401,224,	0,23220,	Pachytene
chr14	44926822	44950817	14-qC1-1010.2	169	+	45546497	45570492	14-qC1-1010.1	2	18401,775,	0,23220,	Pachytene
chr14	44758112	44789939	14-qC1-1261.1	167	-	45377787	45409614	14-qC1-1261.1	1	31827,	0,	Pachytene
chr15	59249887	59275222	15-qD1-17920.1	174	-	59081442	59106777	15-qD1-17920.1	1	25335,	0,	Pachytene
chr15	59247956	59275222	15-qD1-17920.2	173	-	59079511	59106777	15-qD1-17920.1	1	27266,	0,	Pachytene
chr15	59247365	59275222	15-qD1-17920.3	172	-	59078920	59106777	15-qD1-17920.1	1	27857,	0,	Pachytene
chr15	59275366	59291946	15-qD1-4001.1	175	+	59106921	59123501	15-qD1-4001.1	3	109,81,366,	0,12153,16214,	Pachytene
chr15	59275366	59291946	15-qD1-4001.2	176	+	59106921	59123501	15-qD1-4001.1	3	109,1051,366,	0,12153,16214,	Pachytene
chr15	59275366	59312014	15-qD1-4001.3	177	+	59106921	59143569	15-qD1-4001.1	1	36648,	0,	Pachytene
chr15	74636387	74648452	15-qD3-14639.1	183	+	74466817	74478882	15-qD3-14639.1	1	12065,	0,	Pachytene
chr15	74636387	74653403	15-qD3-14639.2	184	+	74466817	74483833	15-qD3-14639.1	1	17016,	0,	Pachytene
chr15	74636387	74658911	15-qD3-14639.3	182	+	74466817	74489341	15-qD3-14639.1	1	22524,	0,	Pachytene
chr15	79928005	79934410	15-qE1-1119.1	189	+	79758435	79764840	15-qE1-1119.1	1	6405,	0,	Pachytene
chr15	79928005	79949286	15-qE1-1119.2	188	+	79758435	79779716	15-qE1-1119.1	1	21281,	0,	Pachytene
chr15	79928005	79963233	15-qE1-1119.3	187	+	79758435	79793663	15-qE1-1119.1	1	35228,	0,	Pachytene
chr15	83353847	83367280	15-qE1-3710.1	194	-	83184277	83197710	15-qE1-3710.1	5	4190,128,109,482,291,	0,4975,9972,11181,13142,	Hybrid
chr15	83353847	83367280	15-qE1-3710.2	193	-	83184277	83197710	15-qE1-3710.1	4	5103,109,482,291,	0,9972,11181,13142,	Hybrid
chr15	83357536	83367280	15-qE1-3710.3	195	-	83187966	83197710	15-qE1-3710.1	4	1414,109,482,291,	0,6283,7492,9453,	Hybrid
chr15	78653228	78670532	15-qE1-8387.1	186	-	78483658	78500962	15-qE1-8387.1	1	17304,	0,	Pachytene
chr15	78647684	78670532	15-qE1-8387.2	185	-	78478114	78500962	15-qE1-8387.1	1	22848,	0,	Pachytene
chr17	27325196	27367483	17-qA3.3-26735.1	223	+	27462141	27504428	17-qA3.1	3	25775,10079,2485,	0,29380,39802,
chr17	27325196	27363917	17-qA3.3-26735.2	224	+	27462141	27500862	17-qA3.1	1	38721,	0,
chr17	27325196	27367483	17-qA3.3-26735.3	225	+	27462141	27504428	17-qA3.1	2	39459,2485,	0,39802,
chr17	27288275	27325028	17-qA3.3-27363.1	222	-	27425220	27461973	17-qA3.1	1	36753,	0,
chr17	22497401	22519123	17-qA3.3-352.1	219	+	22634368	22656090	17-qA3.1	5	126,91,279,162,6189,	0,795,10889,11250,15533,
chr17	22497401	22522100	17-qA3.3-352.2	217	+	22634368	22659067	17-qA3.1	5	126,91,279,162,9166,	0,795,10889,11250,15533,
chr17	22497401	22513702	17-qA3.3-352.3	218	+	22634368	22650669	17-qA3.1	5	126,91,279,162,768,	0,795,10889,11250,15533,
chr17	50239160	50243017	17-qC-59.1	234	+	50378485	50382342	17-qC-59.1	1	3857,	0,	Pachytene
chr17	50239160	50247541	17-qC-59.2	233	+	50376983	50386866	17-qC-59.1	1	8381,	0,	Pachytene
chr17	49112270	49113511	17-qC-935.1	232	-	49251595	49252836	17-qC-935.1	2	579,78,	0,1163,	Pachytene
chr17	49112270	49113511	17-qC-935.2	231	-	49251595	49252836	17-qC-935.1	2	579,195,	0,1046,	Pachytene
chr17	49112270	49113511	17-qC-935.3	229	-	49251595	49252836	17-qC-935.1	3	579,74,168,	0,902,1073,	Pachytene
chr17	49112270	49113511	17-qC-935.4	230	-	49251595	49252836	17-qC-935.1	3	579,53,195,	0,902,1046,	Pachytene
chr17	49112270	49113511	17-qC-935.5	228	-	49251595	49252836	17-qC-935.1	2	579,339,	0,902,	Pachytene
chr17	66206811	66231758	17-qE1.1-7037.1	235	+	66556151	66581098	17-qE1.1	1	24947,	0,
chr18	67066587	67081661	18-qE1-1295.1	242	+	67226241	67241315	18-qE1-1295.1	1	15074,	0,	Pachytene
chr18	67066587	67084379	18-qE1-1295.2	243	+	67226241	67244033	18-qE1-1295.1	1	17792,	0,	Pachytene
chr18	67029446	67066460	18-qE1-36451.1	241	-	67189100	67226114	18-qE1-36451.1	1	37014,	0,	Pachytene
chr19	37259106	37263866	19-qC2-1361.1	247	-	37333596	37338356	19-qC2-1361.1	3	1997,139,13,	0,4490,4747,	Pachytene
chr19	37254673	37263866	19-qC2-1361.2	246	-	37329163	37338356	19-qC2-1361.1	3	6430,139,13,	0,8923,9180,	Pachytene
chr19	37254673	37263866	19-qC2-1361.3	245	-	37329163	37338356	19-qC2-1361.1	2	6430,270,	0,8923,	Pachytene
chr2	92529805	92540950	2-qE1-new-Gm13817.1	257	+	92529805	92540950	2-qE1-new-Gm13817.1	1	11145,	0,
chr2	92541141	92599077	2-qE1-35981.1	257	+	92381298	92439234	2-qE1-35981.1	1	57936,	0,	Pachytene
chr2	92541141	92609144	2-qE1-35981.2	256	+	92381298	92449301	2-qE1-35981.1	2	57635,9250,	0,58753,	Pachytene
chr2	120692588	120715137	2-qE5-4.1	258	+	120518324	120540873	2-qE5-4.1	10	1217,9837,198,691,118,122,65,203,417,573,	0,3155,13080,13676,20036,20261,20586,20776,21158,21976,	Prepachytene
chr2	127691853	127703711	2-qF1-2536.1	259	+	127517589	127529447	2-qF1-2536.1	6	462,81,297,77,392,4085,	0,749,1580,3787,5900,7773,	Pachytene
chr2	127691853	127703711	2-qF1-2536.2	260	+	127517589	127529447	2-qF1-2536.1	5	830,297,77,392,4085,	0,1580,3787,5900,7773,	Pachytene
chr2	151127447	151158594	2-qG3-1029.1	262	+	150953183	150984330	2-qG3-1029.1	5	92,176,71,259,11107,	0,12431,13041,13598,20040,	Pachytene
chr2	151127447	151158594	2-qG3-1029.2	261	+	150953183	150984330	2-qG3-1029.1	4	92,176,71,17549,	0,12431,13041,13598,	Pachytene
chr3	20402671	20506199	3-qA2-617.1	267	-	20301593	20405121	3-qA2-617.1	9	23,253,189,181,102,98,65899,126,187,	0,692,3452,20367,24713,33608,34661,100668,103341,	Pachytene
chr3	20402671	20506199	3-qA2-617.2	266	-	20301593	20405121	3-qA2-617.1	8	23,253,189,181,102,98,65899,2860,	0,692,3452,20367,24713,33608,34661,100668,	Pachytene
chr3	34826630	34878949	3-qA3-2052.1	270	+	34725552	34777871	3-qA3-2052.1	5	78,111,162,1108,4944,	0,11180,41235,46246,47375,	Pachytene
chr3	34826630	34879283	3-qA3-2052.2	271	+	34725552	34778205	3-qA3-2052.1	5	78,111,162,1108,5278,	0,11180,41235,46246,47375,	Pachytene
chr4	62231005	62239341	4-qB3-277.1	292	+	61892039	61900375	4-qB3-277.1	2	306,6367,	0,1969,	Pachytene
chr4	62231005	62239341	4-qB3-277.2	293	+	61892039	61900375	4-qB3-277.1	1	8336,	0,	Pachytene
chr4	57360190	57364266	4-qB3-3994.1	287	-	57373062	57377138	4-qB3-3994.1	3	1227,98,233,	0,1931,3843,	Pachytene
chr4	57360190	57364266	4-qB3-3994.2	288	-	57373062	57377138	4-qB3-3994.1	3	1227,145,233,	0,1884,3843,	Pachytene
chr4	57356530	57364266	4-qB3-3994.3	286	-	57369402	57377138	4-qB3-3994.1	3	4887,98,233,	0,5591,7503,	Pachytene
chr4	57356530	57364266	4-qB3-3994.4	285	-	57369402	57377138	4-qB3-3994.1	3	4887,145,233,	0,5544,7503,	Pachytene
chr4	62220597	62228511	4-qB3-639.1	290	-	61881631	61891970	4-qB3-639.1	2	5959,315,	0,7599,	Pachytene
chr4	62220597	62228511	4-qB3-639.2	291	-	61881631	61891970	4-qB3-639.1	1	7914,	0,	Pachytene
chr4	94280151	94331623	4-qC5-17839.1	294	-	93946842	93998314	4-qC5-17839.1	1	51472,	0,	Pachytene
chr4	123833624	123841966	4-qD2.2-2182.1	297	-	123510867	123519209	4-qD2.1	1	8342,	0,
chr4	123894130	123896600	4-qD2.2-349.1	299	-	123571373	123573843	4-qD2.1	1	2470,	0,
chr4	123892082	123896600	4-qD2.2-349.2	298	-	123569325	123573843	4-qD2.1	1	4518,	0,
chr4	135626795	135630198	4-qD3-2082.1	303	+	135182710	135186113	4-qD3-2082.1	2	250,2443,	0,960,	Pachytene
chr4	135626795	135630198	4-qD3-2082.2	306	+	135182710	135186113	4-qD3-2082.1	3	250,129,2443,	0,518,960,	Pachytene
chr4	135626795	135629008	4-qD3-2082.3	305	+	135182710	135184923	4-qD3-2082.1	2	250,1253,	0,960,	Pachytene
chr4	135626795	135628019	4-qD3-2082.4	304	+	135182710	135183934	4-qD3-2082.1	2	250,264,	0,960,	Pachytene
chr5	113340137	113365732	5-qF-14224.1	318	+	113769157	113794752	5-qF-14224.1	1	25595,	0,	Pachytene
chr5	113340137	113376874	5-qF-14224.2	319	+	113769157	113805894	5-qF-14224.1	1	36737,	0,	Pachytene
chr5	113323201	113340095	5-qF-14508.1	317	-	113752221	113769115	5-qF-14508.1	1	16894,	0,	Pachytene
chr5	113320454	113340095	5-qF-14508.2	316	-	113749474	113769115	5-qF-14508.1	1	19641,	0,	Pachytene
chr5	114834170	114853587	5-qF-4633.1	322	-	115284179	115303596	5-qF-4633.1	1	19417,	0,	Pachytene
chr5	114828519	114853587	5-qF-4633.2	321	-	115278528	115303596	5-qF-4633.1	1	25068,	0,	Pachytene
chr5	143758378	143767130	5-qG2-2301.1	338	+	144519247	144527999	5-qG2-2301.1	2	411,3457,	0,5295,	Pachytene
chr5	143758378	143768596	5-qG2-2301.2	337	+	144519247	144529465	5-qG2-2301.1	2	411,4923,	0,5295,	Pachytene
chr5	136919145	136937112	5-qG2-950.1	333	+	137395015	137412982	5-qG2-950.1	4	286,121,192,3374,	0,3161,6558,14593,	Pachytene
chr5	149790076	149825340	5-qG3-23659.1	340	-	150592651	150627915	5-qG3-23659.1	1	35264,	0,	Pachytene
chr5	149790071	149831589	5-qG3-23659.2	339	-	150592646	150634164	5-qG3-23659.1	1	41518,	0,	Pachytene
chr6	83575940	83588124	6-qC3-100.1	351	+	83525934	83538118	6-qC3-100.1	6	28,127,80,78,89,2893,	0,123,3637,4080,7613,9291,	Pachytene
chr6	83575940	83589660	6-qC3-100.2	347	+	83525934	83539654	6-qC3-100.1	6	28,127,80,78,39,4429,	0,123,3637,4080,7663,9291,	Pachytene
chr6	83575940	83589660	6-qC3-100.3	348	+	83525934	83539654	6-qC3-100.1	6	28,127,80,78,89,4429,	0,123,3637,4080,7613,9291,	Pachytene
chr6	83575940	83589660	6-qC3-100.4	349	+	83525934	83539654	6-qC3-100.1	7	28,127,80,78,105,89,4429,	0,123,3637,4080,6689,7613,9291,	Pachytene
chr6	83575940	83590341	6-qC3-100.5	350	+	83525934	83540335	6-qC3-100.1	6	28,127,80,78,89,5110,	0,123,3637,4080,7613,9291,	Pachytene
chr6	83575940	83589660	6-qC3-100.6	352	+	83525934	83539654	6-qC3-100.1	5	28,127,80,3622,4429,	0,123,3637,4080,9291,	Pachytene
chr6	83575940	83589660	6-qC3-100.7	346	+	83525934	83539654	6-qC3-100.1	4	3717,78,1013,4429,	0,4080,6689,9291,	Pachytene
chr6	85987111	86003606	6-qC3-2394.1	360	-	85937105	85953600	6-qC3-2394.1	5	4148,154,137,251,164,	0,5875,10978,14692,16331,	Pachytene
chr6	85985214	86003606	6-qC3-2394.2	359	-	85935208	85953600	6-qC3-2394.1	4	6045,154,137,1803,	0,7772,12875,16589,	Pachytene
chr6	81893817	81910494	6-qC3-6258.1	343	-	81843811	81860488	6-qC3-6258.1	6	6931,163,21,74,123,30,	0,8846,14193,14643,16168,16647,	Pachytene
chr6	81893817	81910494	6-qC3-6258.2	342	-	81843811	81860488	6-qC3-6258.1	6	6931,136,21,74,123,257,	0,8846,14193,14643,16168,16420,	Pachytene
chr6	81893817	81911839	6-qC3-6258.3	341	-	81843811	81861833	6-qC3-6258.1	6	6931,163,21,74,123,1602,	0,8846,14193,14643,16168,16420,	Pachytene
chr6	87982340	87994167	6-qD1-2831.1	363	-	87932334	87944161	6-qD1-2831.1	1	11827,	0,	Pachytene
chr6	87962455	87994167	6-qD1-2831.2	361	-	87912449	87944161	6-qD1-2831.1	2	20206,11220,	0,20492,	Pachytene
chr6	87962455	87994167	6-qD1-2831.3	362	-	87912449	87944161	6-qD1-2831.1	1	31712,	0,	Pachytene
chr6	128438799	128506907	6-qF3-1063.1	378	+	128388817	128456925	6-qF3-1063.1	5	588,182,153,198,3951,	0,715,50091,63366,64157,	Hybrid
chr6	128438799	128506907	6-qF3-1063.2	379	+	128388817	128456925	6-qF3-1063.1	5	48,333,182,153,4742,	0,255,715,50091,63366,	Hybrid
chr6	128438799	128449590	6-qF3-1063.3	382	+	128388817	128399608	6-qF3-1063.1	4	48,333,182,6806,	0,255,715,3985,	Hybrid
chr6	128438799	128449590	6-qF3-1063.4	380	+	128388817	128399608	6-qF3-1063.1	3	588,182,6806,	0,715,3985,	Hybrid
chr6	128438799	128451889	6-qF3-1063.5	381	+	128388817	128401907	6-qF3-1063.1	3	588,182,9105,	0,715,3985,	Hybrid
chr6	127796430	127841890	6-qF3-28913.1	375	+	127746448	127791908	6-qF3-28913.1	1	45460,	0,	Pachytene
chr6	128172096	128200582	6-qF3-3040.1	377	-	128122114	128150600	6-qF3-3040.1	6	216,167,6983,256,105,403,	0,9816,10640,18446,27510,28083,	Hybrid
chr6	128169704	128200582	6-qF3-3040.2	376	-	128119722	128150600	6-qF3-3040.1	6	2608,167,6983,256,105,403,	0,12208,13032,20838,29902,30475,	Hybrid
chr6	127776075	127796372	6-qF3-8009.1	374	-	127726093	127746390	6-qF3-8009.1	2	405,18036,	0,2261,	Pachytene
chr7	52887606	52913867	7-qB5-6255.1	386	+	60142976	60169237	7-qB5-6255.1	6	51,162,171,109,130,7202,	0,1676,2967,4017,7865,19059,	Pachytene
chr7	52887606	52913867	7-qB5-6255.2	385	+	60142976	60169237	7-qB5-6255.1	6	51,350,143,113,126,7205,	0,1493,2972,4014,7865,19056,	Pachytene
chr7	69909763	69966359	7-qD1-16444.1	390	+	77054649	77111245	7-qD1-16444.1	2	51800,3081,	0,53515,	Pachytene
chr7	69909763	69966359	7-qD1-16444.2	389	+	77054649	77111245	7-qD1-16444.1	1	56596,	0,	Pachytene
chr7	73105311	73126555	7-qD1-19431.1	394	+	80250197	80271441	7-qD1-19431.1	1	21244,	0,	Pachytene
chr7	73105311	73146779	7-qD1-19431.2	393	+	80250197	80291665	7-qD1-19431.1	1	41468,	0,	Pachytene
chr7	73097825	73105273	7-qD1-654.1	391	-	80242711	80250159	7-qD1-654.1	3	450,137,4621,	0,1411,2827,	Pachytene
chr7	73102221	73105273	7-qD1-654.2	392	-	80247107	80250159	7-qD1-654.1	1	3052,	0,	Pachytene
chr7	69874209	69909583	7-qD1-9417.1	388	-	77019095	77054469	7-qD1-9417.1	1	35374,	0,	Pachytene
chr7	73816594	73833020	7-qD2-11976.1	400	+	80961480	80977906	7-qD2-11976.1	3	9437,143,623,	0,10244,15803,	Pachytene
chr7	73816594	73836649	7-qD2-11976.2	398	+	80961480	80981535	7-qD2-11976.1	3	9437,143,1387,	0,10244,18668,	Pachytene
chr7	73816594	73838894	7-qD2-11976.3	399	+	80961480	80983780	7-qD2-11976.1	4	9437,143,167,2698,	0,10244,18668,19602,	Pachytene
chr7	73781430	73816469	7-qD2-24830.1	397	-	80926316	80961355	7-qD2-24830.1	1	35039,	0,	Pachytene
chr7	73774465	73816469	7-qD2-24830.2	396	-	80919351	80961355	7-qD2-24830.1	2	516,40087,	0,1917,	Pachytene
chr7	73773916	73816469	7-qD2-24830.3	395	-	80918802	80961355	7-qD2-24830.1	2	1065,40087,	0,2466,	Pachytene
chr7	75769041	75782107	7-qD2-40.1	401	-	82913927	82926993	7-qD2-40.1	1	13066,	0,	Prepachytene
chr7	125349870	125364820	7-qF3-246.1	408	+	132493384	132508334	7-qF3-246.1	1	14950,	0,	Pachytene
chr7	125332752	125349772	7-qF3-3125.1	407	-	132476266	132493286	7-qF3-3125.1	3	363,81,247,	0,1693,16773,	Pachytene
chr7	125331784	125349772	7-qF3-3125.2	406	-	132475298	132493286	7-qF3-3125.1	3	1331,81,247,	0,2661,17741,	Pachytene
chr7	125327949	125349772	7-qF3-3125.3	404	-	132471463	132493286	7-qF3-3125.1	3	5166,81,247,	0,6496,21576,	Pachytene
chr7	125327949	125349772	7-qF3-3125.4	405	-	132471463	132493286	7-qF3-3125.1	4	5166,81,69,247,	0,6496,17650,21576,	Pachytene
chr7	125316892	125349772	7-qF3-3125.5	403	-	132460406	132493286	7-qF3-3125.1	4	16223,81,69,247,	0,17553,28707,32633,	Pachytene
chr8	27293076	27296288	8-qA2-343.1	416	-	28403548	28406760	8-qA2-343.1	1	3212,	0,	Pachytene
chr8	37103897	37105508	8-qA4-155.1	419	-	38166951	38168562	8-qA4-155.1	1	1611,	0,	Pachytene
chr8	37104375	37105508	8-qA4-155.2	420	-	38167429	38168562	8-qA4-155.1	1	1133,	0,	Pachytene
chr8	37092065	37094955	8-qA4-332.1	418	-	38155119	38158009	8-qA4-332.1	1	2890,	0,	Pachytene
chr8	37088934	37094955	8-qA4-332.2	417	-	38151988	38158009	8-qA4-332.1	1	6021,	0,	Pachytene
chr8	93409941	93427377	8-qC5-2209.1	424	-	95933840	95951276	8-qC5-2209.1	3	13672,96,680,	0,16164,16756,	Pachytene
chr8	92189459	92194416	8-qC5-8200.1	423	+	94713358	94718315	8-qC5-8200.1	1	4957,	0,	Pachytene
chr8	110117665	110132456	8-qE1-3748.1	429	+	112641565	112656356	8-qE1-3748.1	3	88,242,308,	0,693,14483,	Pachytene
chr8	110117665	110131098	8-qE1-3748.2	430	+	112641565	112654998	8-qE1-3748.1	3	88,242,9239,	0,693,4194,	Pachytene
chr9	3184709	3199792	9-qA1-178.1	441	-	3184709	3199792	9-qA1-178.1	5	6096,248,229,91,256,	0,7455,8110,12567,14827,	Pachytene
chr9	3181783	3199792	9-qA1-178.2	440	-	3181783	3199792	9-qA1-178.1	5	9022,248,229,91,256,	0,10381,11036,15493,17753,	Pachytene
chr9	3190376	3199792	9-qA1-178.3	442	-	3190376	3199792	9-qA1-178.1	5	429,248,229,91,256,	0,1788,2443,6900,9160,	Pachytene
chr9	54249945	54269299	9-qA5.3-1495.1	454	+	54097752	54117106	9-qA5.1	1	19354,	0,
chr9	54249945	54277638	9-qA5.3-1495.2	455	+	54097752	54125445	9-qA5.1	1	27693,	0,
chr9	54207173	54249823	9-qA5.3-24188.1	453	-	54054980	54097630	9-qA5.1	1	42650,	0,
chr9	67733944	67760929	9-qC-10667.1	458	+	67581751	67608736	9-qC-10667.1	1	26985,	0,	Pachytene
chr9	67691251	67733786	9-qC-31469.1	457	-	67539058	67581593	9-qC-31469.1	1	42535,	0,	Pachytene
chr9	122802460	122805469	9-qF4-150.1	481	-	122711578	122714587	9-qF4-150.1	1	3009,	0,	Pachytene
chr9	122780672	122805469	9-qF4-150.2	480	-	122689790	122714587	9-qF4-150.1	1	24797,	0,	Pachytene

## Sheet: human
Supplementary Table 4b. Refined piRNA gene annotations for human.
chr1	1496227	1509964	pi-SSU72.1	0	-	1496227	1509964	pi-SSU72	2	4069,107	0,13630	Prepachytene
chr1	1592939	1624167	pi-SLC35E2B.1	0	-	1592939	1624167	pi-SLC35E2B	10	2916,1591,146,73,54,121,128,136,469,280	0,2928,6826,8163,8597,10008,13962,14563,14877,30948	Prepachytene
chr1	24577919	24662214	1-p36-1107.1	0	-	24577919	24662214	1-p36-1107	2	2520,28	0,84267	Pachytene
chr1	145209670	145293590	pi-NOTCH2NL.1	0	+	145209670	145293590	pi-NOTCH2NL	6	2769,4657,74,260,336,11636	0,17370,39150,63514,71698,72284	Prepachytene
chr1	173837220	173855774	pi-ZBTB37.2	0	+	173837434	173855774	pi-ZBTB37	4	173,824,952,1001	0,214,2114,17553	Prepachytene
chr1	173837220	173872687	pi-ZBTB37.1	0	+	173837434	173872687	pi-ZBTB37	5	173,824,949,100,17914	0,214,2117,5384,17553	Prepachytene
chr1	179554561	179560921	1-q25-2976.1	0	-	179554561	179560921	1-q25-2976	3	4573,283,172	0,5331,6188	Pachytene
chr1	222645249	222663042	1-q41-289.1	0	-	222645249	222663042	1-q41-289	8	5246,58,191,124,65,57,367,123	0,5339,7460,8395,14149,14785,15267,17670	Prepachytene
chr10	29078329	29084924	10-p11-10777.1	0	-	29078329	29084924	10-p11-10777	2	3544,1454	0,5141	Pachytene
chr10	29078329	29084924	10-p11-10777.2	0	-	29078329	29084924	10-p11-10777	2	3544,223	0,6372	Pachytene
chr10	29078329	29084924	10-p11-10777.3	0	-	29078329	29084924	10-p11-10777	3	3544,102,223	0,5141,6372	Pachytene
chr10	45493145	45496336	10-q11-242.1	0	-	45493145	45496336	10-q11-242	2	2719,359	0,2832	Pachytene
chr10	79523757	79543671	10-q22-16903.1	0	+	79523757	79543671	10-q22-16903	1	19914	0	Pachytene
chr10	85320748	85324882	10-q22-295.1	0	-	85320748	85324882	10-q22-295	1	4134	0	Pachytene
chr10	85320748	85324882	10-q22-295.2	0	-	85320748	85324882	10-q22-295	2	1207,1185	0,2949	Pachytene
chr10	88961261	89076382	10-q23-1174.1	0	-	88961261	89076382	10-q23-1174	3	44708,54,8669	0,86937,106452	Prepachytene
chr10	91548500	91591735	10-q23-411.1	0	-	91548500	91591735	10-q23-411	1	43235	0	Pachytene
chr10	91589266	91600618	10-q23-715.1	0	+	91589266	91600618	10-q23-715	4	236,335,57,3644	0,460,5691,7708	Pachytene
chr10	91589312	91600618	10-q23-715.2	0	+	91589312	91600618	10-q23-715	3	749,57,3644	0,5645,7662	Pachytene
chr10	91589312	91600618	10-q23-715.3	0	+	91589312	91600618	10-q23-715	3	190,57,3644	0,5645,7662	Pachytene
chr10	105253735	105366211	pi-NEURL1.1	0	+	105253735	105366211	pi-NEURL1	6	494,242,322,690,147,16321	0,76893,77522,90557,95535,96155	Prepachytene
chr10	105353783	105615301	pi-SH3PXD2A.1	0	-	105353783	105615301	pi-SH3PXD2A	15	9763,120,50,338,118,84,114,132,45,29,92,77,76,81,349	0,11771,17554,18826,23170,28443,33062,66957,74582,99002,130244,141706,173068,207256,261169	Prepachytene
chr11	8040790	8127654	pi-TUB.1	0	+	8040790	8127654	pi-TUB	12	115,52,163,144,168,122,198,113,118,99,172,4622	0,70366,70825,74802,76254,77441,77984,78470,79514,81259,81582,82242	Prepachytene
chr11	8103045	8127654	pi-TUB.2	0	+	8103045	8127654	pi-TUB	11	50,52,163,144,168,122,198,113,118,99,5282	0,8111,8570,12547,13999,15186,15729,16215,17259,19004,19327	Prepachytene
chr11	12696137	12966030	pi-TEAD1.1	0	+	12696137	12966030	pi-TEAD1	13	244,153,256,65,63,135,47,62,125,174,141,153,7375	0,818,89588,187659,190247,205117,206414,207305,208410,227349,250321,255583,262518	Prepachytene
chr11	12696163	12785984	pi-TEAD1.3	0	+	12696163	12785984	pi-TEAD1	2	218,259	0,89562	Prepachytene
chr11	12696163	12966030	pi-TEAD1.2	0	+	12696163	12966030	pi-TEAD1	11	218,256,65,15005,47,62,125,174,141,153,7375	0,89562,187633,190221,206388,207279,208384,227323,250295,255557,262492	Prepachytene
chr11	45694013	45743720	11-p11-43732.1	0	-	45694013	45743720	11-p11-43732	1	49707	0	Pachytene
chr11	45743857	45746106	11-p11-1759.1	0	+	45743857	45746106	11-p11-1759	3	150,253,395	0,1012,1854	Pachytene
chr11	74459914	74553458	pi-RNF169.1	0	+	74459914	74553458	pi-RNF169	7	513,118,74,147,119,100,6868	0,26276,40756,61314,68726,85806,86676	Hybrid
chr11	74699949	74721952	pi-NEU3.1	0	+	74699949	74721952	pi-NEU3	3	250,212,5495	0,5604,16508	Pachytene
chr11	77926342	78128825	pi-GAB2.1	0	-	77926342	78128825	pi-GAB2	11	4119,126,103,91,265,95,587,244,301,88,134	0,5022,6380,6808,8115,9811,11168,34860,65304,148719,202349	Prepachytene
chr11	111473114	111601577	pi-SIK2.1	0	+	111473114	111601577	pi-SIK2	15	308,117,64,162,125,124,221,153,165,229,285,164,111,92,7358	0,13852,17948,85610,98495,99061,100812,102596,109820,117384,118087,118508,119439,120274,121105	Prepachytene
chr11	119076985	119178859	pi-CBL.1	0	+	119076985	119178859	pi-CBL	16	337,248,147,157,122,138,88,132,204,132,378,95,117,98,183,8655	0,26172,65459,67592,68556,69721,71481,71890,72234,78693,78913,81576,90642,91108,92082,93219	Prepachytene
chr12	383119	498448	pi-KDM5A.1	0	-	383119	498448	pi-KDM5A	18	12254,411,221,160,1060,162,180,139,356,115,151,125,182,195,120,163,182,356	0,18805,21619,23087,32992,35849,36931,39102,44152,47041,48463,49128,49646,54881,57865,59533,60287,114973	Hybrid
chr12	3546565	3570664	12-p13-836.1	0	-	3546565	3570664	12-p13-836	1	24099	0	Pachytene
chr12	3546565	3570664	12-p13-836.2	0	-	3546565	3570664	12-p13-836	2	2660,2876	0,21223	Pachytene
chr12	3546565	3570664	12-p13-836.3	0	-	3546565	3570664	12-p13-836	2	2660,5961	0,18138	Pachytene
chr12	3570735	3600636	12-p13-6069.1	0	+	3570735	3600636	12-p13-6069	1	29901	0	Pachytene
chr12	9475777	9499586	12-p13-6740.1	0	-	9475777	9499586	12-p13-6740	2	789,22475	0,1334	Pachytene
chr12	9475777	9499586	12-p13-6740.2	0	-	9475777	9499586	12-p13-6740	1	23809	0	Pachytene
chr12	9499672	9521043	12-p13-1820.3	0	+	9499672	9521043	12-p13-1820	1	21371	0	Pachytene
chr12	9520059	9550213	12-p13-1820.2	0	+	9520059	9550213	12-p13-1820	4	4324,229,127,1899	0,8394,27067,28255	Pachytene
chr12	9520059	9554752	12-p13-1820.1	0	+	9520059	9554752	12-p13-1820	4	8623,127,223,2459	0,27067,28255,32234	Pachytene
chr12	12627143	12715317	pi-DUSP16.1	0	-	12627143	12715317	pi-DUSP16	7	3806,124,160,164,139,593,267	0,6013,12818,26309,45652,46661,87907	Prepachytene
chr12	58325341	58329929	12-q13-1035.1	0	-	58325341	58329929	12-q13-1035	3	179,84,308	0,3911,4280	Pachytene
chr12	58325341	58329929	12-q13-1035.2	0	-	58325341	58329929	12-q13-1035	2	179,308	0,4280	Pachytene
chr12	58328856	58329929	12-q13-1035.3	0	-	58328856	58329929	12-q13-1035	2	480,308	0,765	Pachytene
chr12	100550189	100567121	12-q23-3486.1	0	-	100550189	100567121	12-q23-3486	10	647,92,212,81,76,246,411,268,51,232	0,753,1116,1585,2386,2546,3146,5190,14525,16700	Pachytene
chr12	100558827	100567121	12-q23-3486.2	0	-	100558827	100567121	12-q23-3486	10	1091,306,72,108,90,182,276,103,51,232	0,1281,2020,2286,2500,3402,3874,5515,5887,8062	Pachytene
chr12	121125219	121139667	pi-MLEC.1	0	+	121125219	121139667	pi-MLEC	6	3348,1536,179,177,58,5549	0,4176,6674,7407,7678,8899	Prepachytene
chr12	121125219	121139667	pi-MLEC.2	0	+	121125219	121139667	pi-MLEC	6	4920,480,179,177,58,5549	0,5232,6674,7407,7678,8899	Prepachytene
chr12	121148237	121161443	pi-UNC119B.1	0	+	121148237	121161443	pi-UNC119B	6	284,167,114,112,173,3721	0,1155,2839,6193,6435,9485	Pachytene
chr12	121148237	121161443	pi-UNC119B.2	0	+	121148237	121161443	pi-UNC119B	5	284,114,112,173,3721	0,2839,6193,6435,9485	Pachytene
chr12	121523872	121554581	12-q24-1580.1	0	+	121523872	121554581	12-q24-1580	1	30709	0	Pachytene
chr13	31912970	31948998	13-q12-4738.1	0	-	31912970	31948998	13-q12-4738	1	36028	0	Pachytene
chr13	52158643	52340975	pi-WDFY2.1	0	+	52158643	52340975	pi-WDFY2	11	317,68,74,55,151,113,127,4150,131,109,7100	0,76088,90662,119088,134690,143170,154541,166802,171824,173684,175232	Prepachytene
chr13	52158643	52340975	pi-WDFY2.2	0	+	52158643	52340975	pi-WDFY2	12	317,68,74,55,151,113,127,106,102,131,109,7100	0,76088,90662,119088,134690,143170,154541,166802,170850,171824,173684,175232	Prepachytene
chr14	55833109	55878576	pi-ATG14.1	0	-	55833109	55878576	pi-ATG14	9	3534,86,91,118,230,238,5072,63,257	0,11427,11592,14181,15570,19467,24519,30980,45210	Prepachytene
chr14	55833109	55878576	pi-ATG14.2	0	-	55833109	55878576	pi-ATG14	10	3534,86,91,118,230,238,82,43,63,257	0,11427,11592,14181,15570,19467,24519,29548,30980,45210	Prepachytene
chr14	88599262	88626935	14-q31-15834.1	0	-	88599262	88626935	14-q31-15834	1	27673	0	Pachytene
chr14	88626983	88657751	14-q31-1379.1	0	+	88626983	88657751	14-q31-1379	1	30768	0	Pachytene
chr15	24921014	24928540	pi-NPAP1.1	0	+	24921014	24928540	pi-NPAP1	1	7526	0	Pachytene
chr15	34671268	34729640	pi-GOLGA8A.1	0	-	34671268	34729640	pi-GOLGA8A	26	2546,156,101,101,144,257,88,108,87,110,85,48,39,1328,125,143,74,96,49,48,139,197,212,90,89,42	0,2633,2900,3083,3318,3729,4373,4678,4893,5980,6186,6359,6672,7557,10576,12055,12285,19566,20087,21644,25849,27606,28456,49547,56315,58330	Prepachytene
chr15	34673611	34729667	pi-GOLGA8A.2	0	-	34673611	34729667	pi-GOLGA8A	26	203,156,101,101,144,257,88,108,87,110,85,48,39,639,120,125,143,74,96,49,48,139,197,212,89,69	0,290,557,740,975,1386,2030,2335,2550,3637,3843,4016,4329,5214,6422,8233,9712,9942,17223,17744,19301,23506,25263,26113,53972,55987	Prepachytene
chr15	34817504	34875814	pi-GOLGA8B.1	0	-	34817504	34875814	pi-GOLGA8B	24	2531,156,101,101,144,257,88,108,87,110,85,48,39,639,120,125,304,96,49,48,139,197,212,98	0,2618,2885,3068,3303,3714,4358,4663,4878,5965,6171,6344,6657,7542,8750,10561,12040,19554,20074,21631,25834,27591,28441,58212	Prepachytene
chr15	43030931	43212677	pi-TTBK2.1	0	-	43030931	43212677	pi-TTBK2	15	7524,1274,589,212,217,158,126,93,66,105,141,74,148,136,42	0,13240,36401,38297,44685,55910,71880,72954,78298,89194,91204,101626,133877,139815,181704	Hybrid
chr15	43695258	43785369	pi-TP53DP1.1	0	-	43695258	43785369	pi-TP53DP1	28	4510,146,200,95,216,216,192,431,150,272,153,484,93,58,204,120,1327,209,95,130,167,130,159,128,85,94,185,135	0,4882,5836,6586,10058,12533,13164,17244,17964,18794,24955,29133,35263,38465,43326,44305,52831,66797,71612,72504,74532,76336,76798,77834,88608,88941,89223,89976	Prepachytene
chr15	51540817	51595298	pi-CYP19A1.1	0	-	51540817	51595298	pi-CYP19A1	1	54481	0	Pachytene
chr15	62488207	62516381	15-q22-8218.1	0	-	62488207	62516381	15-q22-8218	1	28174	0	Pachytene
chr15	62516074	62574360	15-q22-56093.1	0	+	62516074	62574360	15-q22-56093	1	58286	0	Pachytene
chr15	84867597	84898888	pi-GOLGA2P7.1	0	-	84867597	84898888	pi-GOLGA2P7	7	2363,151,91,92,189,89,285	0,4024,5580,5754,5941,6385,31006	Hybrid
chr15	85745435	85778016	15-q25-448.1	0	-	85745435	85778016	15-q25-448	7	6725,91,92,105,47,89,307	0,6820,6994,7181,7323,7625,32274	Hybrid
chr15	85923945	86292586	pi-AKAP13.1	0	+	85923945	86292586	pi-AKAP13	37	84,44,148,297,184,199,3178,122,76,137,371,54,193,109,55,133,175,68,67,136,113,153,251,126,118,249,77,182,83,195,159,71,45,51,450,334,4728	0,104995,140713,152869,163057,194416,198215,204987,258659,265103,274702,277822,283848,289007,301443,304026,312562,327304,329864,335073,336575,337292,338361,341276,341515,342357,345695,346351,346666,349798,354277,354845,355375,359507,360331,362777,363913	Prepachytene
chr15	86163180	86292589	pi-AKAP13.2	0	+	86163180	86292589	pi-AKAP13	29	223,76,137,371,193,109,55,133,175,68,64,136,113,153,251,126,118,249,77,182,83,195,159,71,45,51,450,334,4731	0,19424,25868,35467,44613,49772,62208,64791,73327,88069,90632,95838,97340,98057,99126,102041,102280,103122,106460,107116,107431,110563,115042,115610,116140,120272,121096,123542,124678	Prepachytene
chr15	91816166	91840175	15-q26-361.1	0	-	91816166	91840175	15-q26-361	1	24009	0	Pachytene
chr15	93111047	93124005	15-q26-13520.1	0	-	93111047	93124005	15-q26-13520	4	474,71,139,9590	0,2385,2740,3368	Pachytene
chr15	93124058	93163309	15-q26-10588.1	0	+	93124058	93163309	15-q26-10588	1	39251	0	Pachytene
chr15	93952751	93965805	15-q26-9530.1	0	-	93952751	93965805	15-q26-9530	1	13054	0	Pachytene
chr15	93960078	93965805	15-q26-9530.2	0	-	93960078	93965805	15-q26-9530	2	2245,39	0,5688	Pachytene
chr15	97304813	97326542	15-q26-7771.1	0	-	97304813	97326542	15-q26-7771	1	21729	0	Pachytene
chr15	97326636	97328845	pi-SPATA8.1	0	+	97326636	97328845	pi-SPATA8	3	338,107,620	0,746,1589	Pachytene
chr15	97326636	97328845	pi-SPATA8.2	0	+	97326636	97328845	pi-SPATA8	4	183,86,107,620	0,338,746,1589	Pachytene
chr15	99191767	99507759	pi-IGF1R.1	0	+	99191767	99507759	pi-IGF1R	21	1137,546,313,149,145,215,127,239,168,205,284,137,160,103,71,230,111,160,130,135,7470	0,59023,242786,248218,250938,260146,262776,264505,267425,268133,273609,275337,275986,281019,281696,286285,286777,290662,294384,300035,308522	Prepachytene
chr15	99645240	99675794	pi-SYNM.1	0	+	99645240	99675794	pi-SYNM	4	974,125,71,6223	0,8555,21686,24331	Prepachytene
chr15	99645285	99675788	pi-SYNM.2	0	+	99645285	99675788	pi-SYNM	4	929,125,71,2834	0,8510,21641,27669	Prepachytene
chr15	99645285	99675788	pi-SYNM.3	0	+	99645285	99675788	pi-SYNM	4	929,125,71,2834	0,8510,21641,27669	Prepachytene
chr15	100326910	100347114	15-q26-10235.2	0	-	100326910	100347114	15-q26-10235	4	6194,623,3955,114	0,12926,14269,20090	Pachytene
chr15	100330988	100347114	15-q26-10235.1	0	-	100330988	100347114	15-q26-10235	5	2116,623,205,130,114	0,8848,10191,14016,16012	Pachytene
chr15	102286709	102316767	15-q26-74991.1	0	+	102286709	102316767	15-q26-74991	2	5239,24099	0,5959	Pachytene
chr16	2587964	2653189	pi-PDPK1.1	0	+	2587964	2653189	pi-PDPK1	14	173,261,43,138,145,98,76,69,97,174,218,58,153,5538	0,19739,23516,23807,27589,28392,39461,43331,43643,45448,48712,57829,59159,59687	Prepachytene
chr16	3661728	3708096	pi-DNASE1.2	0	+	3661728	3708096	pi-DNASE1	12	279,523,145,605,84,148,118,84,116,343,97,190	0,28987,31164,39589,43233,43645,44121,44374,44910,45271,45992,46178	Prepachytene
chr16	3661728	3715525	pi-DNASE1.1	0	+	3661728	3715525	pi-DNASE1	9	279,523,145,3728,148,84,116,343,7805	0,28987,31164,39589,43645,44374,44910,45271,45992	Prepachytene
chr16	4897631	4932361	pi-UBN1.1	0	+	4897631	4932361	pi-UBN1	18	763,288,87,96,135,104,439,71,130,119,129,147,51,43,1224,241,90,2278	0,5248,10359,10937,11394,12234,13033,21202,22581,22885,23213,23524,25253,25400,26580,29240,29754,32452	Prepachytene
chr16	4897631	4932361	pi-UBN1.2	0	+	4897631	4932361	pi-UBN1	18	580,288,87,96,135,104,439,71,130,119,129,147,51,43,1224,241,90,2278	0,5248,10359,10937,11394,12234,13033,21202,22581,22885,23213,23524,25253,25400,26580,29240,29754,32452	Prepachytene
chr16	25078257	25080264	16-p12-3782.2	0	+	25078257	25080264	16-p12-3782	2	710,1165	0,842	Pachytene
chr16	25078257	25090130	16-p12-3782.1	0	+	25078257	25090130	16-p12-3782	2	710,11031	0,842	Pachytene
chr16	25078356	25090135	16-p12-3787.1	0	+	25078356	25090135	16-p12-3787	1	11779	0	Pachytene
chr16	25078356	25090135	16-p12-3787.2	0	+	25078356	25090135	16-p12-3787	2	625,2730	0,9049	Pachytene
chr16	48572636	48644120	pi-N4BP1.1	0	-	48572636	48644120	pi-N4BP1	7	4536,108,108,97,131,1691,435	0,7421,9281,12660,14813,22028,71049	Prepachytene
chr16	68332078	68344848	pi-SLC7A6OS.1	0	-	68332078	68344848	pi-SLC7A6OS	5	3230,121,207,279,211	0,4205,5850,12159,12559	Prepachytene
chr16	69347917	69373409	pi-COG8.1	0	-	69347917	69373409	pi-COG8	6	15165,283,169,828,208,482	0,16798,18699,20506,22490,25010	Prepachytene
chr16	70148151	70196430	pi-PDPR.2	0	+	70148151	70196430	pi-PDPR	18	192,259,134,82,164,122,118,150,193,125,156,134,149,113,95,90,183,6053	0,6212,13011,14535,14710,16174,17053,17902,21945,24650,27985,28304,29261,30172,31885,34215,39142,42226	Prepachytene
chr16	70148151	70196440	pi-PDPR.1	0	+	70148151	70196440	pi-PDPR	19	192,110,259,134,82,164,122,118,150,193,125,156,134,149,113,95,90,183,6063	0,572,6212,13011,14535,14710,16174,17053,17902,21945,24650,27985,28304,29261,30172,31885,34215,39142,42226	Prepachytene
chr16	72698702	72836207	16-q22-2322.1	0	+	72698702	72836207	16-q22-2322	8	530,84,43,62,154,92,188,14646	0,48529,49143,80601,112763,116924,122359,122859	Prepachytene
chr16	72816783	73093121	pi-ZFHX3.1	0	-	72816783	73093121	pi-ZFHX3	13	4821,1089,5460,103,201,134,81,232,497,2768,85,483,108	0,4875,10370,17142,28692,29020,46894,106846,167584,174542,196020,275645,276230	Prepachytene
chr16	72816786	73092948	pi-ZFHX3.2	0	-	72816786	73092948	pi-ZFHX3	11	4820,1105,5460,103,201,134,81,232,497,2768,520	0,4856,10367,17139,28689,29017,46891,106843,167581,174539,275642	Prepachytene
chr17	4067200	4167272	pi-ANKFY1.1	0	-	4067200	4167272	pi-ANKFY1	25	4005,91,147,125,91,148,177,201,157,119,169,154,99,229,98,200,69,205,166,150,124,136,119,193,46	0,5291,6808,8650,9448,10003,13220,14951,15815,17348,18275,19492,19906,20912,25476,31072,31497,33467,42415,44027,45918,53077,71866,78350,100026	Prepachytene
chr17	18283168	18314138	17-p11-4161.1	0	-	18283168	18314138	17-p11-4161	1	30970	0	Pachytene
chr17	20436912	20469994	17-p11-4442.1	0	+	20436912	20469994	17-p11-4442	1	33082	0	Pachytene
chr17	20902905	20946352	pi-USP22.1	0	-	20902905	20946352	pi-USP22	13	3481,150,63,92,127,159,106,148,170,102,114,133,375	0,4609,5335,7303,8277,11558,13237,16159,18349,19491,21520,28949,43072	Prepachytene
chr17	26590659	26634408	17-q11-3352.1	0	-	26590659	26634408	17-q11-3352	2	13778,1289	0,42460	Pachytene
chr17	26590659	26634408	17-q11-3352.2	0	-	26590659	26634408	17-q11-3352	4	8679,2324,117,351	0,11454,42460,43398	Pachytene
chr17	34231247	34245014	17-q12-687.1	0	-	34231247	34245014	17-q12-687	1	13767	0	Pachytene
chr17	36508127	36561846	pi-SOCS7.1	0	+	36508127	36561846	pi-SOCS7	11	788,65,105,102,192,131,169,129,136,151,6081	0,9466,12507,13063,13597,14042,15637,25412,43434,43973,47638	Prepachytene
chr17	36508127	36561846	pi-SOCS7.2	0	+	36508127	36561846	pi-SOCS7	8	788,65,131,169,129,136,151,6081	0,9466,14042,15637,25412,43434,43973,47638	Prepachytene
chr17	38975376	38992522	pi-TMEM99.2	0	+	38975376	38992522	pi-TMEM99	3	84,85,1889	0,13990,15257	Pachytene
chr17	38975411	38991337	pi-TMEM99.1	0	+	38975411	38991337	pi-TMEM99	4	49,240,85,704	0,8897,13955,15222	Pachytene
chr17	45095089	45144854	17-q21-659.1	0	-	45095089	45144854	17-q21-659	3	1167,12470,75	0,26560,49690	Prepachytene
chr17	66097695	66132070	17-q24-747.1	0	+	66097695	66132070	17-q24-747	4	1504,104,91,10345	0,12867,23835,24030	Prepachytene
chr17	78234666	78372586	pi-RNF213.1	0	+	78234666	78372586	pi-RNF213	68	35,205,164,549,123,179,159,200,284,257,198,217,74,154,156,90,123,169,174,150,626,166,218,141,165,1156,194,159,3609,137,96,119,120,155,148,136,192,146,155,213,182,121,101,183,170,100,112,214,191,132,111,243,82,35,95,157,181,92,252,133,84,181,202,78,195,90,185,5442	0,2706,12373,26947,27765,28791,29702,30760,33852,34690,37454,45385,46261,48151,52145,56321,58323,64163,66949,67461,71139,73238,75294,76719,76966,78334,82265,82990,83811,88903,89434,90818,92073,92645,93152,93574,97421,99194,100867,102235,102742,103566,106881,107094,108635,108901,111007,111654,112108,113591,114893,115434,116015,116895,118753,119964,120680,122112,122810,124172,124671,125383,125823,1…	Prepachytene
chr17	79476996	79479838	pi-ACTG1.1	0	-	79476996	79479838	pi-ACTG1	6	863,182,439,240,129,79	0,956,1217,1932,2261,2763	Prepachytene
chr18	2916991	3013184	pi-LPIN2.1	0	-	2916991	3013184	pi-LPIN2	20	3444,104,115,153,87,149,145,83,90,70,94,188,100,346,124,108,302,96,201,150	0,3784,4539,5053,6781,7404,8230,9729,10728,11597,12071,14262,17357,20698,22486,23611,34061,37510,43655,96043	Prepachytene
chr18	6925475	6929835	18-p11-676.2	0	-	6925475	6929835	18-p11-676	2	3492,54	0,4306	Pachytene
chr18	6925475	6929868	18-p11-676.1	0	-	6925475	6929868	18-p11-676	7	242,154,119,928,100,118,87	0,595,963,1180,2643,3374,4306	Pachytene
chr18	11648846	11670162	18-p11-13059.1	0	-	11648846	11670162	18-p11-13059	1	21316	0	Pachytene
chr18	11670228	11688822	18-p11-2021.1	0	+	11670228	11688822	18-p11-2021	1	18594	0	Pachytene
chr19	16126443	16138270	19-p13-4412.1	0	+	16126443	16138270	19-p13-4412	8	1568,72,40,81,177,75,226,3030	0,2907,4954,5448,6254,6994,7676,8797	Pachytene
chr19	16126443	16138270	19-p13-4412.2	0	+	16126443	16138270	19-p13-4412	9	156,72,40,81,177,23,226,225,2340	0,2907,4954,5448,6254,7046,7676,8819,9487	Pachytene
chr19	16126443	16138270	19-p13-4412.3	0	+	16126443	16138270	19-p13-4412	6	156,72,40,81,177,4915	0,2907,4954,5448,6254,6912	Pachytene
chr19	16144463	16152064	19-p13-25455.1	0	+	16144463	16152064	19-p13-25455	4	175,533,252,5367	0,826,1817,2234	Pachytene
chr19	16145550	16152064	19-p13-25455.2	0	+	16145550	16152064	19-p13-25455	3	272,252,5367	0,730,1147	Pachytene
chr19	19852361	19865801	19-p13-6652.1	0	-	19852361	19865801	19-p13-6652	2	11279,138	0,13302	Pachytene
chr19	19852361	19865801	19-p13-6652.2	0	-	19852361	19865801	19-p13-6652	4	9529,159,531,138	0,9968,10748,13302	Pachytene
chr19	35301447	35323773	19-q13-13274.1	0	-	35301447	35323773	19-q13-13274	6	6947,180,90,121,207,145	0,8043,18620,19862,21786,22181	Pachytene
chr19	35324013	35346208	19-q13-2441.1	0	+	35324013	35346208	19-q13-2441	5	6283,188,123,167,4613	0,6489,8616,15856,17582	Pachytene
chr19	35330132	35346208	19-q13-2441.2	0	+	35330132	35346208	19-q13-2441	5	164,188,123,167,4613	0,370,2497,9737,11463	Pachytene
chr19	35377373	35396075	19-q13-4180.1	0	-	35377373	35396075	19-q13-4180	6	5827,113,152,119,602,211	0,6874,12384,16495,17681,18491	Pachytene
chr19	35396218	35399092	19-q13-7835.1	0	+	35396218	35399092	19-q13-7835	2	910,747	0,2127	Pachytene
chr19	52901101	52926190	pi-ZNF528.1	0	+	52901101	52926190	pi-ZNF528	8	56,253,82,117,127,129,165,7814	0,518,4098,4580,8058,8666,16355,17275	Prepachytene
chr2	71213073	71221933	pi-TEX261.1	0	-	71213073	71221933	pi-TEX261	6	2772,103,68,154,80,554	0,2971,3805,5886,7752,8306	Hybrid
chr2	95421130	95481205	pi-ANKRD20A8P.2	0	-	95421130	95481205	pi-ANKRD20A8P	15	244,190,985,27684,173,119,54,46,223,215,280,130,113,150,302	0,571,3895,5238,33075,34785,35704,36927,40410,42541,43348,50955,53085,58005,59773	Prepachytene
chr2	95421168	95523027	pi-ANKRD20A8P.1	0	-	95421168	95523027	pi-ANKRD20A8P	31	206,190,985,108,2093,527,173,119,54,46,223,215,280,130,113,150,924,181,164,71,73,29,82,70,31,56,138,107,174,115,316	0,533,3857,5200,29898,32357,33037,34747,35666,36889,40372,42503,43310,50917,53047,57967,59658,61749,63337,67580,73582,73746,76583,80636,83389,89956,92593,93777,97778,98114,101543	Prepachytene
chr2	98121260	98206428	pi-ANKRD36B.1	0	-	98121260	98206428	pi-ANKRD36B	45	1638,30,94,71,153,915,184,214,142,74,73,29,73,29,4,150,29,73,29,73,29,26,76,73,29,73,29,73,29,73,29,73,29,73,29,73,29,73,29,68,138,107,174,115,441	0,2238,2766,3197,4783,6340,8382,10934,18528,27513,31502,31670,33370,33537,34924,37036,37281,38992,39159,40868,41035,42410,42628,42738,42905,44621,44788,46491,46654,48370,48545,50262,50428,52139,52306,54001,54168,55867,56034,71581,74108,75664,80146,80486,84727	Pachytene
chr2	98121260	98206428	pi-ANKRD36B.2	0	-	98121260	98206428	pi-ANKRD36B	44	1638,30,94,71,153,915,184,214,142,74,73,29,73,29,73,29,73,29,73,29,73,29,73,29,73,29,73,29,73,29,73,29,73,29,73,29,73,29,68,138,107,174,115,441	0,2238,2766,3197,4783,6340,8382,10934,18528,27513,31502,31670,33370,33537,35236,35403,37113,37281,38992,39159,40868,41035,42738,42905,44621,44788,46491,46654,48370,48545,50262,50428,52139,52306,54001,54168,55867,56034,71581,74108,75664,80146,80486,84727	Pachytene
chr2	107418055	107503563	pi-ST6GAL2.1	0	-	107418055	107503563	pi-ST6GAL2	6	5350,175,102,98,1000,132	0,28466,30965,32449,41435,85376	Prepachytene
chr2	111435861	111474182	2-q13-9453.1	0	+	111435861	111474182	2-q13-9453	1	38321	0	Pachytene
chr2	131805448	131851001	pi-FAM168B.1	0	-	131805448	131851001	pi-FAM168B	8	4577,125,178,143,84,81,155,215	0,5015,7396,7677,23979,34701,43933,45338	Prepachytene
chr2	131805448	131851001	pi-FAM168B.2	0	-	131805448	131851001	pi-FAM168B	7	4577,125,178,143,84,81,97	0,5015,7396,7677,23979,34701,45456	Prepachytene
chr2	132160473	132165767	2-q21-678.1	0	+	132160473	132165767	2-q21-678	4	351,235,70,350	0,2312,4562,4944	Pachytene
chr2	179390715	179672148	pi-TTN.4	0	-	179390715	179672148	pi-TTN	312	1319,303,154,692,157,5609,594,306,576,300,306,585,303,303,300,288,594,282,306,306,297,291,306,303,2067,300,288,294,1767,306,303,300,288,297,303,588,297,17106,303,588,297,198,105,588,288,291,288,306,303,297,288,300,303,300,276,303,300,285,321,2967,294,300,282,309,303,300,282,303,303,282,151,149,315,300,297,318,300,130,33,149,309,430,191,309,300,294,285,297,300,303,363,303,300,279,306,197,106,300,3…	0,1457,2285,2539,3971,4252,9993,10949,11353,12551,12957,13393,14079,15293,16275,16673,17080,17845,18212,19399,19831,20223,20611,21014,21418,23581,23997,24978,25641,27513,27925,28464,28876,30859,31264,31659,32352,33322,50540,50934,51613,51999,52622,52817,53572,53950,54333,55510,55917,56307,56951,57618,58287,58680,59083,60516,61129,61527,61910,62549,65610,65989,66390,66786,67184,67579,67972,68355,6…	Prepachytene
chr2	179390715	179672150	pi-TTN.1	0	-	179390715	179672150	pi-TTN	363	1319,303,154,692,157,5609,594,306,576,300,306,585,303,303,300,288,594,282,306,306,297,291,306,303,2067,300,288,294,1767,306,303,300,288,297,303,588,297,17106,303,588,297,198,105,588,288,291,288,306,303,297,288,300,303,300,276,303,300,285,321,2967,294,300,282,309,303,300,282,303,303,282,151,149,315,300,297,318,300,130,33,149,309,430,191,309,300,294,285,297,300,303,363,303,300,279,306,197,106,300,3…	0,1457,2285,2539,3971,4252,9993,10949,11353,12551,12957,13393,14079,15293,16275,16673,17080,17845,18212,19399,19831,20223,20611,21014,21418,23581,23997,24978,25641,27513,27925,28464,28876,30859,31264,31659,32352,33322,50540,50934,51613,51999,52622,52817,53572,53950,54333,55510,55917,56307,56951,57618,58287,58680,59083,60516,61129,61527,61910,62549,65610,65989,66390,66786,67184,67579,67972,68355,6…	Prepachytene
chr2	179390715	179672150	pi-TTN.2	0	-	179390715	179672150	pi-TTN	191	1319,303,154,692,157,5609,594,306,576,300,306,585,303,303,300,288,594,282,306,306,297,291,306,303,2067,300,288,294,1767,306,303,300,288,297,303,588,297,17106,303,588,297,198,105,588,288,291,288,306,303,297,288,300,303,300,276,303,300,285,321,2967,294,300,282,309,303,300,282,303,303,282,151,149,315,300,297,318,300,130,33,149,309,430,191,309,300,294,285,297,300,303,363,303,300,279,306,197,106,300,3…	0,1457,2285,2539,3971,4252,9993,10949,11353,12551,12957,13393,14079,15293,16275,16673,17080,17845,18212,19399,19831,20223,20611,21014,21418,23581,23997,24978,25641,27513,27925,28464,28876,30859,31264,31659,32352,33322,50540,50934,51613,51999,52622,52817,53572,53950,54333,55510,55917,56307,56951,57618,58287,58680,59083,60516,61129,61527,61910,62549,65610,65989,66390,66786,67184,67579,67972,68355,6…	Prepachytene
chr2	179390715	179672150	pi-TTN.3	0	-	179390715	179672150	pi-TTN	313	1319,303,154,692,157,5609,594,306,576,300,306,585,303,303,300,288,594,282,306,306,297,291,306,303,2067,300,288,294,1767,306,303,300,288,297,303,588,297,17106,303,588,297,198,105,588,288,291,288,306,303,297,288,300,303,300,276,303,300,285,321,2967,294,300,282,309,303,300,282,303,303,282,151,149,315,300,297,318,300,130,33,149,309,430,191,309,300,294,285,297,300,303,363,303,300,279,306,197,106,300,3…	0,1457,2285,2539,3971,4252,9993,10949,11353,12551,12957,13393,14079,15293,16275,16673,17080,17845,18212,19399,19831,20223,20611,21014,21418,23581,23997,24978,25641,27513,27925,28464,28876,30859,31264,31659,32352,33322,50540,50934,51613,51999,52622,52817,53572,53950,54333,55510,55917,56307,56951,57618,58287,58680,59083,60516,61129,61527,61910,62549,65610,65989,66390,66786,67184,67579,67972,68355,6…	Prepachytene
chr2	204192961	204296895	pi-ABI2.1	0	+	204192961	204296895	pi-ABI2	10	393,164,201,177,98,147,125,159,174,4996	0,38642,47693,51969,62807,66461,67417,74337,88669,98938	Prepachytene
chr2	204192961	204296895	pi-ABI2.2	0	+	204192961	204296895	pi-ABI2	11	393,168,177,18,98,147,125,183,159,174,4996	0,38638,51969,53950,62807,66461,67417,68546,74337,88669,98938	Prepachytene
chr2	239133753	239140292	2-q37-1034.1	0	-	239133753	239140292	2-q37-1034	3	2686,353,318	0,4203,6221	Pachytene
chr2	239133753	239140292	2-q37-1034.2	0	-	239133753	239140292	2-q37-1034	4	387,115,353,318	0,2571,4203,6221	Pachytene
chr20	3907955	3996036	pi-RNF24.1	0	-	3907955	3996036	pi-RNF24	6	6893,80,42,43,150,245	0,7685,17868,20928,36566,87836	Prepachytene
chr20	5476712	5485259	20-p12-2902.1	0	-	5476712	5485259	20-p12-2902	2	5797,316	0,8231	Pachytene
chr20	39807088	39928714	pi-ZHX3.2	0	-	39807088	39928714	pi-ZHX3	5	6753,3010,166,105,109	0,23608,35285,90530,121517	Prepachytene
chr20	39807088	39928718	pi-ZHX3.4	0	-	39807088	39928718	pi-ZHX3	8	6753,99,3010,109,107,150,94,113	0,22837,23608,60239,61149,89014,90541,121517	Prepachytene
chr20	39807088	39946194	pi-ZHX3.3	0	-	39807088	39946194	pi-ZHX3	3	6753,94,46	0,90541,139060	Prepachytene
chr20	39807088	39946312	pi-ZHX3.1	0	-	39807088	39946312	pi-ZHX3	4	6753,3010,94,164	0,23608,90541,139060	Prepachytene
chr20	62526534	62567384	pi-DNAJC5.1	0	+	62526534	62567384	pi-DNAJC5	6	142,118,214,172,74,4567	0,33153,34130,35669,35927,36283	Prepachytene
chr20	62526534	62567384	pi-DNAJC5.2	0	+	62526534	62567384	pi-DNAJC5	5	142,118,214,172,4567	0,33153,34130,35669,36283	Prepachytene
chr21	45888744	45914095	21-q22-4766.1	0	-	45888744	45914095	21-q22-4766	1	25351	0	Pachytene
chr21	45914222	45920449	21-q22-133.1	0	+	45914222	45920449	21-q22-133	1	6227	0	Hybrid
chr22	18985670	19007761	pi-DGCR9.1	0	+	18985670	19007761	pi-DGCR9	2	7857,5896	0,16195	Pachytene
chr22	21043697	21058894	22-q11-182.1	0	+	21043697	21058894	22-q11-182	11	6339,968,1330,3366,124,117,57,119,73,41,296	0,6534,7896,9531,13176,13596,14058,14223,14558,14778,14901	Hybrid
chr22	24233382	24256273	22-q11-5848.1	0	-	24233382	24256273	22-q11-5848	1	22891	0	Pachytene
chr22	37748229	37767762	pi-ELFN2.1	0	-	37748229	37767762	pi-ELFN2	2	251,18597	0,936	Pachytene
chr22	42196682	42228212	pi-CCDC134.1	0	+	42196682	42228212	pi-CCDC134	7	88,119,122,85,182,72,6511	0,8196,9200,9528,12585,13072,25019	Prepachytene
chr22	50247948	50283726	pi-ZBED4.1	0	+	50247948	50283726	pi-ZBED4	2	180,6745	0,29033	Prepachytene
chr3	10290176	10322900	pi-TATDN2.1	0	+	10290176	10322900	pi-TATDN2	8	575,420,534,885,128,184,150,1996	0,702,11644,21638,27868,29786,30392,30728	Prepachytene
chr3	11597543	11685398	pi-VGLL4.2	0	-	11597543	11685398	pi-VGLL4	6	522,329,124,223,190,488	0,2429,3262,8727,45763,87367	Prepachytene
chr3	11597543	11762220	pi-VGLL4.1	0	-	11597543	11762220	pi-VGLL4	6	2758,124,223,190,77,353	0,3262,8727,45763,146901,164324	Prepachytene
chr3	12890602	12917668	3-p25-2999.1	0	-	12890602	12917668	3-p25-2999	1	27066	0	Pachytene
chr3	12938746	13009042	pi-IQSEC1.2	0	-	12938746	13009042	pi-IQSEC1	14	4276,53,178,162,100,126,30,140,167,123,162,1250,295,156	0,5526,11101,12026,14382,16181,17857,18347,23183,24873,27334,38201,44324,70140	Prepachytene
chr3	12938747	13114985	pi-IQSEC1.1	0	-	12938747	13114985	pi-IQSEC1	14	4275,177,162,100,126,30,140,167,123,162,1250,295,45,494	0,11101,12025,14381,16180,17856,18346,23182,24872,27333,38200,44323,150230,175744	Prepachytene
chr3	14990199	15090780	pi-NR2C2.1	0	+	14990199	15090780	pi-NR2C2	18	1032,40,106,84,111,57,201,103,180,148,94,134,178,122,140,138,106,6440	0,10464,10843,13716,55183,55864,64896,67459,72060,74507,75422,79893,81582,83686,85977,89307,90429,94141	Prepachytene
chr3	15083757	15106767	pi-MRPS25.1	0	-	15083757	15106767	pi-MRPS25	3	7685,107,200	0,17118,22810	Prepachytene
chr3	15090024	15106842	pi-MRPS25.2	0	-	15090024	15106842	pi-MRPS25	4	4116,88,107,275	0,4862,10851,16543	Prepachytene
chr3	44596699	44613650	pi-ZKSCAN7.2	0	+	44596699	44613650	pi-ZKSCAN7	6	311,541,169,92,127,2237	0,1722,10279,12704,13099,14714	Prepachytene
chr3	44596699	44622534	pi-ZKSCAN7.1	0	+	44596699	44622534	pi-ZKSCAN7	6	274,541,169,92,127,3738	0,1722,10279,12704,13099,22097	Prepachytene
chr3	128543961	128564832	3-q22-367.1	0	-	128543961	128564832	3-q22-367	1	20871	0	Pachytene
chr3	133543082	133614660	pi-RAB6B.1	0	-	133543082	133614660	pi-RAB6B	8	4614,67,94,112,106,54,59,420	0,10336,13927,15267,17046,17371,40345,71158	Prepachytene
chr3	181670130	181728466	3-q26-1568.1	0	+	181670130	181728466	3-q26-1568	8	128,191,75,170,150,318,643,7905	0,1204,19489,20001,20853,47846,48775,50431	Pachytene
chr3	181670173	181720910	3-q26-1568.2	0	+	181670173	181720910	3-q26-1568	3	85,150,2005	0,20810,48732	Pachytene
chr3	197784401	197807542	3-q29-236.1	0	-	197784401	197807542	3-q29-236	10	1831,71,54,54,57,67,75,217,115,356	0,6187,8222,9910,11729,12592,15225,19265,19643,22785	Pachytene
chr3	197784923	197807591	3-q29-236.2	0	-	197784923	197807591	3-q29-236	6	1309,71,54,217,115,405	0,5665,7700,18743,19121,22263	Pachytene
chr4	10118745	10191565	4-p16-5577.1	0	+	10118745	10191565	4-p16-5577	1	72820	0	Pachytene
chr5	14704912	14871887	pi-ANKH.1	0	-	14704912	14871887	pi-ANKH	12	6507,100,124,130,96,93,135,171,84,119,217,427	0,8070,8740,11902,37023,41066,44368,46265,51057,53676,64171,166548	Prepachytene
chr5	112357795	112630646	pi-MCC.2	0	-	112357795	112630646	pi-MCC	17	5384,123,101,207,235,184,104,141,149,90,147,207,164,143,143,114,621	0,6835,21431,26994,31626,41885,45981,48995,60761,62002,63065,79640,82093,100585,121119,129210,272230	Prepachytene
chr5	112357795	112824527	pi-MCC.1	0	-	112357795	112824527	pi-MCC	19	5384,123,101,207,235,184,104,141,149,90,147,207,164,143,143,114,212,245,586	0,6835,21431,26994,31626,41885,45981,48995,60761,62002,63065,79640,82093,100585,121119,129210,318420,362869,466146	Prepachytene
chr5	133484625	133512655	pi-SKP1.1	0	-	133484625	133512655	pi-SKP1	6	8834,141,144,74,97,110	0,9520,12052,18235,24991,27920	Prepachytene
chr5	133493028	133512655	pi-SKP1.2	0	-	133493028	133512655	pi-SKP1	5	1258,144,74,97,110	0,3649,9832,16588,19517	Prepachytene
chr5	133493082	133512655	pi-SKP1.3	0	-	133493082	133512655	pi-SKP1	6	377,174,111,74,97,110	0,1063,3628,9778,16534,19463	Prepachytene
chr5	175570087	175612158	5-q35-600.1	0	-	175570087	175612158	5-q35-600	23	542,171,119,140,28,185,125,882,128,333,55,111,58,87,65,68,169,65,25,71,79,71,55	0,1940,3004,3881,4454,4601,4929,11666,13777,15779,24578,28668,30421,31889,32063,32749,33197,33674,37239,37731,39600,40146,42016	Pachytene
chr5	175600355	175612159	5-q35-600.2	0	-	175600355	175612159	5-q35-600	8	211,87,754,169,3590,71,79,56	0,1621,1795,2929,3406,7463,9332,11748	Pachytene
chr5	180108198	180111596	5-q35-131.1	0	-	180108198	180111596	5-q35-131	1	3398	0	Pachytene
chr5	180111765	180115787	5-q35-1815.1	0	+	180111765	180115787	5-q35-1815	2	141,3139	0,883	Pachytene
chr6	4706242	4955772	pi-CDYL.1	0	+	4706242	4955772	pi-CDYL	10	243,141,90,83,667,257,173,211,144,1641	0,9732,27150,28753,185704,229506,231556,237537,246257,247889	Prepachytene
chr6	4776823	4955772	pi-CDYL.2	0	+	4776823	4955772	pi-CDYL	8	10,49,667,257,173,211,144,1641	0,169,115123,158925,160975,166956,175676,177308	Prepachytene
chr6	11044912	11079346	6-p24-803.1	0	+	11044912	11079346	6-p24-803	3	135,91,1425	0,3229,33009	Pachytene
chr6	11044912	11079346	6-p24-803.2	0	+	11044912	11079346	6-p24-803	5	135,91,111,91,1425	0,3229,4429,28775,33009	Pachytene
chr6	26107646	26108364	pi-HIST1H1T.1	0	-	26107646	26108364	pi-HIST1H1T	1	718	0	Prepachytene
chr6	29497196	29501345	6-p22-5808.1	0	+	29497196	29501345	6-p22-5808	3	165,95,2517	0,529,1632	Pachytene
chr6	29497196	29501345	6-p22-5808.2	0	+	29497196	29501345	6-p22-5808	4	165,95,117,1489	0,529,1632,2660	Pachytene
chr6	33835282	33860228	6-p21-16923.1	0	-	33835282	33860228	6-p21-16923	1	24946	0	Pachytene
chr6	33860940	33885985	6-p21-43244.1	0	+	33860940	33885985	6-p21-43244	1	25045	0	Pachytene
chr6	34247455	34360451	pi-NUDT3.2	0	-	34247455	34360451	pi-NUDT3	5	9253,85,45,111,411	0,13772,15962,62183,112585	Prepachytene
chr6	34247455	34393848	pi-NUDT3.1	0	-	34247455	34393848	pi-NUDT3	9	9253,85,45,111,56,78,172,150,40	0,13772,15962,62183,138690,142051,144990,145393,146353	Prepachytene
chr6	34857041	35059190	pi-ANKS1A.1	0	+	34857041	35059190	pi-ANKS1A	24	335,81,157,297,76,102,102,197,93,121,587,67,107,99,153,108,165,126,72,87,138,171,98,2808	0,77974,80745,92425,93487,93848,94059,95817,99959,105037,128208,164834,170882,189293,190251,190556,191729,193426,193890,194152,194856,196501,197687,199341	Prepachytene
chr6	38136226	38607700	pi-BTBD9.1	0	-	38136226	38607700	pi-BTBD9	11	6732,79,108,190,110,120,220,265,364,212,125	0,24068,87958,119821,176533,409149,411767,424125,425513,429459,471349	Prepachytene
chr6	39071839	39082847	pi-SAYSD1.1	0	-	39071839	39082847	pi-SAYSD1	3	1713,4407,189	0,5250,10819	Pachytene
chr6	39071839	39082847	pi-SAYSD1.2	0	-	39071839	39082847	pi-SAYSD1	3	1713,1001,189	0,5250,10819	Pachytene
chr6	39082847	39120678	6-p21-438.1	0	+	39082847	39120678	6-p21-438	1	37831	0	Pachytene
chr6	40346075	40347624	pi-TDRG1.1	0	+	40346075	40347624	pi-TDRG1	2	561,604	0,945	Pachytene
chr6	40346075	40347624	pi-TDRG1.2	0	+	40346075	40347624	pi-TDRG1	3	236,175,604	0,386,945	Pachytene
chr6	41757633	41861898	pi-USP49.1	0	-	41757633	41861898	pi-USP49	7	6828,206,109,205,1384,74,228	0,8828,9934,13910,15732,81668,104037	Prepachytene
chr6	41765382	41863099	pi-USP49.2	0	-	41765382	41863099	pi-USP49	7	1285,109,205,1384,74,82,38	0,2185,6161,7983,73919,94149,97679	Prepachytene
chr6	158957467	159056460	pi-TMEM181.1	0	+	158957467	159056460	pi-TMEM181	17	430,104,56,91,122,111,81,100,131,92,58,103,52,83,90,67,3619	0,36984,44504,47518,48868,53236,68831,70808,71897,72223,87114,88668,89267,91972,93294,94887,95374	Prepachytene
chr7	43648093	43769104	pi-COA1.1	0	-	43648093	43769104	pi-COA1	10	31187,77,149,100,53,101,121,54,65,77	0,32078,36756,39040,40105,42117,47538,48721,57163,120934	Prepachytene
chr7	56551132	56564978	7-p11-9381.1	0	+	56551132	56564978	7-p11-9381	3	3598,168,6830	0,4321,7016	Pachytene
chr7	56876906	56919663	7-p11-1545.1	0	-	56876906	56919663	7-p11-1545	5	23777,59,193,65,3213	0,23866,25982,38617,39544	Prepachytene
chr7	56906322	56915619	7-p11-1545.2	0	-	56906322	56915619	7-p11-1545	2	8928,96	0,9201	Prepachytene
chr7	117848996	117864696	7-q31-418.1	0	-	117848996	117864696	7-q31-418	1	15700	0	Pachytene
chr8	356954	419111	pi-FBXO25.2	0	+	356954	419111	pi-FBXO25	10	112,141,104,50,93,94,185,183,144,397	0,6118,24386,25931,28660,43035,44314,51414,56052,61760	Prepachytene
chr8	356954	427967	pi-FBXO25.1	0	+	356954	427967	pi-FBXO25	11	112,141,104,50,93,94,185,183,144,27,9253	0,6118,24386,25931,28660,43035,44314,51414,56052,60765,61760	Prepachytene
chr8	28747911	28923021	pi-HMBOX1.1	0	+	28747911	28923021	pi-HMBOX1	11	284,116,80,477,86,111,154,83,96,95,14487	0,34245,73416,79648,89676,118677,128365,154966,156963,158559,160623	Prepachytene
chr8	125904802	125954163	8-q24-4652.1	0	-	125904802	125954163	8-q24-4652	1	49361	0	Pachytene
chr8	125954296	125963339	8-q24-335.1	0	+	125954296	125963339	8-q24-335	3	3692,105,282	0,4000,8761	Pachytene
chr8	125954296	125963339	8-q24-335.2	0	+	125954296	125963339	8-q24-335	4	670,2477,105,282	0,1215,4000,8761	Pachytene
chr8	125954296	125991554	8-q24-335.3	0	+	125954296	125963339	8-q24-335	1	37258	0	Pachytene
chr8	143738873	143751412	pi-JRK.1	0	-	143738873	143751412	pi-JRK	3	2501,6558,63	0,2508,12476	Prepachytene
chr8	143738876	143751388	pi-JRK.2	0	-	143738876	143751388	pi-JRK	4	618,123,2045,39	0,1357,7018,12473	Prepachytene
chr9	26602083	26644593	9-p21-2544.1	0	-	26602083	26644593	9-p21-2544	1	42510	0	Pachytene
chr9	33524391	33578617	pi-ANKRD18B.1	0	+	33524391	33578617	pi-ANKRD18B	16	302,115,174,107,138,68,81,74,918,150,113,130,282,212,223,6304	0,4333,4606,9045,9976,12484,16753,18788,23544,26036,31314,33664,41825,42709,44277,47922	Hybrid
chr9	37771563	37784710	pi-EXOSC3.1	0	-	37771563	37784710	pi-EXOSC3	4	9314,152,150,330	0,10419,12347,12817	Prepachytene
chr9	37771563	37784710	pi-EXOSC3.2	0	-	37771563	37784710	pi-EXOSC3	3	10571,150,330	0,12347,12817	Prepachytene
chr9	37879411	37904370	pi-SLC25A51.1	0	-	37879411	37904370	pi-SLC25A51	4	9178,122,27,306	0,20414,24116,24653	Prepachytene
chr9	82477390	82502842	9-q21-8235.1	0	-	82477390	82502842	9-q21-8235	1	25452	0	Pachytene
chr9	82502879	82530707	9-q21-769.1	0	+	82502879	82530707	9-q21-769	1	27828	0	Pachytene
chr9	84521747	84592004	9-q21-1333.1	0	-	84521747	84592004	9-q21-1333	6	12599,9983,286,153,169,482	0,27525,39368,60703,67249,69775	Prepachytene
chr9	84603686	84610171	pi-SPATA31D1.1	0	+	84603686	84610171	pi-SPATA31D1	4	233,46,70,4484	0,1006,1645,2001	Prepachytene
chr9	88556060	88643954	pi-NAA35.1	0	+	88556060	88643954	pi-NAA35	23	260,129,34,115,75,168,67,44,51,84,115,179,60,107,67,99,179,137,68,141,123,81,7139	0,1009,15214,17326,18647,20867,33821,33968,35539,36217,37121,55253,62439,66212,68719,71900,72573,75393,76352,77109,77553,79743,80755	Prepachytene
chr9	93342634	93346068	9-q22-405.1	0	-	93342634	93346068	9-q22-405	2	1307,1259	0,2175	Pachytene
chr9	93346153	93347905	9-q22-2190.1	0	+	93346153	93347905	9-q22-2190	1	1752	0	Pachytene
chr9	96208775	96213806	pi-FAM120AOS.3	0	-	96208775	96213806	pi-FAM120AOS	3	1204,121,580	0,3985,4451	Pachytene
chr9	96208775	96213844	pi-FAM120AOS.2	0	-	96208775	96213844	pi-FAM120AOS	3	1204,121,475	0,3985,4594	Pachytene
chr9	96208775	96215874	pi-FAM120AOS.1	0	-	96208775	96215874	pi-FAM120AOS	3	1204,121,1446	0,3985,5653	Pachytene
chr9	99871230	99983811	9-q22-434.1	0	-	99871230	99983811	9-q22-434	19	27656,102,179,54,46,221,212,130,113,150,1469,71,54,135,68,138,107,115,49	0,30904,42110,47583,48835,51233,52806,61658,63999,69315,70499,76493,78505,79516,82782,85754,91510,102424,112532	Hybrid
chr9	100362364	100395857	pi-TSTD2.1	0	-	100362364	100395857	pi-TSTD2	10	2685,139,159,119,106,126,121,317,215,333	0,4644,5400,6060,10263,11491,17674,25598,27315,33160	Prepachytene
chr9	100846636	100881480	pi-TRIM14.1	0	-	100846636	100881480	pi-TRIM14	6	3651,93,163,234,96,9130	0,7554,10512,15576,25534,25714	Pachytene
chr9	100846636	100881480	pi-TRIM14.2	0	-	100846636	100881480	pi-TRIM14	7	112,564,93,163,234,96,217	0,3087,7554,10512,15576,25534,34627	Pachytene
chr9	100846636	100881480	pi-TRIM14.3	0	-	100846636	100881480	pi-TRIM14	6	3651,93,163,234,96,217	0,7554,10512,15576,25534,34627	Pachytene
chr9	115865617	115873780	9-q31-7934.1	0	-	115865617	115873780	9-q31-7934	2	6816,591	0,7572	Pachytene
chr9	115867002	115873780	9-q31-7934.2	0	-	115867002	115873780	9-q31-7934	3	5431,107,91	0,6187,6687	Pachytene
chr9	115873942	115882126	9-q31-7830.1	0	+	115873942	115882126	9-q31-7830	3	81,107,5427	0,1894,2757	Pachytene
chr9	115875352	115882126	9-q31-7830.2	0	+	115875352	115882126	9-q31-7830	2	591,5427	0,1347	Pachytene
chr9	125871772	126030762	pi-STRBP.1	0	-	125871772	126030762	pi-STRBP	19	16180,45,124,141,135,159,200,93,112,98,112,96,92,145,166,221,167,140,48	0,18720,23351,26547,26887,30035,37361,38284,48518,48838,49602,50873,51483,60408,64183,69513,74638,127336,158942	Prepachytene
chr9	131018108	131038268	pi-GOLGA2.1	0	-	131018108	131038268	pi-GOLGA2	26	1452,157,107,103,219,116,76,225,114,338,88,108,90,142,59,107,94,51,39,81,60,64,44,105,123,97	0,1539,1771,1960,2150,2625,3177,3337,4246,4635,5342,5624,5838,6733,7204,9755,9958,10140,10457,11364,11628,12104,12287,12590,18020,20063	Pachytene
chr9	131018110	131038217	pi-GOLGA2.2	0	-	131018110	131038217	pi-GOLGA2	8	1450,157,107,103,219,53,77,46	0,1537,1769,1958,2148,2623,18064,20061	Pachytene
chr9	135545421	135570342	pi-GTF3C4.1	0	+	135545421	135570342	pi-GTF3C4	5	921,1827,131,89,6075	0,7942,13528,17204,18846	Prepachytene
chrX	9371369	9406642	X-p22-3627.2	0	-	9371369	9406642	X-p22-3627	3	11129,195,95	0,11217,35178	Prepachytene
chrX	9371369	9411541	X-p22-3627.1	0	-	9371369	9411541	X-p22-3627	5	3955,6243,195,92,135	0,4886,11217,35178,40037	Prepachytene
chrX	53123338	53199982	pi-KANTR.2	0	+	53123338	53199982	pi-KANTR	3	128,137,28953	0,5315,47691	Prepachytene
chrX	53123338	53199995	pi-KANTR.1	0	+	53123338	53199995	pi-KANTR	4	128,75,137,28966	0,243,5315,47691	Prepachytene

## Sheet: rhesus
Supplementary Table 4c. Refined piRNA gene annotations for rhesus.
chr1	23073100	23077100	pi_rheMac8_IG_1.1	100	-	23073100	23077100	255,0,0	1	4000	0
chr1	86773100	86790500	pi_rheMac8_IG_2.1	100	-	86773100	86790500	255,0,0	1	17400	0
chr1	168890600	168909000	pi_rheMac8_IG_3.1	100	-	168890600	168909000	255,0,0	5	4110,117,519,3022,1043	0,4223,4480,5322,17357
chr1	187829400	187838100	pi_rheMac8_IG_4.1	100	+	187829400	187838100	255,0,0	4	247,4665,126,95	0,1008,6411,8605
chr1	193667700	193679100	pi_rheMac8_IG_5.1	100	-	193667700	193679100	255,0,0	1	11400	0
chr10	22746600	22754200	pi_rheMac8_IG_6.1	100	-	22746600	22754200	255,0,0	1	7600	0
chr10	38356200	38362400	pi_rheMac8_IG_7.1	100	-	38356200	38362400	255,0,0	1	6200	0
chr10	58735900	58739800	pi_rheMac8_IG_8.1	100	+	58735900	58739800	255,0,0	1	3900	0
chr10	62166827	62170500	pi_rheMac8_IG_9.1	100	+	62166827	62170500	255,0,0	1	3673	0
chr10	65425900	65433400	pi_rheMac8_IG_10.1	100	+	65425900	65433400	255,0,0	1	7500	0
chr10	65843400	65866100	pi_rheMac8_IG_11.1	100	-	65843400	65866100	255,0,0	1	22700	0
chr10	67314700	67318500	pi_rheMac8_IG_12.1	100	+	67314700	67318500	255,0,0	1	3800	0
chr10	74032900	74056400	pi_rheMac8_IG_13.1	100	+	74032900	74056400	255,0,0	1	23500	0
chr10	74166700	74199201	pi_rheMac8_IG_14.1	100	-	74166700	74199201	255,0,0	1	32501	0
chr10	74199800	74208300	pi_rheMac8_IG_15.1	100	+	74199800	74208300	255,0,0	1	8500	0
chr10	79321500	79352700	pi_rheMac8_IG_16.1	100	-	79321500	79352700	255,0,0	1	31200	0
chr10	79353100	79362100	pi_rheMac8_IG_17.1	100	+	79353100	79362100	255,0,0	1	9000	0
chr11	272400	276700	pi_rheMac8_IG_18.1	100	-	272400	276700	255,0,0	1	4300	0
chr11	3562600	3605801	pi_rheMac8_IG_19.1	100	-	3562600	3605801	255,0,0	1	43201	0
chr11	3606100	3676600	pi_rheMac8_IG_20.1	100	+	3606100	3676600	255,0,0	1	70500	0
chr11	7989400	7994500	pi_rheMac8_IG_21.1	100	+	7989400	7994500	255,0,0	1	5100	0
chr11	9768700	9851300	pi_rheMac8_IG_22.1	100	-	9768700	9851300	255,0,0	1	82600	0
chr11	9851500	9867600	pi_rheMac8_IG_23.1	100	+	9851500	9867600	255,0,0	1	16100	0
chr11	56750700	56755100	pi_rheMac8_IG_24.1	100	-	56750700	56755100	255,0,0	1	4400	0
chr11	100062200	100107700	pi_rheMac8_IG_25.1	100	-	100062200	100107700	255,0,0	9	943,556,8331,296,2083,166,4351,164,1827	0,1026,2449,10974,12567,14775,17141,25093,43673
chr11	120951300	120976500	pi_rheMac8_IG_26.1	100	+	120951300	120976500	255,0,0	1	25200	0
chr11	121336000	121395900	pi_rheMac8_IG_27.1	100	+	121336000	121395900	255,0,0	5	16666,85,72,878,14642	0,28403,31936,34724,45258
chr12	82098300	82108600	pi_rheMac8_IG_28.1	100	+	82098300	82108600	255,0,0	3	1299,86,1357	0,7744,8943
chr12	85122800	85125500	pi_rheMac8_IG_29.1	100	-	85122800	85125500	255,0,0	1	2700	0
chr13	91614700	91617600	pi_rheMac8_IG_30.1	100	+	91614700	91617600	255,0,0	1	2900	0
chr13	105658700	105706300	pi_rheMac8_IG_31.1	100	-	105658700	105706300	255,0,0	1	47600	0
chr14	5862900	5869400	pi_rheMac8_IG_32.1	100	+	5862900	5869400	255,0,0	1	6500	0
chr14	20316300	20328700	pi_rheMac8_IG_33.1	100	-	20316300	20328700	255,0,0	1	12400	0
chr14	20328800	20396500	pi_rheMac8_IG_34.1	100	+	20328800	20396500	255,0,0	1	67700	0
chr14	32096000	32102100	pi_rheMac8_IG_35.1	100	+	32096000	32102100	255,0,0	1	6100	0
chr14	66938700	66974200	pi_rheMac8_IG_36.1	100	+	66938700	66974200	255,0,0	2	111,28198	0,7302
chr14	67159100	67160400	pi_rheMac8_IG_37.1	100	+	67159100	67160400	255,0,0	1	1300	0
chr15	15975000	15980300	pi_rheMac8_IG_38.1	100	+	15975000	15980300	255,0,0	1	5300	0
chr15	18419200	18421061	pi_rheMac8_IG_39.1	100	-	18419200	18421061	255,0,0	1	1861	0
chr15	26292900	26295700	pi_rheMac8_IG_40.1	100	-	26292900	26295700	255,0,0	1	2800	0
chr15	26308000	26309200	pi_rheMac8_IG_41.1	100	+	26308000	26309200	255,0,0	1	1200	0
chr15	44631000	44679100	pi_rheMac8_IG_42.1	100	-	44631000	44679100	255,0,0	3	19451,23294,2684	0,19604,45416
chr15	48501200	48504900	pi_rheMac8_IG_43.1	100	-	48501200	48504900	255,0,0	1	3700	0
chr15	96179100	96209100	pi_rheMac8_IG_44.1	100	-	96179100	96209100	255,0,0	1	30000	0
chr15	96209100	96232600	pi_rheMac8_IG_45.1	100	+	96209100	96232600	255,0,0	1	23500	0
chr15	98271000	98294800	pi_rheMac8_IG_46.1	100	-	98271000	98294800	255,0,0	1	23800	0
chr15	106735900	106739000	pi_rheMac8_IG_47.1	100	-	106735900	106739000	255,0,0	1	3100	0
chr15	106739200	106764000	pi_rheMac8_IG_48.1	100	+	106739200	106764000	255,0,0	1	24800	0
chr15	110782500	110791800	pi_rheMac8_IG_49.1	100	-	110782500	110791800	255,0,0	1	9300	0
chr15	110866000	110869500	pi_rheMac8_IG_50.1	100	+	110866000	110869500	255,0,0	1	3500	0
chr16	16969500	16986500	pi_rheMac8_IG_51.1	100	-	16969500	16986500	255,0,0	1	17000	0
chr16	17013300	17058500	pi_rheMac8_IG_52.1	100	+	17013300	17058500	255,0,0	7	78,13445,55,102,5536,63,4207	0,5967,20204,21004,32382,39553,40993
chr16	18557900	18609000	pi_rheMac8_IG_53.1	100	-	18557900	18609000	255,0,0	1	51100	0
chr16	18641200	18679800	pi_rheMac8_IG_54.1	100	+	18641200	18679800	255,0,0	3	8283,8990,20134	0,8803,18466
chr16	20316400	20418700	pi_rheMac8_IG_55.1	100	+	20316400	20418700	255,0,0	3	88787,1600,2353	0,89292,99947
chr16	22240100	22243200	pi_rheMac8_IG_56.1	100	-	22240100	22243200	255,0,0	1	3100	0
chr16	40265700	40269000	pi_rheMac8_IG_57.1	100	+	40265700	40269000	255,0,0	1	3300	0
chr16	44076900	44085900	pi_rheMac8_IG_58.1	100	+	44076900	44085900	255,0,0	1	9000	0
chr16	44799500	44825900	pi_rheMac8_IG_59.1	100	+	44799500	44825900	255,0,0	2	4529,21344	0,5056
chr17	10832000	10905900	pi_rheMac8_IG_60.1	100	-	10832000	10905900	255,0,0	1	73900	0
chr17	78605600	78607400	pi_rheMac8_IG_61.1	100	+	78605600	78607400	255,0,0	1	1800	0
chr19	15940600	15969400	pi_rheMac8_IG_62.1	100	+	15940600	15969400	255,0,0	8	3344,40,81,1798,75,174,11010,5748	0,5110,5617,6446,9551,10203,11584,23052
chr19	19857800	19872100	pi_rheMac8_IG_63.1	100	-	19857800	19872100	255,0,0	1	14300	0
chr19	30608300	30806601	pi_rheMac8_IG_64.1	100	-	30608300	30806601	255,0,0	5	96753,1343,121,72987,10817	0,106166,112009,113162,187484
chr19	30809300	30813600	pi_rheMac8_IG_65.1	100	+	30809300	30813600	255,0,0	2	1092,1940	0,2360
chr19	39356600	39363400	pi_rheMac8_IG_66.1	100	-	39356600	39363400	255,0,0	1	6800	0
chr19	52003400	52083800	pi_rheMac8_IG_67.1	100	-	52003400	52083800	255,0,0	2	45441,27538	0,52862
chr2	49941300	49948200	pi_rheMac8_IG_68.1	100	-	49941300	49948200	255,0,0	1	6900	0
chr2	49948700	49973500	pi_rheMac8_IG_69.1	100	+	49948700	49973500	255,0,0	1	24800	0
chr2	51348600	51354000	pi_rheMac8_IG_70.1	100	-	51348600	51354000	255,0,0	1	5400	0
chr2	53533700	53556900	pi_rheMac8_IG_71.1	100	+	53533700	53556900	255,0,0	1	23200	0
chr2	56337300	56353000	pi_rheMac8_IG_72.1	100	+	56337300	56353000	255,0,0	1	15700	0
chr20	23733800	23789900	pi_rheMac8_IG_73.1	100	+	23733800	23789900	255,0,0	3	1830,5165,45241	0,3367,10859
chr3	2237900	2248100	pi_rheMac8_IG_74.1	100	+	2237900	2248100	255,0,0	2	8645,1096	0,9104
chr3	50355700	50359500	pi_rheMac8_IG_75.1	100	-	50355700	50359500	255,0,0	1	3800	0
chr3	50600700	50613700	pi_rheMac8_IG_76.1	100	-	50600700	50613700	255,0,0	4	6900,127,69,112	0,9508,10344,12888
chr3	78451448	78456200	pi_rheMac8_IG_77.1	100	+	78451448	78456200	255,0,0	1	4752	0
chr3	143856000	143858800	pi_rheMac8_IG_78.1	100	-	143856000	143858800	255,0,0	1	2800	0
chr3	148276300	148277800	pi_rheMac8_IG_79.1	100	+	148276300	148277800	255,0,0	1	1500	0
chr4	5881200	5890800	pi_rheMac8_IG_80.1	100	-	5881200	5890800	255,0,0	1	9600	0
chr4	5891000	5895000	pi_rheMac8_IG_81.1	100	+	5891000	5895000	255,0,0	1	4000	0
chr4	11242300	11275100	pi_rheMac8_IG_82.1	100	+	11242300	11275100	255,0,0	2	103,1477	0,31323
chr4	29969300	29982500	pi_rheMac8_IG_83.1	100	+	29969300	29982500	255,0,0	1	13200	0
chr4	34726600	34752100	pi_rheMac8_IG_84.1	100	-	34726600	34752100	255,0,0	1	25500	0
chr4	34752100	34810600	pi_rheMac8_IG_85.1	100	+	34752100	34810600	255,0,0	1	58500	0
chr4	35992000	36001800	pi_rheMac8_IG_86.1	100	-	35992000	36001800	255,0,0	1	9800	0
chr4	40104900	40164800	pi_rheMac8_IG_87.1	100	+	40104900	40164800	255,0,0	1	59900	0
chr4	41120000	41122500	pi_rheMac8_IG_88.1	100	-	41120000	41122500	255,0,0	1	2500	0
chr4	41333400	41360700	pi_rheMac8_IG_89.1	100	+	41333400	41360700	255,0,0	2	620,26292	0,1008
chr4	43722600	43726000	pi_rheMac8_IG_90.1	100	-	43722600	43726000	255,0,0	1	3400	0
chr4	107336100	107347300	pi_rheMac8_IG_91.1	100	-	107336100	107347300	255,0,0	1	11200	0
chr4	156678700	156683200	pi_rheMac8_IG_92.1	100	-	156678700	156683200	255,0,0	1	4500	0
chr5	163432700	163434700	pi_rheMac8_IG_93.1	100	-	163432700	163434700	255,0,0	1	2000	0
chr6	161778000	161778900	pi_rheMac8_IG_94.1	100	+	161778000	161778900	255,0,0	1	900	0
chr6	176348700	176371900	pi_rheMac8_IG_95.1	100	+	176348700	176371900	255,0,0	4	19603,126,147,827	0,20599,21240,22373
chr7	424200	435800	pi_rheMac8_IG_96.1	100	+	424200	435800	255,0,0	1	11600	0
chr7	1622500	1630000	pi_rheMac8_IG_97.1	100	+	1622500	1630000	255,0,0	1	7500	0
chr7	27619900	27677001	pi_rheMac8_IG_98.1	100	-	27619900	27677001	255,0,0	1	57101	0
chr7	38798200	38847100	pi_rheMac8_IG_99.1	100	+	38798200	38847100	255,0,0	1	48900	0
chr7	49763900	49767715	pi_rheMac8_IG_100.1	100	+	49763900	49767715	255,0,0	1	3815	0
chr7	53169000	53220500	pi_rheMac8_IG_101.1	100	+	53169000	53220500	255,0,0	9	8700,184,287,1196,31060,2208,67,117,2	0,10676,12008,12421,13997,45714,48199,50598,51498
chr7	70835600	70846900	pi_rheMac8_IG_102.1	100	-	70835600	70846900	255,0,0	1	11300	0
chr7	70847000	70898400	pi_rheMac8_IG_103.1	100	+	70847000	70898400	255,0,0	1	51400	0
chr7	71671300	71705300	pi_rheMac8_IG_104.1	100	-	71671300	71705300	255,0,0	1	34000	0
chr7	75172300	75211100	pi_rheMac8_IG_105.1	100	-	75172300	75211100	255,0,0	1	38800	0
chr7	75211100	75213800	pi_rheMac8_IG_106.1	100	+	75211100	75213800	255,0,0	3	317,578,1189	0,699,1511
chr7	132986200	132992000	pi_rheMac8_IG_107.1	100	-	132986200	132992000	255,0,0	1	5800	0
chr7	150251000	150291600	pi_rheMac8_IG_108.1	100	-	150251000	150291600	255,0,0	1	40600	0
chr7	150291700	150322200	pi_rheMac8_IG_109.1	100	+	150291700	150322200	255,0,0	1	30500	0
chr8	29077900	29098100	pi_rheMac8_IG_110.1	100	+	29077900	29098100	255,0,0	1	20200	0
chr8	91781602	91782200	pi_rheMac8_IG_111.1	100	-	91781602	91782200	255,0,0	1	598	0
chr8	124100600	124157100	pi_rheMac8_IG_112.1	100	-	124100600	124157100	255,0,0	1	56500	0
chr8	124157100	124193000	pi_rheMac8_IG_113.1	100	+	124157100	124193000	255,0,0	1	35900	0
chr8	143981000	143986600	pi_rheMac8_IG_114.1	100	-	143981000	143986600	255,0,0	1	5600	0
chr9	28909600	28916100	pi_rheMac8_IG_115.1	100	-	28909600	28916100	255,0,0	1	6500	0
chr9	40419400	40422400	pi_rheMac8_IG_116.1	100	-	40419400	40422400	255,0,0	1	3000	0
chr9	40535400	40540600	pi_rheMac8_IG_117.1	100	+	40535400	40540600	255,0,0	1	5200	0
chr9	54540300	54574100	pi_rheMac8_IG_118.1	100	-	54540300	54574100	255,0,0	1	33800	0
chr9	63561700	63576700	pi_rheMac8_IG_119.1	100	+	63561700	63576700	255,0,0	1	15000	0
chr9	63665000	63679100	pi_rheMac8_IG_120.1	100	+	63665000	63679100	255,0,0	1	14100	0
chr9	74690800	74692000	pi_rheMac8_IG_121.1	100	-	74690800	74692000	255,0,0	1	1200	0
chr9	84980900	84991800	pi_rheMac8_IG_122.1	100	+	84980900	84991800	255,0,0	3	826,57,3643	0,5261,7257
chr9	87637900	87678300	pi_rheMac8_IG_123.1	100	-	87637900	87678300	255,0,0	1	40400	0
chrUn_NW_014837396v1	348300	370000	pi_rheMac8_IG_124.1	100	+	348300	370000	255,0,0	1	21700	0
chrUn_NW_014837396v1	456200	472527	pi_rheMac8_IG_125.1	100	-	456200	472527	255,0,0	1	16327	0
chrUn_NW_014858614v1	37500	38200	pi_rheMac8_IG_126.1	100	-	37500	38200	255,0,0	1	700	0
chrUn_NW_014875133v1	27100	28500	pi_rheMac8_IG_127.1	100	+	27100	28500	255,0,0	1	1400	0
chrUn_NW_014913659v1	46300	59500	pi_rheMac8_IG_128.1	100	-	46300	59500	255,0,0	4	6853,105,69,33	0,9750,10600,13167
chrUn_NW_014921633v1	26900	40000	pi_rheMac8_IG_129.1	100	+	26900	40000	255,0,0	2	70,6638	0,6462
chrUn_NW_014953312v1	13800	49300	pi_rheMac8_IG_130.1	100	+	13800	49300	255,0,0	4	91,183,4147,22245	0,6459,8069,13255
chrX	128985400	128994800	pi_rheMac8_IG_131.1	100	-	128985400	128994800	255,0,0	1	9400	0
chr7	67108466	67217016	pi_rheMac8_PC_ABHD2.1	100	+	67108466	67217016	255,0,0	10	77,200,176,168,184,93,111,70,85,9197	0,13707,49347,52769,78748,89291,92076,94965,97125,99353
chr5	40578396	40990075	pi_rheMac8_PC_APBB2.1	100	-	40578396	40990075	255,0,0	19	3950,180,116,84,88,121,128,147,61,86,63,209,820,22,69,115,112,157,198	0,9534,11301,13550,14831,18031,80163,83031,123271,123429,123892,134001,203708,204554,223021,253879,290228,338773,411481
chr20	56915734	56927058	pi_rheMac8_PC_ATXN1L.1	100	-	56915734	56927058	255,0,0	3	7727,62,128	0,9255,11196
chr16	48664946	48681763	pi_rheMac8_PC_BECN1.1	100	-	48664946	48681763	255,0,0	16	22,791,143,39,136,150,147,195,166,27,91,69,64,68,132,166	0,2517,4033,5749,5941,6590,7974,9962,10285,10481,10528,10769,11287,12154,16264,16651
chr7	38758449	38797823	pi_rheMac8_PC_C2CD4B.1	100	-	38758449	38797823	255,0,0	3	1499,2843,30843	0,1700,8531
chr14	112066033	112173093	pi_rheMac8_PC_CBL.1	100	+	112066033	112173093	255,0,0	16	299,248,147,157,122,138,88,132,204,132,378,95,117,98,183,7920	0,28332,67473,69621,70580,71731,73751,74185,74529,80769,80989,83676,96542,97007,97991,99140
chr11	52901444	52931030	pi_rheMac8_PC_CBX5.1	100	-	52901444	52931030	255,0,0	4	11151,101,187,179	0,15377,21012,29407
chr10	38025624	38094248	pi_rheMac8_PC_CDS2.1	100	+	38025624	38094248	255,0,0	14	389,3,137,97,98,140,59,83,88,69,153,120,104,6751	0,45212,45265,46618,48336,50471,54034,54712,56634,57531,58425,60826,61503,61873
chr16	57157663	57192527	pi_rheMac8_PC_DCAF7.1	100	+	57157663	57192527	255,0,0	7	393,159,112,119,210,118,3773	0,18754,19613,20095,25266,27315,31091
chr10	72508816	72519200	pi_rheMac8_PC_DUSP18.1	100	-	72508816	72519200	255,0,0	2	3852,3644	0,6740
chr13	25284976	25400227	pi_rheMac8_PC_EFR3B.1	100	+	25284976	25400227	255,0,0	24	7,10,77,128,151,122,150,135,79,136,162,112,52,173,76,162,132,68,128,92,49,107,50,3806	0,48606,48924,50589,61219,80492,84069,85816,86383,87194,87568,88648,89132,92957,93995,94755,96471,98684,100452,101686,106872,109123,110917,111445
chr16	15841176	15862708	pi_rheMac8_PC_ENSMMUG00000002354.1	100	+	15841176	15862708	255,0,0	11	218,236,6,89,38,134,49,97,61,45,6373	0,575,966,1670,2366,6162,6374,7628,7908,9338,15159
chr12	118074372	118834455	pi_rheMac8_PC_ENSMMUG00000009346.1	100	+	118074372	118834455	255,0,0	22	163,4,958,64,61,88,86,142,135,128,156,93,159,105,169,159,162,155,91,223,256,4052	0,30964,175359,206590,210861,219471,245684,249027,254647,300790,302396,309719,357299,390424,417382,439810,476538,664453,668623,678784,751730,756031
chr15	8553816	8560572	pi_rheMac8_PC_ENSMMUG00000037858.1	100	-	8553816	8560572	255,0,0	2	3398,3346	0,3410
chr20	52639395	52686417	pi_rheMac8_PC_ENSMMUG00000037975.1	100	+	52639395	52686417	255,0,0	13	67,128,74,559,302,126,145,124,104,97,150,184,4558	0,2098,5536,13004,32255,32679,35173,36041,36391,39937,41593,41856,42464
chr12	100438035	100441332	pi_rheMac8_PC_ENSMMUG00000038299.1	100	+	100438035	100441332	255,0,0	3	142,116,1986	0,958,1311
chr12	120956543	120967315	pi_rheMac8_PC_ENSMMUG00000039851.1	100	-	120956543	120967315	255,0,0	4	5072,115,19,529	0,6414,7136,10243
chr1	9420351	9627711	pi_rheMac8_PC_ENSMMUG00000040221.1	100	+	9420351	9627711	255,0,0	49	324,181,77,180,66,179,112,78,66,18,76,79,143,42,212,80,76,80,107,84,181,73,94,149,179,138,249,119,86,130,163,91,119,56,109,67,85,106,115,134,62,146,240,72,122,150,193,119,6596	0,22241,49621,51882,55566,61019,61787,68078,68847,69637,72205,73103,74802,75906,79111,89671,90634,93663,94239,95156,95468,95744,119105,120805,123262,124141,125792,153470,155611,156028,156325,158748,161338,162786,166034,168277,169151,172551,181730,182807,184758,189422,189732,194127,195951,198707,199221,199624,200764
chr2	111053798	111111660	pi_rheMac8_PC_ENSMMUG00000047232.1	100	-	111053798	111111660	255,0,0	3	9243,150,355	0,38246,57507
chr11	73459125	73465461	pi_rheMac8_PC_ENSMMUG00000047369.1	100	+	73459125	73465461	255,0,0	1	6336	0
chr7	136317029	136342330	pi_rheMac8_PC_ENTPD5.1	100	-	136317029	136342330	255,0,0	13	5087,212,57,141,102,123,93,36,76,144,80,59,217	0,8191,10763,11908,12894,13927,15316,16036,16328,21163,23908,24175,25084
chr15	43569003	43579771	pi_rheMac8_PC_FAM120AOS.1	100	-	43569003	43579771	255,0,0	6	3087,121,365,422,36,3036	0,5543,5803,7213,7656,7732
chr10	81999381	82040339	pi_rheMac8_PC_FAM83F.1	100	+	81999381	82040339	255,0,0	5	599,168,122,677,5923	0,24615,25332,26752,35035
chr8	383841	449401	pi_rheMac8_PC_FBXO25.1	100	+	383841	449401	255,0,0	10	141,104,50,93,94,185,183,144,27,7852	0,19894,21434,24396,38902,40158,47355,52028,56724,57708
chr9	96116223	96132744	pi_rheMac8_PC_HIF1AN.1	100	+	96116223	96132744	255,0,0	8	273,251,149,146,107,64,111,4745	0,549,4768,8638,9625,10198,10820,11776
chr2	92584485	92614979	pi_rheMac8_PC_IP6K1.1	100	+	92584485	92614979	255,0,0	5	351,211,182,176,6470	0,12013,17753,23400,24024
chr14	126995413	127105826	pi_rheMac8_PC_JAM3.1	100	+	126995413	127105826	255,0,0	9	76,66,114,153,203,100,130,55,2437	0,61835,62678,66231,66807,67946,107086,107303,107976
chr1	9442592	9625554	pi_rheMac8_PC_KIF1B.1	100	+	9442592	9625554	255,0,0	50	181,77,180,66,179,112,78,66,23,76,79,143,42,212,80,76,80,107,84,181,73,94,149,179,138,249,119,86,130,163,91,119,56,39,109,67,85,106,27,115,134,62,146,240,72,122,150,193,119,4439	0,27380,29641,33325,38778,39546,45837,46606,47396,49964,50862,52561,53665,56870,67430,68393,71422,71998,72915,73227,73503,96864,98564,101021,101900,103551,131229,133370,133787,134084,136507,139097,140545,141874,143793,146036,146910,150310,153037,159489,160566,162517,167181,167491,171886,173710,176466,176980,177383,178523
chr20	69357504	69378111	pi_rheMac8_PC_KLHL36.1	100	+	69357504	69378111	255,0,0	5	248,79,1074,158,7733	0,1802,8166,11057,12874
chr1	31156753	31226872	pi_rheMac8_PC_KPNA6.1	100	+	31156753	31226872	255,0,0	17	191,94,15,33,134,93,100,95,132,89,100,164,79,126,128,179,6800	0,35322,46899,47174,47230,49784,50281,51519,52680,53894,55138,55550,56153,59387,60152,62495,63319
chr16	39011160	39163205	pi_rheMac8_PC_LRRC59.1	100	+	39011160	39163205	255,0,0	9	29,1576,25,60,159,105,73,174,1993	0,134228,135932,137962,140054,140449,144802,147692,150052
chr1	37012344	37068032	pi_rheMac8_PC_MTF1.1	100	-	37012344	37068032	255,0,0	12	7303,64,596,29,103,78,137,74,132,239,459,945	0,9137,13594,15076,15184,24604,27830,28428,31419,32957,51116,54743
chr2	34056360	34073950	pi_rheMac8_PC_NEPRO.1	100	-	34056360	34073950	255,0,0	9	3588,260,62,362,78,132,80,155,293	0,5690,8106,8511,10193,10730,11386,15186,17297
chr14	67117711	67143677	pi_rheMac8_PC_NEU3.1	100	+	67117711	67143677	255,0,0	5	781,83,417,101,7080	0,1593,6113,17794,18886
chr15	14443930	14529932	pi_rheMac8_PC_NR6A1.1	100	+	14443930	14529932	255,0,0	11	16,112,4,243,56,155,228,282,122,153,3489	0,48966,49629,49998,60954,64596,66424,68586,78138,80433,82513
chr20	2571408	2654158	pi_rheMac8_PC_PDPK1.1	100	+	2571408	2654158	255,0,0	16	169,265,27,261,43,138,145,98,76,69,97,174,218,58,161,6934	0,556,29922,30101,33833,34138,37912,38717,50769,56742,57052,59041,62359,74300,75295,75816
chr20	58629593	58677392	pi_rheMac8_PC_PDPR.1	100	-	58629593	58677392	255,0,0	17	2637,183,90,95,113,149,134,156,125,193,150,118,122,339,134,259,211	0,4951,9976,12490,15819,16692,17826,18158,21497,22654,27747,28635,29513,30933,32669,39059,47588
chr16	28990562	29102953	pi_rheMac8_PC_RAD51D.1	100	-	28990562	29102953	255,0,0	22	3014,24,211,84,411,188,181,352,210,84,165,71,91,96,135,82,105,62,119,62,315,3	0,5853,7473,8620,12447,17436,25205,31024,80652,92739,92993,94459,94659,97985,98587,98966,107684,107801,109325,109933,110355,112388
chr16	29870542	29896210	pi_rheMac8_PC_RDM1.1	100	-	29870542	29896210	255,0,0	7	13372,86,99,169,123,213,405	0,15102,17131,19135,20056,24700,25263
chr4	40090220	40104752	pi_rheMac8_PC_SAYSD1.1	100	-	40090220	40104752	255,0,0	2	4731,5937	0,8595
chr11	49748104	49835950	pi_rheMac8_PC_SLC4A8.1	100	+	49748104	49835950	255,0,0	27	217,82,147,136,161,189,92,158,88,147,101,175,134,246,106,162,29,154,114,162,252,69,174,138,92,96,5944	0,16125,26870,27504,29265,32076,33278,34681,35933,37037,38321,44305,45076,46165,49175,49885,54557,54629,59735,62630,63631,67600,68786,71291,78518,80328,81902
chr17	8855675	8940387	pi_rheMac8_PC_SLC7A1.1	100	-	8855675	8940387	255,0,0	13	5104,109,167,218,103,140,223,122,175,159,384,100,229	0,6675,7686,8118,9990,12732,13690,14548,21167,23431,26436,44532,84483
chr1	126124708	126215408	pi_rheMac8_PC_SNX27.1	100	+	126124708	126215408	255,0,0	12	368,264,193,65,105,79,164,90,150,129,60,5279	0,27017,44075,46925,48259,51642,53820,73358,84264,84740,85253,85421
chr10	34925572	34972759	pi_rheMac8_PC_STK35.1	100	+	34925572	34972759	255,0,0	4	783,598,750,4772	0,1375,15606,42415
chr3	42132666	42146185	pi_rheMac8_PC_TBL2.1	100	-	42132666	42146185	255,0,0	8	6077,153,127,152,185,189,22,127	0,6297,8266,8741,9359,9804,13275,13392
chr10	83444144	83475935	pi_rheMac8_PC_TEF.1	100	+	83444144	83475935	255,0,0	6	10,78,163,318,221,5216	0,73,13992,18239,24941,26575
chr13	72042811	72094223	pi_rheMac8_PC_TEX261.1	100	-	72042811	72094223	255,0,0	6	116,2746,103,68,154,1064	0,42585,45550,46383,48453,50348
chr13	87061526	87073107	pi_rheMac8_PC_TGOLN2.1	100	-	87061526	87073107	255,0,0	5	5077,51,98,1118,46	0,5089,8273,10186,11535
chr16	46657787	46664567	pi_rheMac8_PC_TMEM99.1	100	+	46657787	46664567	255,0,0	1	6780	0
chr4	53525075	53605934	pi_rheMac8_PC_TRAM2.1	100	-	53525075	53605934	255,0,0	11	6459,164,144,105,71,85,59,117,110,64,190	0,7775,8817,9248,10771,11465,12767,19272,19900,39813,80669
chr15	41529678	41572151	pi_rheMac8_PC_TRIM14.1	100	+	41529678	41572151	255,0,0	6	354,96,234,163,93,7536	0,9351,17371,25600,28659,34937
chr7	19175538	19354889	pi_rheMac8_PC_TTBK2.1	100	-	19175538	19354889	255,0,0	22	7503,1274,589,240,217,158,8,10,300,40,149,597,147,93,66,105,141,74,148,15,137,394	0,12907,36773,38630,44331,61701,67227,67286,67358,67672,67896,68065,76934,78026,83373,93719,95724,106832,134931,135688,140896,178957
chr1	31228798	31247921	pi_rheMac8_PC_TXLNA.1	100	+	31228798	31247921	255,0,0	11	89,201,336,92,171,195,120,75,93,96,2994	0,657,1588,4910,8628,11065,13617,13968,14522,15286,16129
chr20	22264428	22279682	pi_rheMac8_PC_UBFD1.1	100	+	22264428	22279682	255,0,0	8	163,330,209,9,66,106,83,2637	0,345,1886,2197,4607,5024,9383,12617
chr16	5027049	5046569	pi_rheMac8_PC_ZFP3.1	100	+	5027049	5046569	255,0,0	2	328,4887	0,14633
chr10	22688401	22714621	pi_rheMac8_PC_ZHX3.1	100	+	22688401	22714621	255,0,0	3	2860,38,7276	0,3495,18944
chr4	28478907	28499293	pi_rheMac8_PC_ZKSCAN8.1	100	+	28478907	28499293	255,0,0	7	936,103,509,142,92,124,7962	0,1466,7440,8617,11205,11619,12424
chr19	9553478	9578807	pi_rheMac8_PC_ZNF121.1	100	-	9553478	9578807	255,0,0	6	7466,4,3,79,81,461	0,7526,7993,8446,9358,24868

## Sheet: marmoset
Supplementary Table 4d. Refined piRNA gene annotations for marmoset.
chr1	12061700	12063100	pi_calJac3_IG_1.1	100	+	12061700	12063100	255,0,0	1	1400	0
chr1	71107700	71109300	pi_calJac3_IG_2.1	100	+	71107700	71109300	255,0,0	1	1600	0
chr1	72320300	72336200	pi_calJac3_IG_3.1	100	-	72320300	72336200	255,0,0	3	2176,2837,862	0,2278,15038
chr1	79976400	79978625	pi_calJac3_IG_4.1	100	-	79976400	79978625	255,0,0	1	2225	0
chr1	84310613	84336144	pi_calJac3_PC_C1H9orf64.1	100	+	84310613	84336144	255,0,0	4	3461,260,196,6146	0,3989,12096,19385
chr1	87166800	87170400	pi_calJac3_IG_5.1	100	-	87166800	87170400	255,0,0	1	3600	0
chr1	88541500	88559800	pi_calJac3_IG_6.1	100	-	88541500	88559800	255,0,0	1	18300	0
chr1	88581700	88685000	pi_calJac3_IG_7.1	100	+	88581700	88685000	255,0,0	1	103300	0
chr1	128415200	128425300	pi_calJac3_IG_8.1	100	+	128415200	128425300	255,0,0	1	10100	0
chr1	128475700	128564800	pi_calJac3_IG_9.1	100	-	128475700	128564800	255,0,0	1	89100	0
chr1	136309100	136323900	pi_calJac3_IG_10.1	100	+	136309100	136323900	255,0,0	1	14800	0
chr1	156546900	156555200	pi_calJac3_IG_11.1	100	-	156546900	156555200	255,0,0	2	5874,1695	0,6605
chr1	166913200	166922500	pi_calJac3_IG_12.1	100	-	166913200	166922500	255,0,0	1	9300	0
chr1	172188296	172215170	pi_calJac3_PC_GOLGA2.1	100	-	172188296	172215170	255,0,0	33	3236,161,107,149,252,92,17,111,16,259,45,9,175,338,88,108,24,92,142,59,159,135,9,51,39,81,60,26,64,44,105,127,3084	0,3296,3533,3733,3887,4395,4545,4888,5031,5078,5428,5728,5911,6352,7052,7332,7488,7546,8445,8916,12859,13022,13234,13245,13565,14450,14714,14795,15196,15379,15676,22041,23790
chr1	182581300	182584200	pi_calJac3_IG_13.1	100	+	182581300	182584200	255,0,0	1	2900	0
chr1	182844385	182950401	pi_calJac3_PC_BCL2L13.1	100	+	182844385	182950401	255,0,0	13	90,119,456,197,187,108,157,70,177,8,27,14,3804	0,10499,10869,11342,20300,59901,64118,70174,76886,77074,83753,89664,102212
chr1	183550700	183577800	pi_calJac3_IG_14.1	100	-	183550700	183577800	255,0,0	1	27100	0
chr1	184857739	184927500	pi_calJac3_IG_15.1	100	-	184857739	184927500	255,0,0	5	11158,6551,169,27482,459	0,12186,20738,21820,69302
chr1	187607900	187688100	pi_calJac3_IG_16.1	100	+	187607900	187688100	255,0,0	5	66246,843,5124,32,3286	0,68110,69452,75432,76914
chr1	199661200	199694500	pi_calJac3_IG_17.1	100	-	199661200	199694500	255,0,0	1	33300	0
chr1	199695700	199715700	pi_calJac3_IG_18.1	100	+	199695700	199715700	255,0,0	1	20000	0
chr1	201300800	201337300	pi_calJac3_IG_19.1	100	-	201300800	201337300	255,0,0	1	36500	0
chr10	4512400	4570300	pi_calJac3_IG_20.1	100	-	4512400	4570300	255,0,0	1	57900	0
chr10	4542921	4556809	pi_calJac3_PC_C2CD4B.1	100	-	4542921	4556809	255,0,0	4	7495,57,81,6144	0,7519,7639,7744
chr10	4570600	4639500	pi_calJac3_IG_21.1	100	+	4570600	4639500	255,0,0	3	861,1005,66766	0,1062,2134
chr10	20360400	20371000	pi_calJac3_IG_22.1	100	+	20360400	20371000	255,0,0	1	10600	0
chr10	28184400	28202700	pi_calJac3_IG_23.1	100	-	28184400	28202700	255,0,0	1	18300	0
chr10	28388000	28436100	pi_calJac3_IG_24.1	100	-	28388000	28436100	255,0,0	1	48100	0
chr10	46951500	46956631	pi_calJac3_IG_25.1	100	-	46951500	46956631	255,0,0	1	5131	0
chr10	95019400	95021300	pi_calJac3_IG_26.1	100	-	95019400	95021300	255,0,0	1	1900	0
chr10	95945547	96031211	pi_calJac3_PC_MAP3K9.1	100	-	95945547	96031211	255,0,0	17	7212,527,837,42,113,69,154,126,241,10,176,149,186,11,16,414,409	0,7464,9667,10885,12009,13557,15887,17380,19761,20679,24852,25949,36972,62854,62867,76433,85255
chr10	113511500	113621800	pi_calJac3_IG_27.1	100	-	113511500	113621800	255,0,0	1	110300	0
chr10	113623000	113656500	pi_calJac3_IG_28.1	100	+	113623000	113656500	255,0,0	1	33500	0
chr11	16861319	16955818	pi_calJac3_PC_CBL.1	100	+	16861319	16955818	255,0,0	16	272,248,147,157,122,138,88,132,204,132,378,95,117,104,183,7487	0,14027,59679,60803,62326,63471,65649,66085,66428,75075,75295,78286,84125,84583,85653,87012
chr11	20837600	20842100	pi_calJac3_IG_29.1	100	+	20837600	20842100	255,0,0	1	4500	0
chr11	44663600	44665800	pi_calJac3_IG_30.1	100	+	44663600	44665800	255,0,0	1	2200	0
chr11	44875000	44945600	pi_calJac3_IG_31.1	100	+	44875000	44945600	255,0,0	1	70600	0
chr11	63664800	63679900	pi_calJac3_IG_32.1	100	-	63664800	63679900	255,0,0	1	15100	0
chr11	63680249	63714165	pi_calJac3_PC_NEU3.1	100	-	63680249	63714165	255,0,0	4	9176,212,246,433	0,27568,33056,33483
chr11	108847200	108925000	pi_calJac3_IG_33.1	100	-	108847200	108925000	255,0,0	2	2,77152	0,648
chr11	108925000	108967400	pi_calJac3_IG_34.1	100	+	108925000	108967400	255,0,0	1	42400	0
chr12	2003072	2082991	pi_calJac3_PC_PDPK1.1	100	-	2003072	2082991	255,0,0	14	5256,153,58,218,174,97,69,76,98,145,138,43,261,134	0,5633,7209,20832,24095,25867,26203,30335,41057,41774,45476,45863,49455,79785
chr12	3200300	3209200	pi_calJac3_IG_35.1	100	+	3200300	3209200	255,0,0	1	8900	0
chr12	4938505	4976303	pi_calJac3_PC_UBN1.1	100	+	4938505	4976303	255,0,0	18	305,293,87,96,135,104,439,71,130,119,129,147,51,43,1218,241,90,4852	0,5711,11404,11983,12440,13289,14089,21857,23211,23511,23842,24153,25530,25677,26843,29180,29688,32946
chr12	46220000	46270500	pi_calJac3_IG_36.1	100	-	46220000	46270500	255,0,0	1	50500	0
chr12	55328200	55367300	pi_calJac3_IG_37.1	100	+	55328200	55367300	255,0,0	1	39100	0
chr12	91554200	91575500	pi_calJac3_IG_38.1	100	-	91554200	91575500	255,0,0	1	21300	0
chr12	110888800	110897200	pi_calJac3_IG_39.1	100	+	110888800	110897200	255,0,0	1	8400	0
chr13	9213076	9387188	pi_calJac3_PC_HMBOX1.1	100	-	9213076	9387188	255,0,0	13	12706,72,95,96,83,154,111,86,477,80,31,319,284	0,14318,14629,16126,18166,45880,56361,85357,94598,101122,172714,173480,173828
chr13	9527853	9568588	pi_calJac3_PC_EXTL3.1	100	-	9527853	9568588	255,0,0	5	3554,129,145,128,5255	0,10137,14920,21232,35480
chr13	27993785	28014522	pi_calJac3_PC_SARAF.1	100	-	27993785	28014522	255,0,0	7	775,155,142,418,185,7,292	0,3475,4266,8343,12632,16186,20445
chr13	38984000	39008000	pi_calJac3_IG_40.1	100	+	38984000	39008000	255,0,0	1	24000	0
chr13	45234400	45301500	pi_calJac3_IG_41.1	100	-	45234400	45301500	255,0,0	1	67100	0
chr13	45301500	45340400	pi_calJac3_IG_42.1	100	+	45301500	45340400	255,0,0	1	38900	0
chr13	48379800	48382800	pi_calJac3_IG_43.1	100	-	48379800	48382800	255,0,0	1	3000	0
chr13	50524000	50531000	pi_calJac3_IG_44.1	100	+	50524000	50531000	255,0,0	5	67,69,121,101,1550	0,1926,4139,4821,5450
chr13	109155800	109160100	pi_calJac3_IG_45.1	100	+	109155800	109160100	255,0,0	2	645,3279	0,1021
chr13_GL285631_random	11700	53300	pi_calJac3_IG_46.1	100	+	11700	53300	255,0,0	2	1737,3	0,41597
chr14	15216200	15224200	pi_calJac3_IG_47.1	100	+	15216200	15224200	255,0,0	1	8000	0
chr14	21245640	21254071	pi_calJac3_PC_TGOLN2.1	100	+	21245640	21254071	255,0,0	6	46,1364,84,26,8,3565	0,262,3097,3810,4271,4866
chr14	35843565	35852875	pi_calJac3_PC_TEX261.1	100	+	35843565	35852875	255,0,0	6	159,80,154,68,103,2384	0,1084,3092,5383,6569,6926
chr14	52226100	52229253	pi_calJac3_IG_48.1	100	+	52226100	52229253	255,0,0	1	3153	0
chr15	21066994	21239717	pi_calJac3_PC_LARS2.1	100	+	21066994	21239717	255,0,0	22	102,66,252,129,92,61,90,144,108,160,105,116,284,99,138,101,183,170,78,112,128,7166	0,1698,4523,10214,28072,30176,57787,68856,85751,88244,97628,101406,104203,108331,112540,128705,131977,133751,136316,140477,159245,165557
chr15	61763800	61795800	pi_calJac3_IG_49.1	100	-	61763800	61795800	255,0,0	1	32000	0
chr15	61797400	61817100	pi_calJac3_IG_50.1	100	+	61797400	61817100	255,0,0	1	19700	0
chr15	62159016	62205974	pi_calJac3_PC_ENSCJAG00000016416.1	100	+	62159016	62205974	255,0,0	8	574,417,549,885,128,184,179,2003	0,700,15440,35015,41800,44057,44644,44955
chr15	62926700	63016200	pi_calJac3_IG_51.1	100	-	62926700	63016200	255,0,0	1	89500	0
chr15	67911800	67950600	pi_calJac3_IG_52.1	100	-	67911800	67950600	255,0,0	1	38800	0
chr15	67954800	67964100	pi_calJac3_IG_53.1	100	+	67954800	67964100	255,0,0	1	9300	0
chr15	68171100	68205800	pi_calJac3_IG_54.1	100	-	68171100	68205800	255,0,0	1	34700	0
chr15	68206000	68216000	pi_calJac3_IG_55.1	100	+	68206000	68216000	255,0,0	1	10000	0
chr15	79311000	79329100	pi_calJac3_IG_56.1	100	-	79311000	79329100	255,0,0	1	18100	0
chr16	26071600	26119100	pi_calJac3_IG_57.1	100	-	26071600	26119100	255,0,0	1	47500	0
chr16	54035692	54158694	pi_calJac3_PC_AGO2.1	100	+	54035692	54158694	255,0,0	19	43,197,121,182,137,135,88,148,120,123,134,185,160,91,195,135,102,200,7064	0,57497,70642,80460,82799,83836,84814,86503,87448,87722,92135,94539,96814,100070,102833,104372,112230,115477,115938
chr16	59956900	59983700	pi_calJac3_IG_58.1	100	+	59956900	59983700	255,0,0	1	26800	0
chr16	69795700	69835800	pi_calJac3_IG_59.1	100	-	69795700	69835800	255,0,0	1	40100	0
chr16	69835900	69938400	pi_calJac3_IG_60.1	100	+	69835900	69938400	255,0,0	1	102500	0
chr17	68996600	69008100	pi_calJac3_IG_61.1	100	+	68996600	69008100	255,0,0	1	11500	0
chr18	3657600	3665600	pi_calJac3_IG_62.1	100	+	3657600	3665600	255,0,0	1	8000	0
chr18	14657615	14732441	pi_calJac3_PC_ADAMTS4.1	100	-	14657615	14732441	255,0,0	10	27,1021,176,176,187,287,171,133,324,4365	0,61364,62871,64172,64599,64893,67914,68644,69029,70461
chr18	33381900	33414800	pi_calJac3_IG_63.1	100	+	33381900	33414800	255,0,0	1	32900	0
chr19	32667800	32697700	pi_calJac3_IG_64.1	100	+	32667800	32697700	255,0,0	1	29900	0
chr2	8219721	8228632	pi_calJac3_PC_TBL2.1	100	+	8219721	8228632	255,0,0	8	127,131,102,42,35,152,127,3132	0,3463,3996,4100,4144,4638,5138,5779
chr2	12005537	12034506	pi_calJac3_PC_TRIM4.1	100	+	12005537	12034506	255,0,0	8	509,111,78,96,231,23,98,2329	0,1605,2682,9566,10443,16171,16454,26640
chr2	24871700	24895400	pi_calJac3_IG_65.1	100	+	24871700	24895400	255,0,0	3	1244,116,2727	0,2757,20973
chr2	59062200	59075000	pi_calJac3_IG_66.1	100	-	59062200	59075000	255,0,0	4	4296,129,1295,724	0,9652,9928,12076
chr20	4438836	4448500	pi_calJac3_IG_67.1	100	+	4438836	4448500	255,0,0	1	9664	0
chr20	22064256	22104095	pi_calJac3_PC_SLC7A6.1	100	+	22064256	22104095	255,0,0	11	57,129,559,126,145,124,104,97,150,184,2678	0,2263,14982,28030,30324,31134,31488,34649,36292,36555,37161
chr20	26460000	26467700	pi_calJac3_IG_68.1	100	-	26460000	26467700	255,0,0	1	7700	0
chr20	26903300	26920100	pi_calJac3_IG_69.1	100	+	26903300	26920100	255,0,0	3	2589,119,9598	0,3653,7202
chr20	28193572	28244557	pi_calJac3_PC_PDPR.1	100	-	28193572	28244557	255,0,0	20	7944,183,90,95,79,113,149,663,303,125,193,150,118,122,164,82,134,262,111,176	0,11504,16246,18304,18831,20189,21055,21661,22360,23954,26147,28330,29205,30081,31507,31764,42759,47726,50319,50809
chr20_GL285858_random	24700	30600	pi_calJac3_IG_70.1	100	+	24700	30600	255,0,0	4	31,102,211,2523	0,2133,3057,3377
chr21	12019600	12024200	pi_calJac3_IG_71.1	100	+	12019600	12024200	255,0,0	1	4600	0
chr21	46982000	47015100	pi_calJac3_IG_72.1	100	+	46982000	47015100	255,0,0	3	66,19288,3433	0,9646,29667
chr22	14990200	15021800	pi_calJac3_IG_73.1	100	+	14990200	15021800	255,0,0	10	2249,71,81,42,69,183,246,240,8379,5417	0,2729,8860,12704,13451,14172,14721,15870,17050,26183
chr22	47864700	47869200	pi_calJac3_IG_74.1	100	+	47864700	47869200	255,0,0	1	4500	0
chr22_GL285903_random	501500	515400	pi_calJac3_IG_75.1	100	-	501500	515400	255,0,0	2	9840,3452	0,10448
chr3	85446186	85572700	pi_calJac3_PC_LEF1.1	100	+	85446186	85572700	255,0,0	14	6388,544,67,134,133,91,84,123,19,221,108,49,41,1210	0,7104,9061,10525,85707,91322,93405,95547,96656,96677,104424,111148,111869,125304
chr3	177176000	177216400	pi_calJac3_IG_76.1	100	-	177176000	177216400	255,0,0	1	40400	0
chr3	177240400	177263500	pi_calJac3_IG_77.1	100	+	177240400	177263500	255,0,0	1	23100	0
chr3	181424300	181515400	pi_calJac3_IG_78.1	100	-	181424300	181515400	255,0,0	1	91100	0
chr3	189500025	189552489	pi_calJac3_PC_UVSSA.1	100	-	189500025	189552489	255,0,0	17	9121,48,31,40,98,109,96,181,138,146,116,129,113,390,121,331,3098	0,9254,10660,12058,12099,15684,15914,16414,20524,21179,31421,42597,42984,44315,46054,47518,49366
chr4	1519300	1522000	pi_calJac3_IG_79.1	100	+	1519300	1522000	255,0,0	1	2700	0
chr4	4337000	4356200	pi_calJac3_IG_80.1	100	+	4337000	4356200	255,0,0	1	19200	0
chr4	17250100	17257700	pi_calJac3_IG_81.1	100	-	17250100	17257700	255,0,0	1	7600	0
chr4	34626373	34719301	pi_calJac3_IG_82.1	100	-	34626373	34719301	255,0,0	1	92928	0
chr4	34719500	34882900	pi_calJac3_IG_83.1	100	+	34719500	34882900	255,0,0	2	155131,8238	0,155162
chr4	40156900	40180800	pi_calJac3_IG_84.1	100	+	40156900	40180800	255,0,0	1	23900	0
chr4	41509300	41513200	pi_calJac3_IG_85.1	100	+	41509300	41513200	255,0,0	2	544,2978	0,922
chr4	53652849	53699285	pi_calJac3_PC_PAQR8.1	100	+	53652849	53699285	255,0,0	2	97,3817	0,42619
chr4	69387700	69392700	pi_calJac3_IG_86.1	100	+	69387700	69392700	255,0,0	1	5000	0
chr4	159336482	159550978	pi_calJac3_PC_TULP4.1	100	+	159336482	159550978	255,0,0	15	4592,129,162,181,135,167,225,235,145,145,94,144,2504,483,3498	0,115559,131400,152032,154804,164064,183978,185696,193702,196824,198033,203108,205866,210480,210998
chr4	159665396	159678900	pi_calJac3_IG_87.1	100	+	159665396	159678900	255,0,0	1	13504	0
chr4	159678943	159694965	pi_calJac3_PC_ENSCJAG00000003675.1	100	+	159678943	159694965	255,0,0	9	2000,57,103,52,63,23,87,67,3079	0,3000,5574,6183,9516,10070,10831,12462,12943
chr4_GL285021_random	115800	169700	pi_calJac3_IG_88.1	100	-	115800	169700	255,0,0	1	53900	0
chr4_GL285021_random	176400	232500	pi_calJac3_IG_89.1	100	+	176400	232500	255,0,0	1	56100	0
chr5	7924649	7969713	pi_calJac3_PC_STK35.1	100	+	7924649	7969713	255,0,0	6	294,598,750,8,22,3709	0,888,15117,16942,17617,41355
chr5	11172800	11177600	pi_calJac3_IG_90.1	100	+	11172800	11177600	255,0,0	1	4800	0
chr5	35197300	35219900	pi_calJac3_IG_91.1	100	-	35197300	35219900	255,0,0	2	5585,47	0,22553
chr5	57908753	57949869	pi_calJac3_PC_DNAJC5.1	100	+	57908753	57949869	255,0,0	5	195,118,214,172,5802	0,32334,33346,34696,35314
chr5	80017300	80041300	pi_calJac3_IG_92.1	100	-	80017300	80041300	255,0,0	1	24000	0
chr5	88545100	88555300	pi_calJac3_IG_93.1	100	+	88545100	88555300	255,0,0	1	10200	0
chr5	102066200	102072900	pi_calJac3_IG_94.1	100	+	102066200	102072900	255,0,0	1	6700	0
chr5	112626300	112643100	pi_calJac3_IG_95.1	100	+	112626300	112643100	255,0,0	3	59,87,625	0,14671,16175
chr5	113141453	113167335	pi_calJac3_PC_ENSCJAG00000032322.1	100	-	113141453	113167335	255,0,0	14	431,221,126,162,157,83,539,1155,221,126,162,157,83,5412	0,805,1533,1737,2244,3251,3526,16090,17803,18529,18733,19250,20195,20470
chr5	132462800	132502500	pi_calJac3_IG_96.1	100	-	132462800	132502500	255,0,0	1	39700	0
chr5	133375600	133380300	pi_calJac3_IG_97.1	100	+	133375600	133380300	255,0,0	1	4700	0
chr5	137555800	137581000	pi_calJac3_IG_98.1	100	+	137555800	137581000	255,0,0	1	25200	0
chr5	137742500	137749800	pi_calJac3_IG_99.1	100	+	137742500	137749800	255,0,0	1	7300	0
chr5	144362900	144481300	pi_calJac3_IG_100.1	100	-	144362900	144481300	255,0,0	2	79382,27922	0,90478
chr5	157205300	157233200	pi_calJac3_IG_101.1	100	-	157205300	157233200	255,0,0	1	27900	0
chr5_GL285097_random	19300	43700	pi_calJac3_IG_102.1	100	+	19300	43700	255,0,0	1	24400	0
chr6	8515400	8518900	pi_calJac3_IG_103.1	100	+	8515400	8518900	255,0,0	1	3500	0
chr6	10617400	10619101	pi_calJac3_IG_104.1	100	-	10617400	10619101	255,0,0	2	503,64	0,1637
chr6	10619400	10657100	pi_calJac3_IG_105.1	100	+	10619400	10657100	255,0,0	1	37700	0
chr6	14015800	14035200	pi_calJac3_IG_106.1	100	+	14015800	14035200	255,0,0	1	19400	0
chr6	14787900	14881500	pi_calJac3_IG_107.1	100	-	14787900	14881500	255,0,0	1	93600	0
chr6	14882200	14895900	pi_calJac3_IG_108.1	100	+	14882200	14895900	255,0,0	3	7476,136,5005	0,7979,8695
chr6	16623400	16624300	pi_calJac3_IG_109.1	100	-	16623400	16624300	255,0,0	2	398,115	0,785
chr6	17018464	17138468	pi_calJac3_PC_CRTC3.1	100	-	17018464	17138468	255,0,0	15	3542,103,81,201,299,218,50,86,36,101,63,62,120,99,136	0,3968,6192,6361,13264,16486,23311,25761,29103,36359,39320,41031,49186,111038,119868
chr6	21997601	22021210	pi_calJac3_PC_ZNF592.1	100	-	21997601	22021210	255,0,0	8	3637,136,113,288,160,177,179,2302	0,5497,6260,6593,6994,7436,15159,21307
chr6	24558700	24627700	pi_calJac3_IG_110.1	100	-	24558700	24627700	255,0,0	1	69000	0
chr6	24629500	24656100	pi_calJac3_IG_111.1	100	+	24629500	24656100	255,0,0	2	65,26048	0,552
chr6	57958400	58030600	pi_calJac3_IG_112.1	100	-	57958400	58030600	255,0,0	1	72200	0
chr6	58030900	58097500	pi_calJac3_IG_113.1	100	+	58030900	58097500	255,0,0	1	66600	0
chr6	154969131	154993095	pi_calJac3_PC_ASB1.1	100	+	154969131	154993095	255,0,0	5	133,142,303,386,4647	0,6245,8431,17321,19317
chr7	26059700	26063800	pi_calJac3_IG_114.1	100	-	26059700	26063800	255,0,0	1	4100	0
chr7	44795006	44961135	pi_calJac3_PC_KIF1B.1	100	+	44795006	44961135	255,0,0	50	183,77,180,66,179,112,78,66,18,79,79,143,42,212,80,76,80,107,84,181,73,3615,94,149,179,138,249,119,92,130,163,91,119,56,105,71,85,106,117,134,62,146,240,72,122,150,193,119,1790,2048	0,26680,28992,33740,40545,41314,45533,46323,47086,49511,50643,52311,53399,56769,66441,68805,71252,71832,73016,73342,73651,79729,96847,99557,101631,102542,103887,112369,114462,114908,115199,117933,119951,121134,123700,124475,127061,131185,141756,142810,147244,150664,150973,153771,157347,160452,160969,161365,162287,164081
chr7	50550848	50652212	pi_calJac3_PC_FBXO42.1	100	-	50550848	50652212	255,0,0	10	6723,117,57,97,111,154,135,117,267,197	0,7226,8029,8568,11731,12639,46887,55944,63322,101167
chr7	66330699	66394741	pi_calJac3_PC_KPNA6.1	100	+	66330699	66394741	255,0,0	16	60,207,46,134,93,100,95,132,89,100,164,79,126,128,179,4769	0,197,31413,45479,46722,47220,48131,49274,50227,51524,51920,52515,55215,55644,58453,59273
chr7	102585237	102656729	pi_calJac3_PC_SLC35D1.1	100	-	102585237	102656729	255,0,0	16	5446,910,16,83,8,13,79,68,93,103,69,72,68,87,91,498	0,8554,9465,13871,23820,32327,32614,33824,59964,64906,67080,67761,69193,69951,70135,70994
chr7	129176900	129185000	pi_calJac3_IG_115.1	100	+	129176900	129185000	255,0,0	1	8100	0
chr7	150076700	150124200	pi_calJac3_IG_116.1	100	-	150076700	150124200	255,0,0	1	47500	0
chr7	150145300	150173200	pi_calJac3_IG_117.1	100	+	150145300	150173200	255,0,0	1	27900	0
chr8	15954700	15964900	pi_calJac3_IG_118.1	100	-	15954700	15964900	255,0,0	1	10200	0
chr9	14996300	15096300	pi_calJac3_IG_119.1	100	-	14996300	15096300	255,0,0	1	100000	0
chr9	15096600	15192600	pi_calJac3_IG_120.1	100	+	15096600	15192600	255,0,0	1	96000	0
chr9	19820700	19866900	pi_calJac3_IG_121.1	100	+	19820700	19866900	255,0,0	1	46200	0
chr9	40383300	40389000	pi_calJac3_IG_122.1	100	+	40383300	40389000	255,0,0	1	5700	0
chr9	43171808	43218435	pi_calJac3_PC_CBX5.1	100	-	43171808	43218435	255,0,0	7	5952,101,187,179,85,26,97	0,9923,14906,23241,24935,25173,46530
chr9	46776000	46780800	pi_calJac3_IG_123.1	100	-	46776000	46780800	255,0,0	1	4800	0
chr9	51824010	52111335	pi_calJac3_PC_PPM1H.1	100	-	51824010	52111335	255,0,0	10	5203,152,108,64,119,85,113,345,166,662	0,32009,59089,63064,93562,111368,160057,173264,195968,286663
chr9	90318900	90362500	pi_calJac3_IG_124.1	100	-	90318900	90362500	255,0,0	15	2648,588,82,236,246,48,325,106,1263,88,233,1008,164,75,22593	0,2736,3589,4289,4783,5234,5543,6960,7172,8765,10309,10671,12373,16107,21007
chr9	96692700	96697200	pi_calJac3_IG_125.1	100	-	96692700	96697200	255,0,0	1	4500	0
chr9	111551023	111568883	pi_calJac3_PC_MLEC.1	100	+	111551023	111568883	255,0,0	6	9,374,179,177,58,8531	0,38,7117,7854,8124,9329
chr9	111908800	111910000	pi_calJac3_IG_126.1	100	-	111908800	111910000	255,0,0	1	1200	0
chr9	111910200	111988300	pi_calJac3_IG_127.1	100	+	111910200	111988300	255,0,0	1	78100	0
chrUn_GL286280	19500	41600	pi_calJac3_IG_128.1	100	+	19500	41600	255,0,0	1	22100	0
chrUn_GL286409	1219800	1228700	pi_calJac3_IG_129.1	100	-	1219800	1228700	255,0,0	1	8900	0
chrUn_GL286451	167800	172100	pi_calJac3_IG_130.1	100	-	167800	172100	255,0,0	1	4300	0
chrX	50937300	50964300	pi_calJac3_IG_131.1	100	+	50937300	50964300	255,0,0	1	27000	0
chrX	122912500	122922300	pi_calJac3_IG_132.1	100	-	122912500	122922300	255,0,0	1	9800	0

## Sheet: rat
Supplementary Table 4e. Refined piRNA gene annotations for rat.
chr1	14132700	14201300	pi_rn6_IG_1.1	100	-	14132700	14201300	255,0,0	1	68600	0
chr1	15797900	15799100	pi_rn6_IG_2.1	100	-	15797900	15799100	255,0,0	1	1200	0
chr1	54183100	54212800	pi_rn6_IG_3.1	100	-	54183100	54212800	255,0,0	2	12174,17442	0,12258
chr1	54889800	54903000	pi_rn6_IG_4.1	100	-	54889800	54903000	255,0,0	1	13200	0
chr1	55197400	55199800	pi_rn6_IG_5.1	100	-	55197400	55199800	255,0,0	1	2400	0
chr1	55421300	55486800	pi_rn6_IG_6.1	100	+	55421300	55486800	255,0,0	3	183,209,43301	0,15366,22199
chr1	55688100	55716400	pi_rn6_IG_7.1	100	+	55688100	55716400	255,0,0	3	55,123,9003	0,2758,19297
chr1	56001000	56025700	pi_rn6_IG_8.1	100	+	56001000	56025700	255,0,0	1	24700	0
chr1	97769900	97781600	pi_rn6_IG_9.1	100	-	97769900	97781600	255,0,0	1	11700	0
chr1	107557400	107563200	pi_rn6_IG_10.1	100	-	107557400	107563200	255,0,0	1	5800	0
chr1	108279000	108281500	pi_rn6_IG_11.1	100	+	108279000	108281500	255,0,0	1	2500	0
chr1	108830100	108840600	pi_rn6_IG_12.1	100	-	108830100	108840600	255,0,0	4	8398,108,69,124	0,9740,10203,10376
chr1	109517500	109522500	pi_rn6_IG_13.1	100	-	109517500	109522500	255,0,0	1	5000	0
chr1	130981700	131012600	pi_rn6_IG_14.1	100	-	130981700	131012600	255,0,0	1	30900	0
chr1	131012600	131043800	pi_rn6_IG_15.1	100	+	131012600	131043800	255,0,0	1	31200	0
chr1	134425100	134431800	pi_rn6_IG_16.1	100	-	134425100	134431800	255,0,0	3	46,568,4303	0,973,2397
chr1	134432000	134481100	pi_rn6_IG_17.1	100	+	134432000	134481100	255,0,0	1	49100	0
chr1	135137100	135175900	pi_rn6_IG_18.1	100	-	135137100	135175900	255,0,0	1	38800	0
chr1	135175900	135227900	pi_rn6_IG_19.1	100	+	135175900	135227900	255,0,0	1	52000	0
chr1	196694500	196719700	pi_rn6_IG_20.1	100	-	196694500	196719700	255,0,0	4	7914,81,80,57	0,9195,23503,25143
chr1	221201300	221204200	pi_rn6_IG_21.1	100	-	221201300	221204200	255,0,0	1	2900	0
chr1	255890900	255901600	pi_rn6_IG_22.1	100	-	255890900	255901600	255,0,0	2	6285,290	0,10410
chr10	36440400	36444200	pi_rn6_IG_23.1	100	-	36440400	36444200	255,0,0	1	3800	0
chr10	83571700	83578600	pi_rn6_IG_24.1	100	+	83571700	83578600	255,0,0	1	6900	0
chr10	89517300	89528600	pi_rn6_IG_25.1	100	+	89517300	89528600	255,0,0	3	107,71,5750	0,296,5550
chr10	91513400	91543400	pi_rn6_IG_26.1	100	+	91513400	91543400	255,0,0	1	30000	0
chr10	96659200	96663500	pi_rn6_IG_27.1	100	-	96659200	96663500	255,0,0	1	4300	0
chr11	84237000	84241900	pi_rn6_IG_28.1	100	-	84237000	84241900	255,0,0	1	4900	0
chr11	87093429	87118301	pi_rn6_IG_29.1	100	-	87093429	87118301	255,0,0	1	24872	0
chr11	87118500	87143700	pi_rn6_IG_30.1	100	+	87118500	87143700	255,0,0	1	25200	0
chr12	6505700	6543900	pi_rn6_IG_31.1	100	-	6505700	6543900	255,0,0	1	38200	0
chr12	12831500	12837800	pi_rn6_IG_32.1	100	-	12831500	12837800	255,0,0	2	1072,393	0,5907
chr12	22778400	22799394	pi_rn6_IG_33.1	100	-	22778400	22799394	255,0,0	4	6141,253,120,84	0,14148,17780,20910
chr12	47515500	47548700	pi_rn6_IG_34.1	100	+	47515500	47548700	255,0,0	1	33200	0
chr12	49058271	49085300	pi_rn6_IG_35.1	100	-	49058271	49085300	255,0,0	1	27029	0
chr12	49085300	49092800	pi_rn6_IG_36.1	100	+	49085300	49092800	255,0,0	1	7500	0
chr12	49307200	49326700	pi_rn6_IG_37.1	100	+	49307200	49326700	255,0,0	1	19500	0
chr13	41504500	41507700	pi_rn6_IG_38.1	100	+	41504500	41507700	255,0,0	1	3200	0
chr13	75999100	76035800	pi_rn6_IG_39.1	100	-	75999100	76035800	255,0,0	1	36700	0
chr13	76035900	76081100	pi_rn6_IG_40.1	100	+	76035900	76081100	255,0,0	1	45200	0
chr14	41069200	41073700	pi_rn6_IG_41.1	100	-	41069200	41073700	255,0,0	2	789,3439	0,1061
chr15	210400	278900	pi_rn6_IG_42.1	100	-	210400	278900	255,0,0	1	68500	0
chr15	84765900	84768800	pi_rn6_IG_43.1	100	+	84765900	84768800	255,0,0	1	2900	0
chr17	11756500	11839000	pi_rn6_IG_44.1	100	-	11756500	11839000	255,0,0	5	4980,41555,111,227,58	0,36614,80831,81803,82442
chr17	13119700	13143200	pi_rn6_IG_45.1	100	-	13119700	13143200	255,0,0	6	1769,143,427,504,16552,133	0,3718,4355,5214,6270,23367
chr17	14394416	14404600	pi_rn6_IG_46.1	100	+	14394416	14404600	255,0,0	3	14,159,8533	0,99,1651
chr17	14984282	15007362	pi_rn6_IG_47.1	100	+	14984282	15007362	255,0,0	4	12495,127,76,4554	0,14553,16415,18526
chr17	15210300	15251500	pi_rn6_IG_48.1	100	+	15210300	15251500	255,0,0	1	41200	0
chr17	15257200	15273000	pi_rn6_IG_49.1	100	-	15257200	15273000	255,0,0	1	15800	0
chr18	25369400	25372000	pi_rn6_IG_50.1	100	-	25369400	25372000	255,0,0	1	2600	0
chr19	16236200	16260900	pi_rn6_IG_51.1	100	+	16236200	16260900	255,0,0	2	22208,430	0,24270
chr19	41520800	41535500	pi_rn6_IG_52.1	100	-	41520800	41535500	255,0,0	3	7466,246,1254	0,12440,13446
chr2	44878300	44890300	pi_rn6_IG_53.1	100	-	44878300	44890300	255,0,0	1	12000	0
chr2	105272800	105343500	pi_rn6_IG_54.1	100	-	105272800	105343500	255,0,0	13	221,251,186,2750,290,136,183,110,698,110,739,117,38654	0,886,3939,5054,9091,10294,12214,12786,14544,21925,23659,31845,32046
chr2	121345500	121395700	pi_rn6_IG_55.1	100	+	121345500	121395700	255,0,0	3	11627,117,5638	0,12259,44562
chr2	228642000	228643368	pi_rn6_IG_56.1	100	-	228642000	228643368	255,0,0	2	315,253	0,1115
chr20	6526000	6652300	pi_rn6_IG_57.1	100	-	6526000	6652300	255,0,0	1	126300	0
chr20	6652500	6692800	pi_rn6_IG_58.1	100	+	6652500	6692800	255,0,0	1	40300	0
chr20	23333100	23336500	pi_rn6_IG_59.1	100	+	23333100	23336500	255,0,0	1	3400	0
chr20	28646800	28660600	pi_rn6_IG_60.1	100	+	28646800	28660600	255,0,0	1	13800	0
chr20	32269700	32330700	pi_rn6_IG_61.1	100	+	32269700	32330700	255,0,0	1	61000	0
chr20	33872100	33873000	pi_rn6_IG_62.1	100	+	33872100	33873000	255,0,0	1	900	0
chr3	21819000	21828400	pi_rn6_IG_63.1	100	-	21819000	21828400	255,0,0	2	8504,33	0,9367
chr3	81441700	81507800	pi_rn6_IG_64.1	100	+	81441700	81507800	255,0,0	1	66100	0
chr3	120255700	120273500	pi_rn6_IG_65.1	100	+	120255700	120273500	255,0,0	5	886,285,73,609,4797	0,1594,3817,11107,13003
chr3	145487800	145490600	pi_rn6_IG_66.1	100	+	145487800	145490600	255,0,0	1	2800	0
chr3	145591100	145612200	pi_rn6_IG_67.1	100	+	145591100	145612200	255,0,0	4	93,97,106,13125	0,2082,6182,7975
chr3	146179300	146211400	pi_rn6_IG_68.1	100	-	146179300	146211400	255,0,0	5	27181,168,107,156,42	0,27953,28825,29049,32058
chr3	146854200	146862500	pi_rn6_IG_69.1	100	-	146854200	146862500	255,0,0	1	8300	0
chr3	146894000	146945900	pi_rn6_IG_70.1	100	+	146894000	146945900	255,0,0	6	31687,135,216,167,400,6569	0,32366,35078,35940,37104,45331
chr4	112635000	112648000	pi_rn6_IG_71.1	100	-	112635000	112648000	255,0,0	4	7224,136,74,316	0,9341,11209,12684
chr4	116827600	116904300	pi_rn6_IG_72.1	100	-	116827600	116904300	255,0,0	6	7030,48524,116,119,350,693	0,11161,63360,63734,63977,76007
chr4	119868185	119902800	pi_rn6_IG_73.1	100	-	119868185	119902800	255,0,0	2	7006,26748	0,7867
chr4	153438300	153441200	pi_rn6_IG_74.1	100	+	153438300	153441200	255,0,0	1	2900	0
chr4	160341300	160362300	pi_rn6_IG_75.1	100	-	160341300	160362300	255,0,0	2	619,18373	0,2627
chr4	160362300	160417227	pi_rn6_IG_76.1	100	+	160362300	160417227	255,0,0	1	54927	0
chr4	160966600	160996900	pi_rn6_IG_77.1	100	+	160966600	160996900	255,0,0	1	30300	0
chr4	161757600	161767000	pi_rn6_IG_78.1	100	+	161757600	161767000	255,0,0	3	554,191,6358	0,675,3042
chr5	24777700	24803300	pi_rn6_IG_79.1	100	-	24777700	24803300	255,0,0	1	25600	0
chr5	24976000	24991400	pi_rn6_IG_80.1	100	+	24976000	24991400	255,0,0	1	15400	0
chr5	74432400	74442700	pi_rn6_IG_81.1	100	-	74432400	74442700	255,0,0	3	4208,98,254	0,8094,10046
chr5	77988000	77990500	pi_rn6_IG_82.1	100	-	77988000	77990500	255,0,0	1	2500	0
chr5	78073500	78082400	pi_rn6_IG_83.1	100	+	78073500	78082400	255,0,0	2	412,6407	0,2493
chr5	113209700	113260700	pi_rn6_IG_84.1	100	-	113209700	113260700	255,0,0	1	51000	0
chr5	141510700	141551600	pi_rn6_IG_85.1	100	-	141510700	141551600	255,0,0	2	10905,22230	0,18670
chr6	94181100	94199500	pi_rn6_IG_86.1	100	-	94181100	94199500	255,0,0	1	18400	0
chr6	122356300	122401100	pi_rn6_IG_87.1	100	-	122356300	122401100	255,0,0	1	44800	0
chr6	122401100	122439500	pi_rn6_IG_88.1	100	+	122401100	122439500	255,0,0	1	38400	0
chr7	20226100	20257700	pi_rn6_IG_89.1	100	+	20226100	20257700	255,0,0	1	31600	0
chr7	97844500	97872500	pi_rn6_IG_90.1	100	-	97844500	97872500	255,0,0	1	28000	0
chr7	97872700	97875800	pi_rn6_IG_91.1	100	+	97872700	97875800	255,0,0	1	3100	0
chr7	99534700	99568000	pi_rn6_IG_92.1	100	-	99534700	99568000	255,0,0	1	33300	0
chr7	99568000	99596700	pi_rn6_IG_93.1	100	+	99568000	99596700	255,0,0	1	28700	0
chr7	115873800	115896300	pi_rn6_IG_94.1	100	+	115873800	115896300	255,0,0	1	22500	0
chr7	119860411	119892600	pi_rn6_IG_95.1	100	-	119860411	119892600	255,0,0	2	3362,27731	0,4458
chr7	124201800	124214700	pi_rn6_IG_96.1	100	-	124201800	124214700	255,0,0	3	5923,109,448	0,11238,12452
chr7	144813100	144819900	pi_rn6_IG_97.1	100	-	144813100	144819900	255,0,0	1	6800	0
chr8	39755500	39760600	pi_rn6_IG_98.1	100	-	39755500	39760600	255,0,0	1	5100	0
chr8	58782300	58828900	pi_rn6_IG_99.1	100	-	58782300	58828900	255,0,0	1	46600	0
chr8	58829100	58835200	pi_rn6_IG_100.1	100	+	58829100	58835200	255,0,0	1	6100	0
chr8	73533100	73572100	pi_rn6_IG_101.1	100	-	73533100	73572100	255,0,0	3	86,217,37774	0,881,1226
chr8	73572400	73599100	pi_rn6_IG_102.1	100	+	73572400	73599100	255,0,0	3	5600,12890,5829	0,7812,20871
chr9	12691900	12696000	pi_rn6_IG_103.1	100	-	12691900	12696000	255,0,0	1	4100	0
chr9	13830500	13831700	pi_rn6_IG_104.1	100	+	13830500	13831700	255,0,0	2	344,559	0,641
chr9	98541900	98544100	pi_rn6_IG_105.1	100	-	98541900	98544100	255,0,0	3	1395,119,107	0,1672,2093
chr9	100147013	100152600	pi_rn6_IG_106.1	100	-	100147013	100152600	255,0,0	1	5587	0
chr9	113958600	113980900	pi_rn6_IG_107.1	100	-	113958600	113980900	255,0,0	5	10,210,118,154,17416	0,119,710,2670,4884
chr9	113981599	114011499	pi_rn6_IG_108.1	100	+	113981599	114011499	255,0,0	4	14396,88,206,10494	0,15879,16354,19406
chr9	114134500	114170700	pi_rn6_IG_109.1	100	-	114134500	114170700	255,0,0	10	13187,447,229,142,1603,167,194,135,862,407	0,20136,22423,22835,26113,28947,30086,30500,30942,35793
chr9	114171200	114197100	pi_rn6_IG_110.1	100	+	114171200	114197100	255,0,0	1	25900	0
chr9	114341800	114368000	pi_rn6_IG_111.1	100	+	114341800	114368000	255,0,0	1	26200	0
chrUn_KL568465v1	120800	131000	pi_rn6_IG_112.1	100	-	120800	131000	255,0,0	1	10200	0
chrX	100582000	100587200	pi_rn6_IG_113.1	100	+	100582000	100587200	255,0,0	1	5200	0
chr9	98668230	98689000	pi_rn6_PC_Asb1.1	100	+	98668230	98689000	255,0,0	5	764,142,303,386,4525	0,4269,8678,13689,16245
chr8	48482035	48564722	pi_rn6_PC_Cbl.1	100	-	48482035	48564722	255,0,0	16	7492,180,98,141,95,378,132,204,132,88,138,122,157,147,248,291	0,8449,9414,9851,12307,14283,14748,19919,20744,21413,23100,24078,26265,29359,56244,82396
chr14	85763396	85772762	pi_rn6_PC_Ccdc117.1	100	-	85763396	85772762	255,0,0	4	1578,138,225,686	0,4019,4632,8680
chr20	18457309	18489833	pi_rn6_PC_Ipmk.1	100	-	18457309	18489833	255,0,0	6	4702,82,173,97,86,249	0,8591,10350,14533,17437,32275
chr12	30021080	30033357	pi_rn6_PC_Kctd7.1	100	-	30021080	30033357	255,0,0	4	3837,179,170,291	0,4221,8762,11986
chr5	153976534	153979947	pi_rn6_PC_LOC500567.1	100	+	153976534	153979947	255,0,0	2	263,2411	0,1002
chr7	70987860	70999874	pi_rn6_PC_Nemp1.1	100	+	70987860	70999874	255,0,0	11	123,220,73,28,29,15,22,115,226,174,4566	0,1007,2372,2543,2716,3651,3706,3796,5692,6629,7448
chr10	111031413	111042549	pi_rn6_PC_Ptchd3.1	100	+	111031413	111042549	255,0,0	4	1118,122,146,1911	0,1943,5287,9225
chr2	228647579	228665279	pi_rn6_PC_RGD1306519.1	100	-	228647579	228665279	255,0,0	10	190,110,159,179,259,190,110,162,179,76	0,1266,3267,4526,5733,6477,12160,15402,15961,17624
chr12	24564748	24578786	pi_rn6_PC_Tbl2.1	100	-	24564748	24578786	255,0,0	7	4449,153,127,152,185,122,179	0,4916,6727,7528,9245,10489,13859
chr5	62128940	62153786	pi_rn6_PC_Trim14.1	100	-	62128940	62153786	255,0,0	6	2816,93,163,234,96,260	0,5554,10496,12152,22196,24586

## Sheet: cow
Supplementary Table 4f. Refined piRNA gene annotations for cow.
chr1	80721500	80740500	pi_bosTau8_IG_1.1	100	+	80721500	80740500	255,0,0	2	5208,9703	0,9297
chr10	36887700	36892100	pi_bosTau8_IG_2.1	100	+	36887700	36892100	255,0,0	1	4400	0
chr10	47892700	47930800	pi_bosTau8_IG_3.1	100	-	47892700	47930800	255,0,0	2	3536,31799	0,6301
chr10	47931000	47947700	pi_bosTau8_IG_4.1	100	+	47931000	47947700	255,0,0	3	6420,71,5256	0,9679,11444
chr10	59182400	59239400	pi_bosTau8_IG_5.1	100	+	59182400	59239400	255,0,0	1	57000	0
chr10	100785400	100789400	pi_bosTau8_IG_6.1	100	-	100785400	100789400	255,0,0	1	4000	0
chr10	100888798	100933500	pi_bosTau8_IG_7.1	100	-	100888798	100933500	255,0,0	1	44702	0
chr10	100933600	100988200	pi_bosTau8_IG_8.1	100	+	100933600	100988200	255,0,0	1	54600	0
chr11	5348000	5355000	pi_bosTau8_IG_9.1	100	-	5348000	5355000	255,0,0	1	7000	0
chr11	35089600	35090800	pi_bosTau8_IG_10.1	100	-	35089600	35090800	255,0,0	1	1200	0
chr11	43742600	43774800	pi_bosTau8_IG_11.1	100	-	43742600	43774800	255,0,0	1	32200	0
chr11	94268900	94275300	pi_bosTau8_IG_12.1	100	-	94268900	94275300	255,0,0	1	6400	0
chr11	103207400	103235400	pi_bosTau8_IG_13.1	100	+	103207400	103235400	255,0,0	3	9688,120,86	0,27649,27914
chr11	104182900	104220300	pi_bosTau8_IG_14.1	100	-	104182900	104220300	255,0,0	7	39,65,20193,3159,186,8325,692	0,1039,2551,23456,27120,27763,36708
chr12	29589100	29657900	pi_bosTau8_IG_15.1	100	+	29589100	29657900	255,0,0	1	68800	0
chr13	29951100	29953100	pi_bosTau8_IG_16.1	100	+	29951100	29953100	255,0,0	1	2000	0
chr13	37406600	37411200	pi_bosTau8_IG_17.1	100	+	37406600	37411200	255,0,0	1	4600	0
chr13	38145800	38152418	pi_bosTau8_IG_18.1	100	-	38145800	38152418	255,0,0	1	6618	0
chr13	66731200	66735500	pi_bosTau8_IG_19.1	100	-	66731200	66735500	255,0,0	1	4300	0
chr13	66736300	66787829	pi_bosTau8_IG_20.1	100	+	66736300	66787829	255,0,0	1	51529	0
chr14	483400	487200	pi_bosTau8_IG_21.1	100	+	483400	487200	255,0,0	1	3800	0
chr14	2900900	2909800	pi_bosTau8_IG_22.1	100	-	2900900	2909800	255,0,0	1	8900	0
chr14	14891900	14941700	pi_bosTau8_IG_23.1	100	-	14891900	14941700	255,0,0	3	204,9240,38659	0,944,11141
chr14	15143200	15223900	pi_bosTau8_IG_24.1	100	-	15143200	15223900	255,0,0	6	12482,4523,3371,27688,130,137	0,12752,17545,21726,50319,80563
chr14	15255065	15350100	pi_bosTau8_IG_25.1	100	+	15255065	15350100	255,0,0	3	75,88209,1976	0,3813,93059
chr14	16758900	16783500	pi_bosTau8_IG_26.1	100	-	16758900	16783500	255,0,0	2	12416,8385	0,16215
chr14	16783700	16817072	pi_bosTau8_IG_27.1	100	+	16783700	16817072	255,0,0	1	33372	0
chr15	55050600	55055900	pi_bosTau8_IG_28.1	100	+	55050600	55055900	255,0,0	1	5300	0
chr15	65242800	65248000	pi_bosTau8_IG_29.1	100	-	65242800	65248000	255,0,0	2	2928,278	0,4922
chr15	76586100	76649800	pi_bosTau8_IG_30.1	100	-	76586100	76649800	255,0,0	1	63700	0
chr15	76649800	76654100	pi_bosTau8_IG_31.1	100	+	76649800	76654100	255,0,0	3	64,94,2609	0,818,1691
chr16	2882200	2886500	pi_bosTau8_IG_32.1	100	+	2882200	2886500	255,0,0	1	4300	0
chr16	8314700	8320541	pi_bosTau8_IG_33.1	100	+	8314700	8320541	255,0,0	1	5841	0
chr17	40338700	40341300	pi_bosTau8_IG_34.1	100	-	40338700	40341300	255,0,0	1	2600	0
chr17	45354400	45357000	pi_bosTau8_IG_35.1	100	-	45354400	45357000	255,0,0	1	2600	0
chr17	46024900	46026900	pi_bosTau8_IG_36.1	100	-	46024900	46026900	255,0,0	1	2000	0
chr17	57824400	57827700	pi_bosTau8_IG_37.1	100	+	57824400	57827700	255,0,0	1	3300	0
chr17	67133400	67214900	pi_bosTau8_IG_38.1	100	-	67133400	67214900	255,0,0	1	81500	0
chr17	67215200	67244700	pi_bosTau8_IG_39.1	100	+	67215200	67244700	255,0,0	1	29500	0
chr17	72230800	72240800	pi_bosTau8_IG_40.1	100	+	72230800	72240800	255,0,0	1	10000	0
chr17	73255200	73286900	pi_bosTau8_IG_41.1	100	-	73255200	73286900	255,0,0	1	31700	0
chr17	73751500	73777200	pi_bosTau8_IG_42.1	100	-	73751500	73777200	255,0,0	1	25700	0
chr18	7678900	7682000	pi_bosTau8_IG_43.1	100	-	7678900	7682000	255,0,0	1	3100	0
chr18	39372300	39374900	pi_bosTau8_IG_44.1	100	-	39372300	39374900	255,0,0	1	2600	0
chr18	39787900	39801500	pi_bosTau8_IG_45.1	100	+	39787900	39801500	255,0,0	4	232,150,31,8380	0,946,1856,5220
chr18	45801300	45807001	pi_bosTau8_IG_46.1	100	-	45801300	45807001	255,0,0	3	2887,51,760	0,4216,4941
chr18	45814300	45825000	pi_bosTau8_IG_47.1	100	+	45814300	45825000	255,0,0	3	290,117,4187	0,2471,6513
chr19	57725700	57729800	pi_bosTau8_IG_48.1	100	+	57725700	57729800	255,0,0	1	4100	0
chr2	1259941	1263200	pi_bosTau8_IG_49.1	100	-	1259941	1263200	255,0,0	1	3259	0
chr2	61703900	61719200	pi_bosTau8_IG_50.1	100	-	61703900	61719200	255,0,0	2	3262,1598	0,13702
chr21	10308900	10321300	pi_bosTau8_IG_51.1	100	-	10308900	10321300	255,0,0	1	12400	0
chr21	10321400	10350200	pi_bosTau8_IG_52.1	100	+	10321400	10350200	255,0,0	1	28800	0
chr21	14000500	14012500	pi_bosTau8_IG_53.1	100	-	14000500	14012500	255,0,0	1	12000	0
chr21	14012500	14030900	pi_bosTau8_IG_54.1	100	+	14012500	14030900	255,0,0	1	18400	0
chr21	14731600	14764400	pi_bosTau8_IG_55.1	100	-	14731600	14764400	255,0,0	1	32800	0
chr21	14764500	14788800	pi_bosTau8_IG_56.1	100	+	14764500	14788800	255,0,0	1	24300	0
chr21	21107700	21110500	pi_bosTau8_IG_57.1	100	+	21107700	21110500	255,0,0	1	2800	0
chr21	23755219	23780800	pi_bosTau8_IG_58.1	100	+	23755219	23780800	255,0,0	1	25581	0
chr21	29754200	29775600	pi_bosTau8_IG_59.1	100	+	29754200	29775600	255,0,0	3	1265,15963,81	0,3525,21319
chr22	12740700	12750100	pi_bosTau8_IG_60.1	100	-	12740700	12750100	255,0,0	3	690,444,754	0,7525,8646
chr22	59822300	59846701	pi_bosTau8_IG_61.1	100	-	59822300	59846701	255,0,0	1	24401	0
chr22	59847500	59850100	pi_bosTau8_IG_62.1	100	+	59847500	59850100	255,0,0	1	2600	0
chr23	7904000	7952501	pi_bosTau8_IG_63.1	100	-	7904000	7952501	255,0,0	1	48501	0
chr23	7953100	8003700	pi_bosTau8_IG_64.1	100	+	7953100	8003700	255,0,0	4	33059,1194,169,12715	0,33598,36820,37885
chr23	8249100	8258268	pi_bosTau8_IG_65.1	100	-	8249100	8258268	255,0,0	1	9168	0
chr23	14293900	14295500	pi_bosTau8_IG_66.1	100	+	14293900	14295500	255,0,0	3	203,70,682	0,390,918
chr23	30729100	30764700	pi_bosTau8_IG_67.1	100	+	30729100	30764700	255,0,0	1	35600	0
chr23	31540000	31557100	pi_bosTau8_IG_68.1	100	-	31540000	31557100	255,0,0	2	8375,2234	0,14866
chr23	31604800	31674600	pi_bosTau8_IG_69.1	100	+	31604800	31674600	255,0,0	1	69800	0
chr23	31914500	31918700	pi_bosTau8_IG_70.1	100	-	31914500	31918700	255,0,0	1	4200	0
chr24	43004700	43070400	pi_bosTau8_IG_71.1	100	-	43004700	43070400	255,0,0	1	65700	0
chr24	43070600	43104400	pi_bosTau8_IG_72.1	100	+	43070600	43104400	255,0,0	1	33800	0
chr25	27747200	27750800	pi_bosTau8_IG_73.1	100	-	27747200	27750800	255,0,0	1	3600	0
chr25	28822400	28849100	pi_bosTau8_IG_74.1	100	+	28822400	28849100	255,0,0	3	184,144,20235	0,1299,6465
chr25	35515000	35560500	pi_bosTau8_IG_75.1	100	-	35515000	35560500	255,0,0	2	91,95	0,45405
chr25	36002387	36007800	pi_bosTau8_IG_76.1	100	+	36002387	36007800	255,0,0	1	5413	0
chr26	13897400	13906200	pi_bosTau8_IG_77.1	100	-	13897400	13906200	255,0,0	3	5399,52,364	0,7018,8436
chr26	46621200	46673900	pi_bosTau8_IG_78.1	100	-	46621200	46673900	255,0,0	1	52700	0
chr27	9834600	9836500	pi_bosTau8_IG_79.1	100	+	9834600	9836500	255,0,0	1	1900	0
chr27	23506400	23597300	pi_bosTau8_IG_80.1	100	-	23506400	23597300	255,0,0	4	17333,150,18186,9235	0,17412,63385,81665
chr27	23597300	23599760	pi_bosTau8_IG_81.1	100	+	23597300	23599760	255,0,0	2	674,268	0,2192
chr28	1794900	1801900	pi_bosTau8_IG_82.1	100	+	1794900	1801900	255,0,0	2	125,3262	0,3738
chr28	4038600	4044000	pi_bosTau8_IG_83.1	100	-	4038600	4044000	255,0,0	2	2965,88	0,5312
chr28	4514519	4517200	pi_bosTau8_IG_84.1	100	+	4514519	4517200	255,0,0	1	2681	0
chr28	12977700	13031400	pi_bosTau8_IG_85.1	100	-	12977700	13031400	255,0,0	1	53700	0
chr28	20155000	20159200	pi_bosTau8_IG_86.1	100	+	20155000	20159200	255,0,0	1	4200	0
chr28	25287400	25334300	pi_bosTau8_IG_87.1	100	-	25287400	25334300	255,0,0	1	46900	0
chr28	33671000	33686401	pi_bosTau8_IG_88.1	100	-	33671000	33686401	255,0,0	1	15401	0
chr28	33691400	33737100	pi_bosTau8_IG_89.1	100	+	33691400	33737100	255,0,0	1	45700	0
chr29	212600	219700	pi_bosTau8_IG_90.1	100	+	212600	219700	255,0,0	1	7100	0
chr29	46768800	46813600	pi_bosTau8_IG_91.1	100	-	46768800	46813600	255,0,0	9	6286,176,138,103,95,77,121,159,64	0,8035,9957,12610,31482,34471,36369,38712,44736
chr29	47912600	47939000	pi_bosTau8_IG_92.1	100	-	47912600	47939000	255,0,0	1	26400	0
chr3	49516700	49521500	pi_bosTau8_IG_93.1	100	+	49516700	49521500	255,0,0	1	4800	0
chr3	57099500	57104300	pi_bosTau8_IG_94.1	100	-	57099500	57104300	255,0,0	1	4800	0
chr3	118174900	118180100	pi_bosTau8_IG_95.1	100	-	118174900	118180100	255,0,0	3	2015,204,569	0,2796,4631
chr4	69086200	69134900	pi_bosTau8_IG_96.1	100	-	69086200	69134900	255,0,0	1	48700	0
chr5	28465000	28467500	pi_bosTau8_IG_97.1	100	-	28465000	28467500	255,0,0	1	2500	0
chr5	49244800	49248000	pi_bosTau8_IG_98.1	100	-	49244800	49248000	255,0,0	1	3200	0
chr5	56764700	56769600	pi_bosTau8_IG_99.1	100	+	56764700	56769600	255,0,0	1	4900	0
chr5	76153800	76173300	pi_bosTau8_IG_100.1	100	-	76153800	76173300	255,0,0	1	19500	0
chr5	106885200	106907700	pi_bosTau8_IG_101.1	100	-	106885200	106907700	255,0,0	2	4179,15704	0,6796
chr5	106907700	106934286	pi_bosTau8_IG_102.1	100	+	106907700	106934286	255,0,0	2	23081,3441	0,23145
chr7	16605200	16609901	pi_bosTau8_IG_103.1	100	-	16605200	16609901	255,0,0	2	2620,1136	0,3565
chr7	16610700	16616100	pi_bosTau8_IG_104.1	100	+	16610700	16616100	255,0,0	2	306,4593	0,807
chr7	64175300	64202101	pi_bosTau8_IG_105.1	100	-	64175300	64202101	255,0,0	5	1976,88,238,277,68	0,18238,19623,25184,26733
chr7	64208200	64216700	pi_bosTau8_IG_106.1	100	+	64208200	64216700	255,0,0	3	401,56,1271	0,1357,7229
chr7	74147500	74161900	pi_bosTau8_IG_107.1	100	+	74147500	74161900	255,0,0	4	164,150,182,4127	0,7331,8968,10273
chr8	12686800	12692100	pi_bosTau8_IG_108.1	100	+	12686800	12692100	255,0,0	4	499,498,135,134	0,1396,3308,5166
chr8	17576800	17633400	pi_bosTau8_IG_109.1	100	+	17576800	17633400	255,0,0	1	56600	0
chr8	87051500	87071500	pi_bosTau8_IG_110.1	100	+	87051500	87071500	255,0,0	2	145,10652	0,9348
chr8	100099700	100112000	pi_bosTau8_IG_111.1	100	+	100099700	100112000	255,0,0	4	253,157,132,3598	0,898,1537,8702
chr8	100785200	100799700	pi_bosTau8_IG_112.1	100	-	100785200	100799700	255,0,0	3	7839,85,274	0,8902,14226
chr8	104027500	104030000	pi_bosTau8_IG_113.1	100	-	104027500	104030000	255,0,0	1	2500	0
chr8	104031700	104035400	pi_bosTau8_IG_114.1	100	+	104031700	104035400	255,0,0	1	3700	0
chr8	104416200	104418700	pi_bosTau8_IG_115.1	100	-	104416200	104418700	255,0,0	3	605,322,30	0,1679,2470
chr8	104418700	104419700	pi_bosTau8_IG_116.1	100	+	104418700	104419700	255,0,0	1	1000	0
chr9	13058500	13065200	pi_bosTau8_IG_117.1	100	+	13058500	13065200	255,0,0	1	6700	0
chr1	64933573	64938722	pi_bosTau8_PC_ADPRH.1	100	+	64933573	64938722	255,0,0	3	313,361,1988	0,1615,3161
chr18	54425389	54500192	pi_bosTau8_PC_ARHGAP35.1	100	+	54425389	54500192	255,0,0	6	3684,145,78,132,106,3586	0,16268,62210,63794,70485,71217
chr3	118353152	118379314	pi_bosTau8_PC_ASB1.1	100	+	118353152	118379314	255,0,0	5	115,142,303,386,7128	0,4234,6026,17463,19034
chr19	57717494	57725042	pi_bosTau8_PC_BTBD17.1	100	+	57717494	57725042	255,0,0	3	85,277,3675	0,1993,3873
chr22	51413819	51433314	pi_bosTau8_PC_C3orf84.1	100	+	51413819	51433314	255,0,0	1	19495	0
chr25	28891400	29354930	pi_bosTau8_PC_CALN1.1	100	+	28891400	29354930	255,0,0	6	3119,125,144,113,157,6025	0,98166,216279,280477,440417,457505
chr15	30314910	30413473	pi_bosTau8_PC_CBL.1	100	+	30314910	30413473	255,0,0	16	147,248,147,157,122,138,88,132,204,132,381,95,141,107,183,7681	0,25772,63951,66148,67148,67601,69612,70058,70397,76449,76666,78752,88165,88683,89712,90882
chr5	25944852	25976090	pi_bosTau8_PC_CBX5.1	100	+	25944852	25976090	255,0,0	5	130,179,187,101,4988	0,16796,21111,24473,26250
chr22	51430768	51442453	pi_bosTau8_PC_CCDC71.1	100	+	51430768	51442453	255,0,0	1	11685	0
chr10	45717383	45872730	pi_bosTau8_PC_CSNK1G1.1	100	+	45717383	45872730	255,0,0	15	84,388,41,70,152,235,86,85,149,105,111,55,158,107,5869	0,46541,71267,76701,107564,109064,117250,119173,119546,120605,134296,140959,141262,142087,149478
chr25	18737785	18797374	pi_bosTau8_PC_DCUN1D3.1	100	-	18737785	18797374	255,0,0	3	5642,536,134	0,7219,59455
chr16	42835334	42868899	pi_bosTau8_PC_DRAXIN.1	100	-	42835334	42868899	255,0,0	7	6024,90,90,112,188,461,76	0,10713,12296,13492,15248,18303,33489
chr17	71747226	71755793	pi_bosTau8_PC_DUSP18.1	100	-	71747226	71755793	255,0,0	2	5754,329	0,8238
chr28	26764784	26793028	pi_bosTau8_PC_EIF4EBP2.1	100	+	26764784	26793028	255,0,0	3	145,186,7853	0,19241,20391
chr8	112124218	112139377	pi_bosTau8_PC_ENSBTAG00000016957.1	100	+	112124218	112139377	255,0,0	6	63,149,60,46,50,2008	0,1758,7377,9549,9834,13151
chr7	15469924	15488011	pi_bosTau8_PC_ENSBTAG00000035777.1	100	-	15469924	15488011	255,0,0	2	13091,3200	0,14887
chr13	37372144	37386320	pi_bosTau8_PC_ENSBTAG00000048079.1	100	+	37372144	37386320	255,0,0	8	3337,177,207,120,80,7,39,8650	0,3348,3529,3741,3863,4319,4538,5526
chr11	47479961	47487355	pi_bosTau8_PC_FOXI3.1	100	+	47479961	47487355	255,0,0	3	298,333,3626	0,400,3768
chr11	100432296	100490228	pi_bosTau8_PC_GPR107.1	100	+	100432296	100490228	255,0,0	18	168,123,51,80,140,38,57,111,134,76,74,118,131,44,50,84,122,5797	0,11315,11756,12049,13306,15034,16533,19176,19798,24155,25807,26271,28535,32069,45236,47309,48329,52135
chr22	44485035	44549891	pi_bosTau8_PC_IL17RD.1	100	+	44485035	44549891	255,0,0	13	142,58,126,119,121,45,152,66,55,111,185,940,2613	0,40026,44828,49426,49986,52074,52428,53634,54259,54810,55758,60565,62243
chr22	51014685	51051808	pi_bosTau8_PC_IP6K1.1	100	+	51014685	51051808	255,0,0	6	220,350,211,182,176,3073	0,19936,29113,31064,33332,34050
chr5	121081094	121098542	pi_bosTau8_PC_MLC1.1	100	-	121081094	121098542	255,0,0	10	123,57,117,72,99,102,54,90,243,3240	0,645,2063,3014,3443,10263,10615,11883,13279,14208
chr17	65184867	65198679	pi_bosTau8_PC_MLEC.1	100	+	65184867	65198679	255,0,0	5	357,179,177,58,4187	0,6505,7691,7985,9625
chr15	55029089	55049123	pi_bosTau8_PC_NEU3.1	100	+	55029089	55049123	255,0,0	3	252,212,8040	0,4702,11994
chr25	1743199	1747344	pi_bosTau8_PC_PGP.1	100	-	1743199	1747344	255,0,0	2	3348,698	0,3447
chr29	45299518	45313722	pi_bosTau8_PC_RBM14.1	100	+	45299518	45313722	255,0,0	2	417,8117	0,6087
chr21	68981057	69091882	pi_bosTau8_PC_RCOR1.1	100	+	68981057	69091882	255,0,0	11	36,84,53,162,119,79,195,78,58,233,1442	0,78421,89978,91406,92178,94553,99634,104885,105181,105933,109383
chr10	36520868	36528354	pi_bosTau8_PC_RHOV.1	100	-	36520868	36528354	255,0,0	2	3243,4056	0,3430
chr23	47782366	47806517	pi_bosTau8_PC_RIOK1.1	100	-	47782366	47806517	255,0,0	17	7111,153,54,120,66,107,104,138,87,81,113,93,43,70,91,205,71	0,8137,9500,10339,11657,11963,12279,12787,13323,14614,14801,16099,17943,19336,20261,21159,24080
chr11	102367060	102452693	pi_bosTau8_PC_SETX.1	100	-	102367060	102452693	255,0,0	25	6060,88,99,165,93,188,108,150,72,116,102,157,168,233,174,100,1116,3030,88,172,120,220,110,211,177	0,13869,14564,17612,18726,19417,22773,23847,25843,28580,28884,31497,34981,36155,38428,42036,48922,50040,53979,54196,56532,57804,68623,70927,85456
chr19	34929549	34963757	pi_bosTau8_PC_SMCR8.1	100	-	34929549	34963757	255,0,0	7	6902,32,16,31,24,14,4078	0,8271,9107,9518,11210,16379,30130
chr25	34151409	34158779	pi_bosTau8_PC_TBL2.1	100	+	34151409	34158779	255,0,0	6	1806,185,152,127,153,3163	0,2064,2874,3345,3818,4207
chr7	22445899	22451973	pi_bosTau8_PC_TIMM13.1	100	+	22445899	22451973	255,0,0	4	3139,69,42,2560	0,3231,3470,3514
chr8	63673508	63698768	pi_bosTau8_PC_TRIM14.1	100	-	63673508	63698768	255,0,0	6	3453,74,102,163,234,3207	0,3637,7492,10796,14379,22053
chr17	65206691	65220132	pi_bosTau8_PC_UNC119B.1	100	+	65206691	65220132	255,0,0	5	246,114,121,173,5152	0,2850,5786,6040,8289
chr19	41162357	41181393	pi_bosTau8_PC_WIPF2.1	100	+	41162357	41181393	255,0,0	7	63,133,117,657,207,102,3795	0,3615,4440,4899,13233,14901,15241
chr11	97582041	97609742	pi_bosTau8_PC_ZBTB43.1	100	+	97582041	97609742	255,0,0	2	87,4396	0,23305
chr25	27011539	27020793	pi_bosTau8_PC_ZNF689.1	100	-	27011539	27020793	255,0,0	3	4405,114,2549	0,6383,6705
chr3	94040247	94111032	pi_bosTau8_PC_ZYG11A.1	100	-	94040247	94111032	255,0,0	13	9167,98,62,195,45,4856,100,65,177,141,752,166,90	0,12224,12867,14686,17050,17170,22119,22748,25313,28887,43039,53870,70695
chr5	4049300	4051700	pi_bosTau8_PC_ATXN7L3B.1	100	+	4049300	4051700	255,0,0	1	2400	0
chr23	31490391	31491099	pi_bosTau8_PC_HIST1H1D.1	100	+	31490391	31491099	255,0,0	1	708	0

## Sheet: opossum
Supplementary Table 4g. Refined piRNA gene annotations for opossum.
chr1	1148000	1151131	pi_monDom5_IG_1.1	100	-	1148000	1151131	255,0,0	1	3131	0
chr1	1847700	1850700	pi_monDom5_IG_2.1	100	+	1847700	1850700	255,0,0	1	3000	0
chr1	2744200	2759500	pi_monDom5_IG_3.1	100	-	2744200	2759500	255,0,0	1	15300	0
chr1	3714300	3716300	pi_monDom5_IG_4.1	100	-	3714300	3716300	255,0,0	1	2000	0
chr1	3720779	3722399	pi_monDom5_IG_5.1	100	+	3720779	3722399	255,0,0	1	1620	0
chr1	15487100	15491400	pi_monDom5_IG_6.1	100	+	15487100	15491400	255,0,0	1	4300	0
chr1	27997900	28004700	pi_monDom5_IG_7.1	100	+	27997900	28004700	255,0,0	1	6800	0
chr1	39732100	39733800	pi_monDom5_IG_8.1	100	+	39732100	39733800	255,0,0	2	25,1459	0,241
chr1	72789500	72790600	pi_monDom5_IG_9.1	100	-	72789500	72790600	255,0,0	1	1100	0
chr1	112138200	112145600	pi_monDom5_IG_10.1	100	-	112138200	112145600	255,0,0	1	7400	0
chr1	162835600	162852700	pi_monDom5_IG_11.1	100	-	162835600	162852700	255,0,0	1	17100	0
chr1	167491900	167493500	pi_monDom5_IG_12.1	100	+	167491900	167493500	255,0,0	1	1600	0
chr1	173897402	173929901	pi_monDom5_IG_13.1	100	-	173897402	173929901	255,0,0	1	32499	0
chr1	173930300	173952300	pi_monDom5_IG_14.1	100	+	173930300	173952300	255,0,0	1	22000	0
chr1	177177300	177188200	pi_monDom5_IG_15.1	100	+	177177300	177188200	255,0,0	2	876,7454	0,3446
chr1	177272400	177635201	pi_monDom5_IG_16.1	100	-	177272400	177635201	255,0,0	4	2037,473,253287,75153	0,19218,33619,287648
chr1	177642800	177663000	pi_monDom5_IG_17.1	100	+	177642800	177663000	255,0,0	1	20200	0
chr1	177895500	177912600	pi_monDom5_IG_18.1	100	-	177895500	177912600	255,0,0	1	17100	0
chr1	199094300	199098500	pi_monDom5_IG_19.1	100	-	199094300	199098500	255,0,0	1	4200	0
chr1	212432500	212438400	pi_monDom5_IG_20.1	100	+	212432500	212438400	255,0,0	1	5900	0
chr1	218232700	218244000	pi_monDom5_IG_21.1	100	+	218232700	218244000	255,0,0	1	11300	0
chr1	367134618	367165301	pi_monDom5_IG_22.1	100	-	367134618	367165301	255,0,0	1	30683	0
chr1	367173700	367197800	pi_monDom5_IG_23.1	100	+	367173700	367197800	255,0,0	1	24100	0
chr1	381334300	381335300	pi_monDom5_IG_24.1	100	-	381334300	381335300	255,0,0	1	1000	0
chr1	397806300	397832100	pi_monDom5_IG_25.1	100	+	397806300	397832100	255,0,0	1	25800	0
chr1	415227100	415229800	pi_monDom5_IG_26.1	100	-	415227100	415229800	255,0,0	1	2700	0
chr1	435284900	435321700	pi_monDom5_IG_27.1	100	+	435284900	435321700	255,0,0	2	94,1022	0,35778
chr1	500050100	500053600	pi_monDom5_IG_28.1	100	-	500050100	500053600	255,0,0	1	3500	0
chr1	501308500	501312100	pi_monDom5_IG_29.1	100	-	501308500	501312100	255,0,0	2	1344,485	0,3115
chr1	501801900	501837200	pi_monDom5_IG_30.1	100	-	501801900	501837200	255,0,0	1	35300	0
chr1	501842000	501848400	pi_monDom5_IG_31.1	100	+	501842000	501848400	255,0,0	1	6400	0
chr1	532053900	532060400	pi_monDom5_IG_32.1	100	+	532053900	532060400	255,0,0	1	6500	0
chr1	562300300	562311700	pi_monDom5_IG_33.1	100	-	562300300	562311700	255,0,0	1	11400	0
chr1	585131400	585171500	pi_monDom5_IG_34.1	100	+	585131400	585171500	255,0,0	1	40100	0
chr1	585395900	585431800	pi_monDom5_IG_35.1	100	+	585395900	585431800	255,0,0	1	35900	0
chr1	585517100	585612401	pi_monDom5_IG_36.1	100	-	585517100	585612401	255,0,0	1	95301	0
chr1	585623100	585717400	pi_monDom5_IG_37.1	100	+	585623100	585717400	255,0,0	2	906,81613	0,12687
chr1	591335100	591336500	pi_monDom5_IG_38.1	100	-	591335100	591336500	255,0,0	1	1400	0
chr1	591892900	591934100	pi_monDom5_IG_39.1	100	+	591892900	591934100	255,0,0	1	41200	0
chr1	627655500	627658700	pi_monDom5_IG_40.1	100	-	627655500	627658700	255,0,0	1	3200	0
chr1	683129800	683130700	pi_monDom5_IG_41.1	100	-	683129800	683130700	255,0,0	1	900	0
chr1	685483400	685487100	pi_monDom5_IG_42.1	100	-	685483400	685487100	255,0,0	1	3700	0
chr1	686422000	686424500	pi_monDom5_IG_43.1	100	-	686422000	686424500	255,0,0	1	2500	0
chr1	711277600	711287800	pi_monDom5_IG_44.1	100	-	711277600	711287800	255,0,0	4	4846,64,156,122	0,5593,6717,10078
chr1	729408800	729415000	pi_monDom5_IG_45.1	100	+	729408800	729415000	255,0,0	1	6200	0
chr2	293700	295500	pi_monDom5_IG_46.1	100	-	293700	295500	255,0,0	1	1800	0
chr2	299200	303300	pi_monDom5_IG_47.1	100	+	299200	303300	255,0,0	1	4100	0
chr2	18282300	18283900	pi_monDom5_IG_48.1	100	+	18282300	18283900	255,0,0	1	1600	0
chr2	19842600	19844700	pi_monDom5_IG_49.1	100	+	19842600	19844700	255,0,0	1	2100	0
chr2	35625700	35629844	pi_monDom5_IG_50.1	100	-	35625700	35629844	255,0,0	1	4144	0
chr2	77053900	77145300	pi_monDom5_IG_51.1	100	-	77053900	77145300	255,0,0	1	91400	0
chr2	103828400	103830400	pi_monDom5_IG_52.1	100	-	103828400	103830400	255,0,0	1	2000	0
chr2	122593400	122597300	pi_monDom5_IG_53.1	100	+	122593400	122597300	255,0,0	1	3900	0
chr2	137915800	137992100	pi_monDom5_IG_54.1	100	+	137915800	137992100	255,0,0	1	76300	0
chr2	165896600	165915600	pi_monDom5_IG_55.1	100	-	165896600	165915600	255,0,0	1	19000	0
chr2	178481600	178515100	pi_monDom5_IG_56.1	100	+	178481600	178515100	255,0,0	1	33500	0
chr2	195490800	195518000	pi_monDom5_IG_57.1	100	+	195490800	195518000	255,0,0	1	27200	0
chr2	200209300	200209700	pi_monDom5_IG_58.1	100	+	200209300	200209700	255,0,0	1	400	0
chr2	215496000	215534200	pi_monDom5_IG_59.1	100	+	215496000	215534200	255,0,0	1	38200	0
chr2	273335400	273357400	pi_monDom5_IG_60.1	100	+	273335400	273357400	255,0,0	4	126,114,1731,1405	0,8548,10660,20595
chr2	278993400	279033300	pi_monDom5_IG_61.1	100	-	278993400	279033300	255,0,0	1	39900	0
chr2	279040400	279077800	pi_monDom5_IG_62.1	100	+	279040400	279077800	255,0,0	1	37400	0
chr2	279190300	279273400	pi_monDom5_IG_63.1	100	-	279190300	279273400	255,0,0	2	56880,23049	0,60051
chr2	279273400	279315300	pi_monDom5_IG_64.1	100	+	279273400	279315300	255,0,0	1	41900	0
chr2	292667000	292696300	pi_monDom5_IG_65.1	100	+	292667000	292696300	255,0,0	2	14704,3240	0,26060
chr2	322718325	322727300	pi_monDom5_IG_66.1	100	+	322718325	322727300	255,0,0	1	8975	0
chr2	436151200	436161300	pi_monDom5_IG_67.1	100	+	436151200	436161300	255,0,0	1	10100	0
chr2	478365900	478379800	pi_monDom5_IG_68.1	100	+	478365900	478379800	255,0,0	1	13900	0
chr2	519568800	519571800	pi_monDom5_IG_69.1	100	+	519568800	519571800	255,0,0	1	3000	0
chr2	524098300	524099400	pi_monDom5_IG_70.1	100	+	524098300	524099400	255,0,0	1	1100	0
chr2	530583200	530583500	pi_monDom5_IG_71.1	100	+	530583200	530583500	255,0,0	1	300	0
chr3	71325200	71337600	pi_monDom5_IG_72.1	100	-	71325200	71337600	255,0,0	2	8439,211	0,12189
chr3	98064300	98112100	pi_monDom5_IG_73.1	100	-	98064300	98112100	255,0,0	1	47800	0
chr3	144337500	144351851	pi_monDom5_IG_74.1	100	-	144337500	144351851	255,0,0	2	1282,87	0,14264
chr3	216394700	216396000	pi_monDom5_IG_75.1	100	-	216394700	216396000	255,0,0	1	1300	0
chr3	225384400	225384900	pi_monDom5_IG_76.1	100	+	225384400	225384900	255,0,0	1	500	0
chr3	255930200	255939300	pi_monDom5_IG_77.1	100	-	255930200	255939300	255,0,0	2	2265,701	0,8399
chr3	314317900	314320400	pi_monDom5_IG_78.1	100	-	314317900	314320400	255,0,0	1	2500	0
chr3	339282800	339288300	pi_monDom5_IG_79.1	100	+	339282800	339288300	255,0,0	1	5500	0
chr3	361831500	361848300	pi_monDom5_IG_80.1	100	+	361831500	361848300	255,0,0	1	16800	0
chr3	375315700	375346000	pi_monDom5_IG_81.1	100	+	375315700	375346000	255,0,0	1	30300	0
chr3	397599500	397606700	pi_monDom5_IG_82.1	100	+	397599500	397606700	255,0,0	1	7200	0
chr3	428315100	428333100	pi_monDom5_IG_83.1	100	+	428315100	428333100	255,0,0	1	18000	0
chr3	430369800	430376500	pi_monDom5_IG_84.1	100	+	430369800	430376500	255,0,0	1	6700	0
chr3	430686200	430692477	pi_monDom5_IG_85.1	100	-	430686200	430692477	255,0,0	2	383,4688	0,1589
chr3	433485725	433513700	pi_monDom5_IG_86.1	100	-	433485725	433513700	255,0,0	2	27,26463	0,1512
chr3	437348800	437357200	pi_monDom5_IG_87.1	100	+	437348800	437357200	255,0,0	1	8400	0
chr3	437601700	437605502	pi_monDom5_IG_88.1	100	-	437601700	437605502	255,0,0	1	3802	0
chr3	437952200	437962700	pi_monDom5_IG_89.1	100	-	437952200	437962700	255,0,0	2	4113,100	0,10400
chr3	440555000	440557411	pi_monDom5_IG_90.1	100	-	440555000	440557411	255,0,0	1	2411	0
chr3	458735700	458736800	pi_monDom5_IG_91.1	100	+	458735700	458736800	255,0,0	1	1100	0
chr3	461923800	461925300	pi_monDom5_IG_92.1	100	+	461923800	461925300	255,0,0	1	1500	0
chr3	485685000	485689400	pi_monDom5_IG_93.1	100	+	485685000	485689400	255,0,0	1	4400	0
chr3	491397200	491400300	pi_monDom5_IG_94.1	100	+	491397200	491400300	255,0,0	2	2,1607	0,1493
chr3	503144900	503153753	pi_monDom5_IG_95.1	100	-	503144900	503153753	255,0,0	1	8853	0
chr3	503278400	503306501	pi_monDom5_IG_96.1	100	-	503278400	503306501	255,0,0	1	28101	0
chr3	503307500	503340600	pi_monDom5_IG_97.1	100	+	503307500	503340600	255,0,0	1	33100	0
chr3	509550800	509558543	pi_monDom5_IG_98.1	100	-	509550800	509558543	255,0,0	2	642,370	0,7373
chr3	511592000	511598300	pi_monDom5_IG_99.1	100	-	511592000	511598300	255,0,0	2	4444,777	0,5523
chr3	514360000	514365700	pi_monDom5_IG_100.1	100	+	514360000	514365700	255,0,0	1	5700	0
chr3	523975600	523980900	pi_monDom5_IG_101.1	100	-	523975600	523980900	255,0,0	3	1225,419,177	0,3746,5123
chr4	15536031	15556900	pi_monDom5_IG_102.1	100	-	15536031	15556900	255,0,0	1	20869	0
chr4	34428000	34431900	pi_monDom5_IG_103.1	100	-	34428000	34431900	255,0,0	1	3900	0
chr4	50009600	50016601	pi_monDom5_IG_104.1	100	-	50009600	50016601	255,0,0	1	7001	0
chr4	50017100	50050800	pi_monDom5_IG_105.1	100	+	50017100	50050800	255,0,0	1	33700	0
chr4	50155600	50160300	pi_monDom5_IG_106.1	100	-	50155600	50160300	255,0,0	1	4700	0
chr4	63552500	63556800	pi_monDom5_IG_107.1	100	+	63552500	63556800	255,0,0	1	4300	0
chr4	66100600	66126200	pi_monDom5_IG_108.1	100	+	66100600	66126200	255,0,0	2	12420,13155	0,12445
chr4	66182900	66406701	pi_monDom5_IG_109.1	100	-	66182900	66406701	255,0,0	2	178102,41166	0,182635
chr4	66601900	66609200	pi_monDom5_IG_110.1	100	-	66601900	66609200	255,0,0	1	7300	0
chr4	66624000	66643573	pi_monDom5_IG_111.1	100	+	66624000	66643573	255,0,0	1	19573	0
chr4	69774800	69775500	pi_monDom5_IG_112.1	100	-	69774800	69775500	255,0,0	1	700	0
chr4	83346800	83349500	pi_monDom5_IG_113.1	100	+	83346800	83349500	255,0,0	1	2700	0
chr4	88178300	88184500	pi_monDom5_IG_114.1	100	+	88178300	88184500	255,0,0	1	6200	0
chr4	93395300	93442800	pi_monDom5_IG_115.1	100	-	93395300	93442800	255,0,0	1	47500	0
chr4	109641200	109665200	pi_monDom5_IG_116.1	100	-	109641200	109665200	255,0,0	5	211,121,1497,259,1609	0,13359,14291,17680,22391
chr4	160353600	160356400	pi_monDom5_IG_117.1	100	-	160353600	160356400	255,0,0	1	2800	0
chr4	232492900	232496600	pi_monDom5_IG_118.1	100	+	232492900	232496600	255,0,0	1	3700	0
chr4	257651300	257670100	pi_monDom5_IG_119.1	100	+	257651300	257670100	255,0,0	1	18800	0
chr4	302682400	302683300	pi_monDom5_IG_120.1	100	+	302682400	302683300	255,0,0	1	900	0
chr4	338368500	338373600	pi_monDom5_IG_121.1	100	+	338368500	338373600	255,0,0	2	2539,1679	0,3421
chr4	375873900	375875900	pi_monDom5_IG_122.1	100	-	375873900	375875900	255,0,0	1	2000	0
chr4	387712300	387714600	pi_monDom5_IG_123.1	100	+	387712300	387714600	255,0,0	1	2300	0
chr4	399529200	399612900	pi_monDom5_IG_124.1	100	-	399529200	399612900	255,0,0	1	83700	0
chr4	400115800	400120300	pi_monDom5_IG_125.1	100	-	400115800	400120300	255,0,0	1	4500	0
chr4	401353400	401356000	pi_monDom5_IG_126.1	100	+	401353400	401356000	255,0,0	1	2600	0
chr4	404075400	404076600	pi_monDom5_IG_127.1	100	-	404075400	404076600	255,0,0	1	1200	0
chr4	413110500	413122800	pi_monDom5_IG_128.1	100	-	413110500	413122800	255,0,0	1	12300	0
chr4	425600300	425601800	pi_monDom5_IG_129.1	100	-	425600300	425601800	255,0,0	1	1500	0
chr5	10485100	10486300	pi_monDom5_IG_130.1	100	+	10485100	10486300	255,0,0	1	1200	0
chr5	10741700	10750300	pi_monDom5_IG_131.1	100	+	10741700	10750300	255,0,0	1	8600	0
chr5	51425800	51426300	pi_monDom5_IG_132.1	100	+	51425800	51426300	255,0,0	1	500	0
chr5	114115525	114346400	pi_monDom5_IG_133.1	100	+	114115525	114346400	255,0,0	1	230875	0
chr5	187925200	187956301	pi_monDom5_IG_134.1	100	-	187925200	187956301	255,0,0	1	31101	0
chr5	187981600	187999500	pi_monDom5_IG_135.1	100	+	187981600	187999500	255,0,0	1	17900	0
chr5	211896300	211943400	pi_monDom5_IG_136.1	100	-	211896300	211943400	255,0,0	1	47100	0
chr5	212119200	212142700	pi_monDom5_IG_137.1	100	+	212119200	212142700	255,0,0	2	20769,2645	0,20855
chr5	226873000	226874400	pi_monDom5_IG_138.1	100	+	226873000	226874400	255,0,0	1	1400	0
chr5	234133400	234145500	pi_monDom5_IG_139.1	100	+	234133400	234145500	255,0,0	2	105,4383	0,7717
chr5	239114500	239119300	pi_monDom5_IG_140.1	100	+	239114500	239119300	255,0,0	1	4800	0
chr5	254714800	254717000	pi_monDom5_IG_141.1	100	+	254714800	254717000	255,0,0	1	2200	0
chr5	263576000	263580800	pi_monDom5_IG_142.1	100	+	263576000	263580800	255,0,0	1	4800	0
chr6	847900	860800	pi_monDom5_IG_143.1	100	+	847900	860800	255,0,0	1	12900	0
chr6	1068400	1069100	pi_monDom5_IG_144.1	100	+	1068400	1069100	255,0,0	1	700	0
chr6	7554400	7554900	pi_monDom5_IG_145.1	100	+	7554400	7554900	255,0,0	1	500	0
chr6	19320300	19347300	pi_monDom5_IG_146.1	100	+	19320300	19347300	255,0,0	1	27000	0
chr6	32257800	32259400	pi_monDom5_IG_147.1	100	+	32257800	32259400	255,0,0	1	1600	0
chr6	100598100	100642800	pi_monDom5_IG_148.1	100	-	100598100	100642800	255,0,0	2	1414,396	0,44304
chr6	119048700	119051800	pi_monDom5_IG_149.1	100	-	119048700	119051800	255,0,0	1	3100	0
chr6	135245300	135248500	pi_monDom5_IG_150.1	100	+	135245300	135248500	255,0,0	1	3200	0
chr6	137227600	137266200	pi_monDom5_IG_151.1	100	-	137227600	137266200	255,0,0	1	38600	0
chr6	137496500	137500300	pi_monDom5_IG_152.1	100	-	137496500	137500300	255,0,0	1	3800	0
chr6	155244400	155252900	pi_monDom5_IG_153.1	100	-	155244400	155252900	255,0,0	2	1477,5327	0,3173
chr6	188891100	188916300	pi_monDom5_IG_154.1	100	+	188891100	188916300	255,0,0	1	25200	0
chr6	200026700	200029500	pi_monDom5_IG_155.1	100	-	200026700	200029500	255,0,0	1	2800	0
chr6	204088600	204099414	pi_monDom5_IG_156.1	100	-	204088600	204099414	255,0,0	3	4821,246,81	0,9346,10733
chr6	205628600	205630000	pi_monDom5_IG_157.1	100	-	205628600	205630000	255,0,0	1	1400	0
chr6	207400800	207430700	pi_monDom5_IG_158.1	100	+	207400800	207430700	255,0,0	1	29900	0
chr6	279095000	279100600	pi_monDom5_IG_159.1	100	-	279095000	279100600	255,0,0	1	5600	0
chr6	286504700	286520400	pi_monDom5_IG_160.1	100	-	286504700	286520400	255,0,0	1	15700	0
chr6	286520400	286586400	pi_monDom5_IG_161.1	100	+	286520400	286586400	255,0,0	1	66000	0
chr7	4731900	4736700	pi_monDom5_IG_162.1	100	+	4731900	4736700	255,0,0	1	4800	0
chr7	13968500	14006901	pi_monDom5_IG_163.1	100	-	13968500	14006901	255,0,0	4	11623,199,101,23026	0,12355,14441,15375
chr7	14033900	14088600	pi_monDom5_IG_164.1	100	+	14033900	14088600	255,0,0	1	54700	0
chr7	123571700	123629100	pi_monDom5_IG_165.1	100	-	123571700	123629100	255,0,0	1	57400	0
chr7	145324500	145326300	pi_monDom5_IG_166.1	100	-	145324500	145326300	255,0,0	1	1800	0
chr7	189100200	189139091	pi_monDom5_IG_167.1	100	-	189100200	189139091	255,0,0	1	38891	0
chr7	253635200	253643636	pi_monDom5_IG_168.1	100	-	253635200	253643636	255,0,0	1	8436	0
chr7	255786700	255790100	pi_monDom5_IG_169.1	100	+	255786700	255790100	255,0,0	1	3400	0
chr8	13517800	13519100	pi_monDom5_IG_170.1	100	+	13517800	13519100	255,0,0	1	1300	0
chr8	17158500	17160600	pi_monDom5_IG_171.1	100	+	17158500	17160600	255,0,0	1	2100	0
chr8	112589800	112591600	pi_monDom5_IG_172.1	100	-	112589800	112591600	255,0,0	1	1800	0
chr8	117033000	117035500	pi_monDom5_IG_173.1	100	-	117033000	117035500	255,0,0	1	2500	0
chr8	138421900	138423100	pi_monDom5_IG_174.1	100	-	138421900	138423100	255,0,0	1	1200	0
chr8	190452400	190453300	pi_monDom5_IG_175.1	100	-	190452400	190453300	255,0,0	1	900	0
chr8	220959500	220992000	pi_monDom5_IG_176.1	100	+	220959500	220992000	255,0,0	1	32500	0
chr8	244365700	244381100	pi_monDom5_IG_177.1	100	-	244365700	244381100	255,0,0	2	10909,4084	0,11316
chr8	244381500	244434300	pi_monDom5_IG_178.1	100	+	244381500	244434300	255,0,0	1	52800	0
chr8	266544200	266573300	pi_monDom5_IG_179.1	100	+	266544200	266573300	255,0,0	1	29100	0
chr8	269264100	269300200	pi_monDom5_IG_180.1	100	-	269264100	269300200	255,0,0	1	36100	0
chr8	269300200	269496700	pi_monDom5_IG_181.1	100	+	269300200	269496700	255,0,0	2	195692,70	0,196430
chr8	293026500	293029000	pi_monDom5_IG_182.1	100	-	293026500	293029000	255,0,0	1	2500	0
chr8	301073200	301080200	pi_monDom5_IG_183.1	100	-	301073200	301080200	255,0,0	1	7000	0
chrUn	160900	197500	pi_monDom5_IG_184.1	100	+	160900	197500	255,0,0	1	36600	0
chrUn	10905000	10907200	pi_monDom5_IG_185.1	100	-	10905000	10907200	255,0,0	1	2200	0
chrUn	13477700	13482491	pi_monDom5_IG_186.1	100	-	13477700	13482491	255,0,0	1	4791	0
chrUn	15743500	15751501	pi_monDom5_IG_187.1	100	-	15743500	15751501	255,0,0	1	8001	0
chrUn	15752900	15787000	pi_monDom5_IG_188.1	100	+	15752900	15787000	255,0,0	1	34100	0
chrUn	33023100	33051800	pi_monDom5_IG_189.1	100	-	33023100	33051800	255,0,0	1	28700	0
chrUn	55049800	55054400	pi_monDom5_IG_190.1	100	+	55049800	55054400	255,0,0	1	4600	0
chrUn	60534800	60553000	pi_monDom5_IG_191.1	100	-	60534800	60553000	255,0,0	1	18200	0
chrUn	67948500	67948600	pi_monDom5_IG_192.1	100	+	67948500	67948600	255,0,0	1	100	0
chrX	28934400	28951800	pi_monDom5_IG_193.1	100	-	28934400	28951800	255,0,0	1	17400	0
chrX	40546300	40551900	pi_monDom5_IG_194.1	100	-	40546300	40551900	255,0,0	1	5600	0
chr8	76136759	76220702	pi_monDom5_PC_APAF1.1	100	+	76136759	76220702	255,0,0	27	105,182,187,198,184,113,132,239,168,132,114,185,127,126,132,126,162,129,126,120,126,126,120,126,126,147,3189	0,1475,2478,7096,18101,19737,19951,20942,25254,26348,34598,35397,38106,40453,42790,43961,46783,49567,52488,53106,57553,59971,72013,72990,73477,74538,80754
chr5	238733342	238903780	pi_monDom5_PC_C20orf194.1	100	-	238733342	238903780	255,0,0	39	5110,94,66,206,75,107,87,136,38,126,159,89,118,102,89,147,104,88,51,71,112,46,45,77,88,37,82,72,27,31,56,99,78,107,97,125,120,83,62	0,6068,6709,7710,8635,10582,22722,23570,31059,41325,50189,50753,53774,54184,54818,61380,69021,76151,78752,82524,83251,87113,87611,90424,92359,96317,99270,100091,100165,100194,101628,108561,120475,126253,127311,128200,134806,149623,170376
chr2	234232726	234249942	pi_monDom5_PC_CHMP6.1	100	-	234232726	234249942	255,0,0	8	4299,55,81,66,87,88,110,589	0,5403,9906,10234,11517,13212,13657,16627
chr3	440372999	440387454	pi_monDom5_PC_DAPK3.1	100	-	440372999	440387454	255,0,0	9	4867,46,153,27,49,130,361,160,300	0,5592,6105,6951,8107,8547,9270,13488,14155
chr1	501248690	501285733	pi_monDom5_PC_DBNDD2.1	100	+	501248690	501285733	255,0,0	6	162,68,241,147,147,5675	0,1780,2753,25606,28461,31368
chr5	294146116	294164397	pi_monDom5_PC_DTX4.1	100	+	294146116	294164397	255,0,0	7	4567,162,62,153,162,90,3975	0,5759,6672,7581,9170,10577,14306
chr1	66742769	66847899	pi_monDom5_PC_ENSMODG00000002061.1	100	-	66742769	66847899	255,0,0	18	3825,81,168,99,39,96,79,70,99,61,81,69,80,34,82,72,72,152	0,35962,38584,39724,40818,43329,46793,49113,56836,72070,72568,75409,75594,77479,77630,81463,82177,104978
chr3	397556604	397593161	pi_monDom5_PC_FAM83A.1	100	+	397556604	397593161	255,0,0	3	575,168,24338	0,11110,12219
chr4	92046251	92208687	pi_monDom5_PC_LRCH3.1	100	-	92046251	92208687	255,0,0	21	4657,78,138,119,108,49,72,54,48,138,52,77,149,121,94,110,137,106,127,145,490	0,8924,15439,17089,17913,18531,22317,35724,37300,38784,39309,48897,53190,64607,67816,90961,92938,94505,98290,113062,161946
chr8	64384467	64391668	pi_monDom5_PC_MGAT3.1	100	-	64384467	64391668	255,0,0	1	7201	0
chrUn	36977130	36989177	pi_monDom5_PC_NEMP1.1	100	-	36977130	36989177	255,0,0	9	4418,174,226,115,94,73,220,125,113	0,5543,6055,6765,7218,8636,10262,11619,11934
chr6	123794237	123811074	pi_monDom5_PC_PHF24.1	100	-	123794237	123811074	255,0,0	7	7097,102,161,206,79,186,378	0,8841,9295,9934,10608,15707,16459
chr1	382524189	382551511	pi_monDom5_PC_ZNF346.1	100	+	382524189	382551511	255,0,0	7	642,104,96,145,219,94,1706	0,5434,7105,8604,15578,24134,25616

## Sheet: platypus
Supplementary Table 4h. Refined piRNA gene annotations for platypus.
Contig102	1907000	1946800	pi_ornAna1_IG_1.1	100	+	1907000	1946800	255,0,0	1	39800	0
Contig1029	65600	72694	pi_ornAna1_IG_2.1	100	+	65600	72694	255,0,0	1	7094	0
Contig1130	22212	61100	pi_ornAna1_IG_3.1	100	-	22212	61100	255,0,0	1	38888	0
Contig1130	61800	86500	pi_ornAna1_IG_4.1	100	+	61800	86500	255,0,0	1	24700	0
Contig13	4997900	5001600	pi_ornAna1_IG_5.1	100	+	4997900	5001600	255,0,0	1	3700	0
Contig1664	35000	68600	pi_ornAna1_IG_6.1	100	+	35000	68600	255,0,0	1	33600	0
Contig2159	53900	58300	pi_ornAna1_IG_7.1	100	-	53900	58300	255,0,0	1	4400	0
Contig2230	0	17500	pi_ornAna1_IG_8.1	100	-	0	17500	255,0,0	1	17500	0
Contig2230	17800	51600	pi_ornAna1_IG_9.1	100	+	17800	51600	255,0,0	1	33800	0
Contig2389	81700	85500	pi_ornAna1_IG_10.1	100	+	81700	85500	255,0,0	1	3800	0
Contig2592	15600	53800	pi_ornAna1_IG_11.1	100	+	15600	53800	255,0,0	1	38200	0
Contig3073	26600	64600	pi_ornAna1_IG_12.1	100	+	26600	64600	255,0,0	4	120,78,10941,4103	0,9872,12772,33897
Contig308	391100	396200	pi_ornAna1_IG_13.1	100	-	391100	396200	255,0,0	1	5100	0
Contig4038	51700	53200	pi_ornAna1_IG_14.1	100	-	51700	53200	255,0,0	1	1500	0
Contig4088	0	24800	pi_ornAna1_IG_15.1	100	-	0	24800	255,0,0	1	24800	0
Contig409	187600	195900	pi_ornAna1_IG_16.1	100	-	187600	195900	255,0,0	1	8300	0
Contig48	4700	27900	pi_ornAna1_IG_17.1	100	-	4700	27900	255,0,0	1	23200	0
Contig510	74300	74600	pi_ornAna1_IG_18.1	100	-	74300	74600	255,0,0	1	300	0
Contig765	11600	18100	pi_ornAna1_IG_19.1	100	+	11600	18100	255,0,0	1	6500	0
Contig784	16400	39500	pi_ornAna1_IG_20.1	100	+	16400	39500	255,0,0	10	9114,1014,30,24,1470,1066,93,156,3074,2834	0,9440,11393,11519,13220,14871,16144,16500,16770,20266
Ultra110	33100	57100	pi_ornAna1_IG_21.1	100	+	33100	57100	255,0,0	1	24000	0
Ultra121	78200	110400	pi_ornAna1_IG_22.1	100	-	78200	110400	255,0,0	13	6982,86,188,149,98,158,125,210,90,92,107,88,163	0,7556,9871,10183,11576,13242,17644,20516,23130,24362,26461,27564,32037
Ultra124	3128300	3129600	pi_ornAna1_IG_23.1	100	+	3128300	3129600	255,0,0	1	1300	0
Ultra126	81892	129100	pi_ornAna1_IG_24.1	100	-	81892	129100	255,0,0	2	783,45787	0,1421
Ultra142	174200	197299	pi_ornAna1_IG_25.1	100	+	174200	197299	255,0,0	1	23099	0
Ultra142	197600	214800	pi_ornAna1_IG_26.1	100	-	197600	214800	255,0,0	1	17200	0
Ultra151	202081	210589	pi_ornAna1_IG_27.1	100	+	202081	210589	255,0,0	1	8508	0
Ultra179	279400	282600	pi_ornAna1_IG_28.1	100	-	279400	282600	255,0,0	1	3200	0
Ultra186	1211700	1254300	pi_ornAna1_IG_29.1	100	+	1211700	1254300	255,0,0	1	42600	0
Ultra2	2272200	2296235	pi_ornAna1_IG_30.1	100	+	2272200	2296235	255,0,0	1	24035	0
Ultra209	203300	214000	pi_ornAna1_IG_31.1	100	-	203300	214000	255,0,0	4	4796,184,143,251	0,6582,9377,10449
Ultra209	358800	377800	pi_ornAna1_IG_32.1	100	+	358800	377800	255,0,0	2	12243,4352	0,14648
Ultra211	162300	178800	pi_ornAna1_IG_33.1	100	-	162300	178800	255,0,0	1	16500	0
Ultra222	600100	619500	pi_ornAna1_IG_34.1	100	-	600100	619500	255,0,0	1	19400	0
Ultra248	135500	149700	pi_ornAna1_IG_35.1	100	+	135500	149700	255,0,0	2	2853,8241	0,5959
Ultra248	257200	260100	pi_ornAna1_IG_36.1	100	-	257200	260100	255,0,0	1	2900	0
Ultra272	315622	331900	pi_ornAna1_IG_37.1	100	-	315622	331900	255,0,0	1	16278	0
Ultra272	332500	335400	pi_ornAna1_IG_38.1	100	+	332500	335400	255,0,0	1	2900	0
Ultra272	459300	465900	pi_ornAna1_IG_39.1	100	+	459300	465900	255,0,0	1	6600	0
Ultra275	219700	240100	pi_ornAna1_IG_40.1	100	-	219700	240100	255,0,0	1	20400	0
Ultra280	198000	237900	pi_ornAna1_IG_41.1	100	+	198000	237900	255,0,0	4	7022,263,4389,4088	0,15445,30344,35812
Ultra284	2148300	2165800	pi_ornAna1_IG_42.1	100	-	2148300	2165800	255,0,0	1	17500	0
Ultra295	156255	159500	pi_ornAna1_IG_43.1	100	-	156255	159500	255,0,0	1	3245	0
Ultra301	66800	80800	pi_ornAna1_IG_44.1	100	+	66800	80800	255,0,0	2	63,5712	0,8288
Ultra330	156000	163400	pi_ornAna1_IG_45.1	100	+	156000	163400	255,0,0	3	88,117,4566	0,963,2834
Ultra330	751200	776900	pi_ornAna1_IG_46.1	100	-	751200	776900	255,0,0	1	25700	0
Ultra336	2399400	2442100	pi_ornAna1_IG_47.1	100	-	2399400	2442100	255,0,0	7	3331,266,122,92,148,102,25049	0,6000,8721,11128,11385,13763,17651
Ultra336	2442100	2449300	pi_ornAna1_IG_48.1	100	+	2442100	2449300	255,0,0	1	7200	0
Ultra337	2958608	2970600	pi_ornAna1_IG_49.1	100	+	2958608	2970600	255,0,0	4	92,102,726,6805	0,2891,3520,5187
Ultra341	230800	237200	pi_ornAna1_IG_50.1	100	+	230800	237200	255,0,0	1	6400	0
Ultra341	1028500	1063100	pi_ornAna1_IG_51.1	100	+	1028500	1063100	255,0,0	1	34600	0
Ultra341	3127732	3145500	pi_ornAna1_IG_52.1	100	+	3127732	3145500	255,0,0	2	100,15503	0,2265
Ultra341	6264800	6267000	pi_ornAna1_IG_53.1	100	+	6264800	6267000	255,0,0	1	2200	0
Ultra341	12586052	12603700	pi_ornAna1_IG_54.1	100	+	12586052	12603700	255,0,0	7	3,2479,138,117,114,147,5072	0,4418,7674,9540,10822,11383,12576
Ultra349	988300	1012100	pi_ornAna1_IG_55.1	100	-	988300	1012100	255,0,0	5	3966,173,15607,2314,165	0,4164,4605,21122,23635
Ultra362	279930	330200	pi_ornAna1_IG_56.1	100	+	279930	330200	255,0,0	6	7,79,495,112,26803,15298	0,3722,5794,6489,7508,34972
Ultra366	0	18500	pi_ornAna1_IG_57.1	100	+	0	18500	255,0,0	1	18500	0
Ultra378	407400	423700	pi_ornAna1_IG_58.1	100	+	407400	423700	255,0,0	8	95,54,106,242,150,163,62,2044	0,4807,5730,8810,9257,11379,12985,14256
Ultra443	2019000	2030200	pi_ornAna1_IG_59.1	100	+	2019000	2030200	255,0,0	1	11200	0
Ultra443	14298600	14342300	pi_ornAna1_IG_60.1	100	+	14298600	14342300	255,0,0	1	43700	0
Ultra445	3411900	3435700	pi_ornAna1_IG_61.1	100	+	3411900	3435700	255,0,0	1	23800	0
Ultra459	457400	483800	pi_ornAna1_IG_62.1	100	+	457400	483800	255,0,0	12	93,38,163,8431,95,64,137,72,94,44,221,4672	0,1136,1550,2654,12796,13804,14013,14459,16593,16898,17578,21728
Ultra472	209800	220600	pi_ornAna1_IG_63.1	100	+	209800	220600	255,0,0	1	10800	0
Ultra474	300	1600	pi_ornAna1_IG_64.1	100	-	300	1600	255,0,0	1	1300	0
Ultra474	3300	9400	pi_ornAna1_IG_65.1	100	+	3300	9400	255,0,0	1	6100	0
Ultra483	1643700	1667200	pi_ornAna1_IG_66.1	100	+	1643700	1667200	255,0,0	1	23500	0
Ultra484	254757	275100	pi_ornAna1_IG_67.1	100	-	254757	275100	255,0,0	1	20343	0
Ultra5	1757200	1811000	pi_ornAna1_IG_68.1	100	+	1757200	1811000	255,0,0	1	53800	0
Ultra51	2894900	2936500	pi_ornAna1_IG_69.1	100	+	2894900	2936500	255,0,0	1	41600	0
Ultra51	5194500	5210500	pi_ornAna1_IG_70.1	100	-	5194500	5210500	255,0,0	3	1024,5390,17	0,3341,15983
Ultra51	5430500	5451200	pi_ornAna1_IG_71.1	100	+	5430500	5451200	255,0,0	1	20700	0
Ultra514	19042100	19045383	pi_ornAna1_IG_72.1	100	+	19042100	19045383	255,0,0	1	3283	0
Ultra514	19057448	19060800	pi_ornAna1_IG_73.1	100	-	19057448	19060800	255,0,0	1	3352	0
Ultra514	19532300	19567200	pi_ornAna1_IG_74.1	100	-	19532300	19567200	255,0,0	1	34900	0
Ultra516	942700	998800	pi_ornAna1_IG_75.1	100	-	942700	998800	255,0,0	1	56100	0
Ultra52	31200	39500	pi_ornAna1_IG_76.1	100	+	31200	39500	255,0,0	1	8300	0
Ultra521	260900	269300	pi_ornAna1_IG_77.1	100	+	260900	269300	255,0,0	1	8400	0
Ultra543	35800	38800	pi_ornAna1_IG_78.1	100	+	35800	38800	255,0,0	1	3000	0
Ultra544	3981800	4002300	pi_ornAna1_IG_79.1	100	-	3981800	4002300	255,0,0	9	2506,124,169,189,2545,197,46,86,21	0,3212,8315,10083,10779,14435,17927,18818,20479
Ultra544	4406800	4429100	pi_ornAna1_IG_80.1	100	-	4406800	4429100	255,0,0	16	5655,108,77,124,151,82,125,97,78,69,113,125,1285,84,83,97	0,6124,6362,6850,7615,9026,10641,12052,12508,13728,14728,16685,18838,20376,22028,22203
Ultra70	87800	92900	pi_ornAna1_IG_81.1	100	+	87800	92900	255,0,0	2	14,4173	0,927
chr1	40068700	40089400	pi_ornAna1_IG_82.1	100	+	40068700	40089400	255,0,0	1	20700	0
chr10	10775700	10784500	pi_ornAna1_IG_83.1	100	-	10775700	10784500	255,0,0	1	8800	0
chr10	10788500	10816300	pi_ornAna1_IG_84.1	100	+	10788500	10816300	255,0,0	2	13485,13982	0,13818
chr2	22622600	22637600	pi_ornAna1_IG_85.1	100	-	22622600	22637600	255,0,0	1	15000	0
chr2	22868700	22927300	pi_ornAna1_IG_86.1	100	-	22868700	22927300	255,0,0	1	58600	0
chr4	4714600	4721100	pi_ornAna1_IG_87.1	100	+	4714600	4721100	255,0,0	1	6500	0
chr4	5938000	5954400	pi_ornAna1_IG_88.1	100	-	5938000	5954400	255,0,0	2	82,13059	0,3341
chr7	37350142	37358500	pi_ornAna1_IG_89.1	100	-	37350142	37358500	255,0,0	1	8358	0
chr2	8752569	8759889	pi_ornAna1_PC_ENSOANG00000003377.1	100	-	8752569	8759889	255,0,0	3	3398,2181,1336	0,3758,5984
chr2	22964596	22999279	pi_ornAna1_PC_NT5M.1	100	-	22964596	22999279	255,0,0	5	5842,115,61,101,233	0,6368,7955,15659,34450
chr1	20171162	20230376	pi_ornAna1_PC_RPS6KA5.1	100	+	20171162	20230376	255,0,0	15	46,116,108,84,104,151,162,126,134,94,171,192,160,164,7018	0,772,3978,11877,13950,24367,30368,31478,32565,33563,35997,40211,41516,48232,52196
chrX1	1487134	1539324	pi_ornAna1_PC_STRN.1	100	-	1487134	1539324	255,0,0	16	5170,87,108,141,168,122,48,176,137,144,111,136,136,168,79,76	0,5265,7585,12103,12775,13194,17070,18283,22078,25588,28588,38563,42863,44437,49955,52114
chr1	21935818	22001671	pi_ornAna1_PC_TRAF3.1	100	+	21935818	22001671	255,0,0	11	157,259,49,105,168,81,75,93,141,175,4726	0,24820,30075,35896,36847,39993,43856,45594,50036,59213,61127
chr7	38278522	38289894	pi_ornAna1_PC_YOD1.1	100	-	38278522	38289894	255,0,0	2	6997,450	0,10922
